# Supplementary material for: MinD2 modulates cell shape and motility in the archaeon Haloferax volcanii
Source: Front Microbiol. 2024 Nov 12;15:1474570. doi: 10.3389/fmicb.2024.1474570 (PMC11588486; doi:10.3389/fmicb.2024.1474570)
Supplement: Supplementary file 2 [file Data_Sheet_2.xlsx]

## Sheet: early
gene	baseMean	log2FC	lfcSE	pvalue	padj	chr	width	product
HVO_0001	6230.49	0.0812773	0.168375	0.614212	0.726374	CP001956.1	1694	Orc1-type DNA replication protein
HVO_0002	3870.15	0.271288	0.13383	0.0357658	0.0765577	CP001956.1	863	signal peptidase I
HVO_0003	5362.08	0.579018	0.157314	0.000187141	0.000836377	CP001956.1	1601	DNA-directed DNA polymerase D exonuclease subunit DP1
HVO_0004	880.373	0.240611	0.156523	0.111386	0.196447	CP001956.1	1127	NamA family oxidoreductase
HVO_0005	1117.31	-0.19608	0.176659	0.247349	0.373688	CP001956.1	809	GufA family transport protein (probable substrate zinc)
HVO_0006	576.901	-0.494048	0.160604	0.0014153	0.00488214	CP001956.1	428	acetyltransferase domain protein
HVO_0008	1219.6	-0.169703	0.152865	0.252379	0.379354	CP001956.1	1178	aspartate kinase
HVO_0009	458.114	-0.266937	0.196455	0.152121	0.254181	CP001956.1	1346	tryptophanase
HVO_0010	856.1	-0.269958	0.148846	0.0616241	0.11963	CP001956.1	659	MJ0936 family phosphodiesterase
HVO_0011	1917.49	2.06103	0.809023	0.000638364	0.00247084	CP001956.1	572	inosine-5'-monophosphate cyclohydrolase%2C archaeal-type
HVO_0013	928.459	0.383099	0.157986	0.0118925	0.0301916	CP001956.1	494	KEOPS complex subunit Cgi121
HVO_0014	4840.28	0.407976	0.135923	0.00243036	0.00778962	CP001956.1	2483	ATP-dependent DNA helicase Hel308a
HVO_0015	617.029	0.212363	0.171413	0.201404	0.317361	CP001956.1	245	ferredoxin (4Fe-4S)
HVO_0016	4391.43	-0.116505	0.148988	0.423166	0.555911	CP001956.1	857	uncharacterized protein
HVO_0017	1854.51	0.0420097	0.169233	0.761895	0.836337	CP001956.1	578	uncharacterized protein
HVO_0018	620.973	0.0557846	0.192616	0.758636	0.833885	CP001956.1	458	DUF2391 family protein
HVO_0019	1226.05	0.351316	0.156314	0.0198424	0.0465392	CP001956.1	680	putative S-adenosylmethionine-dependent methyltransferase
HVO_0020	1355.95	0.483347	0.146192	0.000645897	0.00249657	CP001956.1	1085	ABC-type transport system ATP-binding protein (probable substrate thiamine)
HVO_0021	1683.49	0.392721	0.194412	0.0325942	0.0709761	CP001956.1	1721	ABC-type transport system permease protein (probable substrate thiamine)
HVO_0022	288.358	0.707452	0.179543	3.76706e-05	0.000204275	CP001956.1	1136	ABC-type transport system periplasmic substrate-binding protein (probable substrate thiamine)
HVO_0023	119.311	-0.334395	0.236813	0.126887	0.218572	CP001956.1	890	AI-2E family transport protein
HVO_0024	1350.43	-0.133047	0.169807	0.416154	0.549512	CP001956.1	776	rhodanese domain protein
HVO_0025	21179.9	-0.144062	0.169203	0.376378	0.508549	CP001956.1	860	TtuD family sulfurtransferase
HVO_0026	4786.13	-3.46873	0.3614	6.22183e-23	3.24412e-21	CP001956.1	1442	AtoE family transport protein
HVO_0027	1452.14	-0.166485	0.132312	0.199038	0.31473	CP001956.1	599	ferritin domain protein
HVO_0028	1173.61	-0.379954	0.143984	0.00658944	0.0182773	CP001956.1	269	uncharacterized protein
HVO_0029	2916.2	0.330629	0.166976	0.0339908	0.073415	CP001956.1	2096	UvrABC system protein B
HVO_0030	412.377	0.308399	0.213222	0.122326	0.21236	CP001956.1	419	NUDIX family hydrolase
HVO_0031	176.363	0.123526	0.197182	0.507436	0.634435	CP001956.1	194	uncharacterized protein
HVO_0032	145.082	0.156021	0.228428	0.461954	0.592484	CP001956.1	1085	TSUP family transport protein
HVO_0033	44.9641	0.152696	0.304217	0.563537	0.682521	CP001956.1	440	UspA domain protein
HVO_0034	317.603	2.51731	0.472663	7.01507e-09	8.0534e-08	CP001956.1	494	thioesterase domain protein
HVO_0035	4358.15	-0.768567	0.164859	1.36504e-06	1.04493e-05	CP001956.1	1190	stomatin family protein
HVO_0036	343.682	-0.770024	0.255994	0.00106154	0.00383759	CP001956.1	194	uncharacterized protein
HVO_0037	1625.06	-0.68411	0.177283	5.66544e-05	0.00029352	CP001956.1	497	phosphodiesterase domain protein
HVO_0038	1127.3	-0.67316	0.170782	4.02204e-05	0.000216945	CP001956.1	1376	cytochrome P450
HVO_0039	5687.15	-0.289508	0.153285	0.0512035	0.103347	CP001956.1	2204	DNA repair helicase Rad3
HVO_0040	77.5155	-0.265769	0.308115	0.323196	0.454351	CP001956.1	470	uncharacterized protein
HVO_0041	5990.76	-0.316226	0.270488	0.194548	0.308493	CP001956.1	899	ornithine carbamoyltransferase
HVO_0042	7470.47	-0.351251	0.284293	0.165867	0.272338	CP001956.1	1145	putative [ArgW]-ornithine hydrolase
HVO_0043	8271.41	-0.353492	0.251744	0.124745	0.215796	CP001956.1	1136	putative [ArgW]-glutamate semialdehyde aminotransferase
HVO_0044	7447.31	-0.398716	0.253327	0.085212	0.156601	CP001956.1	983	putative [ArgW]-glutamate kinase
HVO_0045	12354.8	-0.50025	0.251208	0.0295316	0.0653454	CP001956.1	1043	putative [ArgW]-L-glutamate phosphate reductase
HVO_0046	10476.1	-0.512877	0.23403	0.0165145	0.0398532	CP001956.1	875	putative glutamate--argW ligase
HVO_0047	1930.55	-0.587644	0.277112	0.0183428	0.0434986	CP001956.1	179	putative biosynthetic carrier protein ArgW
HVO_0048	8881.84	-0.643374	0.205589	0.000894445	0.00332211	CP001956.1	1466	argininosuccinate lyase
HVO_0049	10442.2	-0.79932	0.220077	0.000106727	0.000512467	CP001956.1	1217	argininosuccinate synthase
HVO_0050	60.3161	-0.266794	0.300331	0.310185	0.441009	CP001956.1	116	uncharacterized protein
HVO_0051	611.339	-0.232793	0.175821	0.167575	0.273927	CP001956.1	1214	Kef-type transport system (probable substrate potassium)
HVO_0052	356.036	0.0355477	0.15977	0.820136	0.8767	CP001956.1	485	putative Kef-type transport system accessory protein
HVO_0053	2238.45	0.458922	0.179194	0.00725289	0.019797	CP001956.1	602	uncharacterized protein
HVO_0054	10231.4	0.373554	0.130222	0.00313925	0.00970899	CP001956.1	1784	glycine--tRNA ligase
HVO_0055	4967.35	0.362873	0.130871	0.00536853	0.0154412	CP001956.1	854	CBS domain protein
HVO_0056	1471.74	0.40125	0.142018	0.00364019	0.0110648	CP001956.1	578	uncharacterized protein
HVO_0057	2331.23	0.181757	0.16961	0.264032	0.391502	CP001956.1	446	uncharacterized protein
HVO_0058	10500.6	0.0925911	0.171094	0.571413	0.688982	CP001956.1	1334	ABC-type transport system ATP-binding protein (probable substrate dipeptide/oligopeptide)
HVO_0059	6917.52	0.0218236	0.169976	0.891601	0.927402	CP001956.1	1079	ABC-type transport system ATP-binding protein (probable substrate dipeptide/oligopeptide)
HVO_0060	8206.75	0.026639	0.165663	0.865587	0.908241	CP001956.1	1439	ABC-type transport system permease protein (probable substrate dipeptide/oligopeptide)
HVO_0061	4055.36	-0.0808011	0.163488	0.610695	0.723477	CP001956.1	1049	ABC-type transport system permease protein (probable substrate dipeptide/oligopeptide)
HVO_0062	164490	-0.860783	0.169282	1.35492e-07	1.27262e-06	CP001956.1	1838	ABC-type transport system periplasmic substrate-binding protein (probable substrate dipeptide/oligopeptide)
HVO_0063	975.39	-1.07581	0.342547	0.000379376	0.00156166	CP001956.1	167	uncharacterized protein
HVO_0064	1071.69	-0.280023	0.151167	0.0559624	0.110916	CP001956.1	419	DUF296 family protein
HVO_0065	10076.2	-0.108936	0.167585	0.503087	0.630331	CP001956.1	3608	DNA-directed DNA polymerase D large subunit
HVO_0066	116.032	-0.150581	0.256028	0.520361	0.643799	CP001956.1	1262	PQQ repeat protein
HVO_0067	1087.26	-0.621204	0.141592	6.44782e-06	4.17678e-05	CP001956.1	287	small CPxCG-related zinc finger protein
HVO_0068	262.25	0.0504263	0.175088	0.762823	0.83672	CP001956.1	896	2-dehydropantoate 2-reductase
HVO_0069	3442.34	0.282945	0.128766	0.0244205	0.0554541	CP001956.1	1547	AlkP-core domain protein
HVO_0070	6377.19	0.0105569	0.135515	0.973026	0.982448	CP001956.1	377	NifU C-terminal domain protein
HVO_0071	597.628	0.388767	0.174637	0.0201258	0.0471496	CP001956.1	317	uncharacterized protein
HVO_0072	956.313	-2.76541	0.238527	3.09744e-32	3.70509e-30	CP001956.1	221	uncharacterized protein
HVO_0074	395.611	-1.90951	0.260247	2.29022e-14	5.44696e-13	CP001956.1	830	polyphosphate-dependent ADP phosphorylase
HVO_0073	997.628	0.433538	0.138346	0.00126792	0.0044685	CP001956.1	1430	single-stranded-DNA-specific exonuclease RecJ1
HVO_0075	1004.61	0.97342	0.19223	1.19324e-07	1.14997e-06	CP001956.1	1217	major facilitator superfamily transport protein
HVO_0076	1315.75	0.680276	0.17738	6.10202e-05	0.000313345	CP001956.1	743	uroporphyrinogen-III synthase
HVO_0077	2013.38	0.71446	0.171307	1.39644e-05	8.40136e-05	CP001956.1	881	uroporphyrin-III C-methyltransferase
HVO_0078	2693.03	0.583708	0.153071	8.16432e-05	0.00040493	CP001956.1	1091	hydroxymethylbilane synthase (porphobilinogen deaminase)
HVO_0079	203.304	0.315968	0.202761	0.0978837	0.175914	CP001956.1	389	uncharacterized protein
HVO_0080	124.729	-0.0997999	0.225656	0.636233	0.741663	CP001956.1	233	uncharacterized protein
HVO_0081	2230.71	-0.0700732	0.148238	0.628978	0.736131	CP001956.1	1337	glutamate-1-semialdehyde 2%2C1-aminomutase
HVO_0082	639.744	-0.0316994	0.195403	0.865986	0.908251	CP001956.1	707	Abi/CAAX domain protein
HVO_0083	1104.86	-0.780801	0.210527	8.4914e-05	0.000418878	CP001956.1	371	GlnK-type ammonia transport regulator
HVO_0084	732.643	-2.14306	0.364905	3.86245e-10	5.32495e-09	CP001956.1	1370	transport protein (probable substrate ammonium)
HVO_0085	356.648	-1.50944	0.248117	1.76271e-10	2.63564e-09	CP001956.1	359	GlnK-type ammonia transport regulator
HVO_0086	1111.05	-1.40176	0.270929	3.71147e-08	3.85065e-07	CP001956.1	1403	transport protein (probable substrate ammonium)
HVO_0087	1536.23	-0.00353812	0.156005	0.98282	0.987189	CP001956.1	983	porphobilinogen synthase
HVO_0088	83.388	0.357339	0.27291	0.14353	0.242416	CP001956.1	512	YkoX%2C putative;pseudo=true;transl_table=11
HVO_0090	1688.78	-0.443248	0.245546	0.0494339	0.100423	CP001956.1	164	uncharacterized protein
HVO_0091	529.747	-0.105357	0.167805	0.515437	0.640281	CP001956.1	794	PHP domain protein
HVO_0092	1807.09	-1.44472	0.239824	2.73352e-10	3.94228e-09	CP001956.1	284	uncharacterized protein
HVO_0093	1604.66	-0.0948461	0.155364	0.529687	0.652479	CP001956.1	1007	uncharacterized protein
HVO_0094	652.701	-1.91838	1.82638	0.00719137	0.0196652	CP001956.1	176	uncharacterized protein
HVO_0095	366.173	-1.03444	0.286087	7.52514e-05	0.000376442	CP001956.1	695	uncharacterized protein
HVO_0096	195.006	-1.71044	0.375555	6.01395e-07	5.09644e-06	CP001956.1	932	arNOG08307 family NADH-binding domain protein
HVO_0097	866.652	-0.487846	0.171094	0.00296562	0.00924228	CP001956.1	884	uncharacterized protein
HVO_0098	464.066	-0.105909	0.172483	0.524076	0.646863	CP001956.1	203	small CPxCG-related zinc finger protein
HVO_0099	7795.52	0.163429	0.124956	0.206932	0.324688	CP001956.1	1910	helicase domain protein
HVO_0099A	872.415	-0.892296	0.183478	4.03248e-07	3.5043e-06	CP001956.1	194	uncharacterized protein
HVO_0100	1509.11	0.712643	0.159076	3.4817e-06	2.41639e-05	CP001956.1	1127	NMD3 family protein
HVO_0101	161.252	-0.79705	0.224342	0.000152487	0.000696031	CP001956.1	638	putative phosphoribosyltransferase
HVO_0102	2457.85	0.105682	0.139555	0.436454	0.567837	CP001956.1	881	HtpX-like protease
HVO_0103	1985.85	0.121868	0.135602	0.353685	0.485794	CP001956.1	605	uncharacterized protein
HVO_0104	2108.14	-0.0723622	0.199481	0.703774	0.794216	CP001956.1	1031	DNA repair and recombination protein RadA
HVO_0105	3250.5	0.582995	0.148632	5.0625e-05	0.000265395	CP001956.1	1145	FAD-dependent oxidoreductase
HVO_0106	407.383	0.756495	0.188192	2.47264e-05	0.000141041	CP001956.1	413	DUF1641 domain protein
HVO_0107	2362.34	-0.208288	0.172932	0.210276	0.32948	CP001956.1	428	iron-sulfur cluster assembly protein
HVO_0108	250.385	-0.482242	0.176123	0.00421639	0.0125996	CP001956.1	587	mechanosensitive channel protein MscS
HVO_0109	2703.35	0.561747	0.164749	0.000390216	0.00159659	CP001956.1	1280	cysteine desulfurase
HVO_0110	1467.67	-0.215791	0.165571	0.176607	0.286503	CP001956.1	1046	sensor box histidine kinase
HVO_0111	1139.19	0.2087	0.156141	0.179901	0.290687	CP001956.1	302	DUF424 family protein
HVO_0112	1987.76	0.319883	0.175087	0.0555917	0.110342	CP001956.1	740	tetratricopeptide repeat protein
HVO_0113	260.097	0.494142	0.205968	0.0106842	0.0275365	CP001956.1	617	putative phosphatase (histidine phosphatase family protein)
HVO_0114	367.291	0.0196781	0.167558	0.900696	0.933995	CP001956.1	554	RNA 2'%2C3'-cyclic 3'-phosphodiesterase
HVO_0115	2739.48	0.590221	0.187284	0.00091714	0.00339645	CP001956.1	152	50S ribosomal protein L39e
HVO_0116	10241.5	0.863774	0.159531	2.19686e-08	2.37623e-07	CP001956.1	278	50S ribosomal protein L31e
HVO_0117	21667.8	0.81482	0.173379	1.00291e-06	7.96647e-06	CP001956.1	665	translation initiation factor aIF-6
HVO_0118	1016.87	0.470482	0.167585	0.00344145	0.0105236	CP001956.1	176	50S ribosomal protein L20e
HVO_0119	4835.31	0.454053	0.141968	0.00103629	0.00376974	CP001956.1	473	prefoldin alpha subunit
HVO_0120	8413.7	0.418495	0.128086	0.000994144	0.00363923	CP001956.1	1370	signal recognition particle receptor FtsY
HVO_0121	419.619	0.124709	0.182157	0.472511	0.601661	CP001956.1	617	LysE family transport protein
HVO_0122	532.595	-0.382127	0.146412	0.00716331	0.0196315	CP001956.1	974	putative D-2-hydroxyacid dehydrogenase
HVO_0123	7179.66	0.0940779	0.143055	0.501058	0.628404	CP001956.1	1397	signal recognition particle 54K protein
HVO_0124	783.356	0.256123	0.152588	0.0816702	0.151678	CP001956.1	581	MgtE family transport protein
HVO_0125	191.102	0.658341	0.257815	0.00505753	0.0147026	CP001956.1	560	MgtE family transport protein
HVO_0126	1319.36	0.768488	0.160122	6.74373e-07	5.5973e-06	CP001956.1	1019	uncharacterized protein
HVO_0127	927.534	0.179345	0.144592	0.201153	0.317211	CP001956.1	416	UPF0201 family protein
HVO_0128	1083.97	0.29953	0.158855	0.052164	0.104921	CP001956.1	569	UPF0200 family protein
HVO_0129	214.793	-0.139554	0.19877	0.45971	0.59035	CP001956.1	377	DUF307 family protein
HVO_0131	47.4582	0.726436	0.399205	0.0251116	0.0567698	CP001956.1	275	uncharacterized protein
HVO_0131A	62.7058	0.276684	0.267933	0.251565	0.378756	CP001956.1	185	uncharacterized protein;pseudo=true;transl_table=11
HVO_0131B	91.7398	-0.630567	0.233347	0.00360019	0.0109678	CP001956.1	107	small CPxCG-related zinc finger protein
HVO_0132	257.692	-0.213216	0.238647	0.334399	0.465754	CP001956.1	413	uncharacterized protein
HVO_0133	70593.8	-0.454877	0.160108	0.00325691	0.010012	CP001956.1	1682	thermosome subunit 1
HVO_0134	4932.36	-0.00549206	0.14554	0.970613	0.980741	CP001956.1	542	putative ribosome biogenesis protein Dim2
HVO_0135	1292.17	-0.102322	0.164787	0.521119	0.644388	CP001956.1	872	RIO-type serine/threonine protein kinase Rio1
HVO_0136	1237.73	0.189541	0.160732	0.221041	0.342336	CP001956.1	290	translation initiation factor aIF-1A
HVO_0136A	60.7469	0.465807	0.269275	0.0541982	0.108019	CP001956.1	179	uncharacterized protein
HVO_0137	292.516	0.0611232	0.170497	0.708243	0.797019	CP001956.1	827	alpha/beta hydrolase fold protein
HVO_0138	3262.43	0.312454	0.160114	0.0428116	0.0891068	CP001956.1	986	tyrosine--tRNA ligase
HVO_0139	412.365	0.42352	0.18556	0.0163843	0.0396166	CP001956.1	305	uncharacterized protein
HVO_0140	3780.34	-0.312242	0.17899	0.0683	0.130289	CP001956.1	2069	DUF460 domain protein
HVO_0141	33.4585	-0.265802	0.305361	0.319567	0.451277	CP001956.1	992	stomatin family protein
HVO_0142	24.6284	-0.0539874	0.361588	0.856112	0.903896	CP001956.1	344	small CPxCG-related zinc finger protein
HVO_0143	1133.85	0.123703	0.13893	0.359687	0.49221	CP001956.1	878	PhzF family protein
HVO_0144	228.204	0.784858	0.213514	9.30432e-05	0.000453182	CP001956.1	953	ribonuclease Z
HVO_0145	2834.63	0.765561	0.169523	2.64486e-06	1.88383e-05	CP001956.1	1025	replication factor C small subunit
HVO_0146	1045.48	0.51963	0.181582	0.00266966	0.00845602	CP001956.1	605	putative archaetidylserine decarboxylase
HVO_0147	66.9391	0.334737	0.271667	0.16945	0.276657	CP001956.1	419	urease beta subunit
HVO_0148	386.751	0.193624	0.188452	0.27995	0.408964	CP001956.1	1706	urease alpha subunit
HVO_0149	76.4843	-0.0736749	0.307757	0.785315	0.853878	CP001956.1	395	urease gamma subunit
HVO_0150	117.707	0.138573	0.215676	0.491353	0.619446	CP001956.1	623	urease accessory protein UreG
HVO_0151	195.642	-0.0961449	0.178777	0.575704	0.692923	CP001956.1	899	urease accessory protein UreD
HVO_0152	207.575	-0.0242529	0.176116	0.887278	0.924089	CP001956.1	659	urease accessory protein UreE
HVO_0153	112.246	-0.0415365	0.200483	0.828938	0.88323	CP001956.1	689	urease accessory protein UreF
HVO_0154	68.7035	-0.220443	0.258605	0.350156	0.482548	CP001956.1	449	uncharacterized protein
HVO_0155	179.804	0.143987	0.20859	0.462357	0.592813	CP001956.1	206	uncharacterized protein
HVO_0156	1440.21	0.622675	0.154591	3.09465e-05	0.000171471	CP001956.1	965	tRNA (guanine(10)%2CN(2))-dimethyltransferase
HVO_0157	36.5432	0.130769	0.336979	0.642495	0.746579	CP001956.1	311	uncharacterized protein
HVO_0158	1847.75	-0.245581	0.147837	0.0871895	0.159946	CP001956.1	569	TATA-binding transcription initiation factor
HVO_0159	452.519	-0.0850506	0.187402	0.63547	0.741169	CP001956.1	377	uncharacterized protein
HVO_0160	305.506	-0.431696	0.167739	0.00742149	0.02023	CP001956.1	941	Abi/CAAX domain protein
HVO_0161	2574.14	-0.278544	0.150016	0.0559093	0.110864	CP001956.1	845	ATP phosphoribosyltransferase
HVO_0162	1002.11	0.213877	0.201895	0.260991	0.388952	CP001956.1	1100	peptidase M48 family protein
HVO_0163	2862.97	0.692786	0.249958	0.00249263	0.00796349	CP001956.1	512	ArsR family transcription regulator
HVO_0164	959.999	0.56844	0.280109	0.0231414	0.053083	CP001956.1	347	uncharacterized protein
HVO_0165	1100.58	0.352489	0.157933	0.0206271	0.0481853	CP001956.1	1292	5-methylthioadenosine/S-adenosylhomocysteine deaminase
HVO_0166	637.549	-0.701606	0.175601	3.07811e-05	0.000170787	CP001956.1	311	HTH domain protein
HVO_0167	7760	0.49557	0.19378	0.00687064	0.0189443	CP001956.1	1286	adenosylhomocysteinase
HVO_0168	43.1565	0.116528	0.276166	0.637018	0.74191	CP001956.1	332	Smr family transport protein
HVO_0169	1077.66	0.842207	0.226827	7.23762e-05	0.000365657	CP001956.1	857	TrmB family transcription regulator
HVO_0170	234.32	0.303622	0.178112	0.0745277	0.140067	CP001956.1	422	Holliday junction resolvase Hjc
HVO_0171	1445.21	-0.0177045	0.174299	0.917393	0.948649	CP001956.1	689	SWIM zinc finger domain protein
HVO_0172	271.101	0.595674	0.268023	0.0141457	0.0351531	CP001956.1	203	uncharacterized protein
HVO_0173	1376.88	0.783128	0.159167	3.5489e-07	3.16522e-06	CP001956.1	1100	DNA primase large subunit
HVO_0174	3158.74	0.721908	0.185569	4.38842e-05	0.000234838	CP001956.1	593	uncharacterized protein
HVO_0175	7899.1	0.24661	0.125843	0.044992	0.0929316	CP001956.1	743	DNA polymerase sliding clamp
HVO_0177	809.504	0.16799	0.153412	0.257544	0.385227	CP001956.1	461	arsenate reductase (glutaredoxin)
HVO_0176	106.545	-0.471219	0.213495	0.0185353	0.0438783	CP001956.1	2246	transport protein (probable substrate cationic amino acids)
HVO_0178	0.851745	0.232616	0.673282	0.156229	0.259129	CP001956.1	245	uncharacterized protein
HVO_0179	498.05	-0.446218	0.192342	0.014532	0.0359717	CP001956.1	785	Lrp/AsnC family transcription regulator / TrkA domain protein
HVO_0180	2047.54	0.460076	0.163628	0.00344853	0.0105345	CP001956.1	779	23S rRNA (uridine-2'-O-) methyltransferase
HVO_0181	91.7455	0.244225	0.246442	0.278733	0.408066	CP001956.1	401	uncharacterized protein
HVO_0182	126.449	0.270771	0.234612	0.21031	0.32948	CP001956.1	176	uncharacterized protein
HVO_0183	499.679	1.29916	0.213019	1.90625e-10	2.81917e-09	CP001956.1	719	putative transport protein (putative substrate queuosine precursor)
HVO_0184	111.04	0.865683	0.224354	3.89735e-05	0.000210778	CP001956.1	176	CopG domain protein
HVO_0185	3269.08	0.755391	0.210516	0.000138828	0.000643802	CP001956.1	2156	Sec-independent protein translocase protein TatCt
HVO_0186	4020.75	0.733713	0.141684	1.01086e-07	9.95438e-07	CP001956.1	1325	Sec-independent protein translocase protein TatCo
HVO_0187	123.911	0.824646	0.239178	0.000204015	0.000905819	CP001956.1	320	small CPxCG-related zinc finger protein
HVO_0188	262.561	-0.110865	0.177719	0.516265	0.640711	CP001956.1	482	START domain protein
HVO_0189	688.228	0.250619	0.158601	0.101271	0.181042	CP001956.1	638	CobC/GpmA family phosphatase
HVO_0190	1689.42	0.188925	0.152527	0.200385	0.316491	CP001956.1	896	LarE family protein
HVO_0191	3149.66	-0.229219	0.154409	0.125482	0.216794	CP001956.1	1994	DNA mismatch repair protein MutS
HVO_0193	351.685	-0.315648	0.178949	0.0651582	0.125235	CP001956.1	269	uncharacterized protein
HVO_0192	662.96	-0.388727	0.181749	0.0250122	0.0565766	CP001956.1	407	uncharacterized protein
HVO_0194	11540.8	-0.191437	0.124683	0.117212	0.205113	CP001956.1	1124	Orc1-type DNA replication protein
HVO_0195	1020.44	0.0953656	0.167433	0.552801	0.672505	CP001956.1	692	ribose-5-phosphate isomerase
HVO_0196	8070.31	-0.0931845	0.175401	0.584401	0.700375	CP001956.1	167	DUF1931 domain protein
HVO_0197	869.542	0.73873	0.180497	1.8711e-05	0.000109651	CP001956.1	761	LarB family protein
HVO_0197A	7996.16	-1.03471	0.145009	2.73177e-13	5.97318e-12	CP001956.1	149	small CPxCG-related zinc finger protein
HVO_0198	277.973	-0.244671	0.19898	0.194562	0.308493	CP001956.1	239	UPF0213 family protein
HVO_0199	3501.06	-0.394985	0.13164	0.00211457	0.00689161	CP001956.1	1373	phosphohexomutase (phosphoglucomutase / phosphomannomutase)
HVO_0200	192.416	-0.782623	0.311385	0.00446193	0.0132554	CP001956.1	380	HTH domain protein
HVO_0201	256.073	0.491493	0.189904	0.00635531	0.0178256	CP001956.1	410	GNAT family acetyltransferase
HVO_0202	149.426	0.377098	0.207733	0.0531602	0.106294	CP001956.1	200	ubiquitin-like modifier protein SAMP2
HVO_0203	4320.63	0.5252	0.139204	0.000103477	0.000497448	CP001956.1	983	replication factor C small subunit
HVO_0204	5059.88	-2.09478	0.259616	6.83748e-17	2.05985e-15	CP001956.1	2366	sensor box histidine kinase
HVO_0205	86.3459	-0.249962	0.217231	0.218819	0.340451	CP001956.1	485	TspO family protein
HVO_0206	9040.93	0.455011	0.144538	0.00116763	0.00418392	CP001956.1	2768	alanine--tRNA ligase
HVO_0207	1191.12	0.385894	0.158758	0.0119632	0.0303332	CP001956.1	776	alpha/beta hydrolase fold protein
HVO_0208	959.542	-0.156935	0.147323	0.27344	0.402782	CP001956.1	713	glutamine amidotransferase
HVO_0209	5044.07	-1.27058	0.212954	4.69136e-10	6.27623e-09	CP001956.1	1163	glutaryl-CoA dehydrogenase
HVO_0210	2127.8	-1.66988	0.778417	0.00255121	0.00811875	CP001956.1	290	uncharacterized protein
HVO_0211	285.193	-0.285256	0.320324	0.301284	0.431738	CP001956.1	323	ferredoxin (3Fe-4S)(4Fe-4S)%2C zinc-containing
HVO_0212	361.623	-0.123263	0.160689	0.427747	0.560453	CP001956.1	374	glyoxalase domain protein
HVO_0213	4069.2	-0.653185	0.233164	0.00242678	0.00778962	CP001956.1	452	ferritin/Dps domain protein
HVO_0214	8284.75	-0.849233	0.232475	7.48341e-05	0.000374816	CP001956.1	962	L-lactate dehydrogenase
HVO_0215	10813.2	-0.920913	0.2362	3.06167e-05	0.000170339	CP001956.1	2114	iron-sulfur protein (4Fe-4S)
HVO_0216	102.362	0.540392	0.23974	0.0143311	0.0355395	CP001956.1	704	ABC-type transport system permease protein (probable substrate biotin)
HVO_0217	175.259	0.0650882	0.244633	0.771058	0.842529	CP001956.1	701	ABC-type transport system ATP-binding protein (probable substrate biotin)
HVO_0218	180.12	0.264127	0.175291	0.115428	0.202434	CP001956.1	578	biotin transport protein BioY
HVO_0219	823.985	-0.379981	0.137792	0.00463165	0.0136698	CP001956.1	605	conditioned medium-induced protein 4
HVO_0220	6979.22	-0.1848	0.199203	0.328419	0.460101	CP001956.1	2108	ATP-dependent DNA helicase MCM
HVO_0221	1395.3	0.378902	0.156503	0.0122938	0.0310358	CP001956.1	302	uncharacterized protein
HVO_0222	467.713	0.0608494	0.193487	0.739266	0.820709	CP001956.1	338	uncharacterized protein
HVO_0223	1254.54	-0.0438062	0.145355	0.74851	0.827074	CP001956.1	941	uncharacterized protein
HVO_0224	570.355	-0.0726398	0.16615	0.651433	0.75117	CP001956.1	854	uncharacterized protein
HVO_0225	111.146	-0.000353688	0.204658	0.999146	0.999146	CP001956.1	662	MinD/ParA domain protein
HVO_0226	87.9157	2.15607	0.34473	3.92967e-11	6.34205e-10	CP001956.1	866	transcription initiation factor TFB
HVO_0227	6179.28	-0.470007	0.27795	0.0582611	0.114912	CP001956.1	521	uncharacterized protein
HVO_0228	965.834	0.601592	0.200306	0.00146628	0.00503661	CP001956.1	743	ParA domain protein
HVO_0229	499.946	0.25569	0.226831	0.224933	0.346615	CP001956.1	815	uncharacterized protein
HVO_0230	276.684	0.350994	0.207206	0.0711423	0.134763	CP001956.1	416	histidine triad family protein
HVO_0231	1666.66	0.435711	0.140664	0.0013915	0.00481228	CP001956.1	635	uracil-DNA glycosylase
HVO_0232	439.698	0.825755	0.174077	8.01438e-07	6.50588e-06	CP001956.1	230	uncharacterized protein
HVO_0233	1478.63	0.896707	0.148748	5.63499e-10	7.44075e-09	CP001956.1	851	ribose-phosphate pyrophosphokinase
HVO_0234	605.08	0.383315	0.171592	0.0196953	0.0462475	CP001956.1	827	uncharacterized protein
HVO_0235	383.23	0.493929	0.186413	0.00530205	0.0152824	CP001956.1	344	SWIM zinc finger domain protein
HVO_0236	491.709	1.00613	0.228685	2.92689e-06	2.05946e-05	CP001956.1	1130	tRNA (guanine(26)-N(2))-dimethyltransferase
HVO_0237	2157.82	0.25109	0.173847	0.13111	0.224238	CP001956.1	1337	UPF0761 family protein
HVO_0238	641.551	0.263977	0.210078	0.180051	0.290697	CP001956.1	965	putative PAP2-type phosphatase
HVO_0239	22461.9	-0.85109	0.159095	3.33293e-08	3.47565e-07	CP001956.1	1370	glutamine synthetase
HVO_0240	1346.97	0.151721	0.213668	0.447453	0.578101	CP001956.1	458	Lrp/AsnC family transcription regulator
HVO_0241	112.561	0.018547	0.199807	0.920022	0.949918	CP001956.1	152	small CPxCG-related zinc finger protein
HVO_0242	3112.1	-0.276146	0.1849	0.117804	0.205803	CP001956.1	1082	aminopeptidase
HVO_0243	874.317	0.262171	0.134755	0.0458312	0.0943775	CP001956.1	1025	threonine aldolase
HVO_0244	775.041	0.556533	0.186064	0.00165028	0.00559774	CP001956.1	944	transport protein (probable substrate zinc/cadmium/cobalt)
HVO_0245	345.593	0.151002	0.175428	0.368461	0.501123	CP001956.1	518	MJ0936 family phosphodiesterase
HVO_0246	954.167	0.545666	0.181131	0.00157933	0.00537951	CP001956.1	962	ArsR family transcription regulator
HVO_0247	58.4613	0.115326	0.306923	0.664848	0.762316	CP001956.1	167	uncharacterized protein
HVO_0248	435.069	0.27525	0.17879	0.107196	0.190129	CP001956.1	1199	transport protein (probable substrate phosphate/sulfate)
HVO_0249	71.6922	0.20673	0.23822	0.345689	0.477716	CP001956.1	275	uncharacterized protein
HVO_0250	1199.16	0.152974	0.148818	0.292242	0.422971	CP001956.1	1415	DUF21/CBS domain protein
HVO_0251	84.5072	0.336585	0.259727	0.153207	0.255366	CP001956.1	263	glutaredoxin
HVO_0252	306.164	-0.0820086	0.1581	0.593042	0.708341	CP001956.1	506	peroxiredoxin domain protein
HVO_0253	417.998	0.516169	0.162273	0.000949763	0.00349564	CP001956.1	599	L-threonylcarbamoyladenylate synthase
HVO_0254	23.1973	-0.0170056	0.360057	0.95577	0.971142	CP001956.1	689	DUF83 domain protein
HVO_0255	455.23	-0.192441	0.20334	0.317451	0.449224	CP001956.1	1613	polyamine aminopropyltransferase
HVO_0256	41.3059	-0.408504	0.2873	0.11004	0.194261	CP001956.1	284	uncharacterized protein
HVO_0257	372.7	0.165544	0.184953	0.347501	0.479406	CP001956.1	191	uncharacterized protein
HVO_0258	438.67	0.391332	0.298301	0.134651	0.229132	CP001956.1	1031	XerC/D-like integrase
HVO_0259	99.1992	0.175598	0.283219	0.485479	0.614088	CP001956.1	176	uncharacterized protein
HVO_0259A	128.389	0.0299574	0.269761	0.900313	0.933836	CP001956.1	242	uncharacterized protein
HVO_0260	86.8772	0.0813873	0.253214	0.723822	0.807898	CP001956.1	287	hypothetical protein
HVO_0261	95.4701	0.0202685	0.23443	0.924154	0.952251	CP001956.1	326	hypothetical protein
HVO_0262	257.564	0.356134	0.200829	0.0599075	0.117532	CP001956.1	878	uncharacterized protein
HVO_0263	0.311356	0.00181918	0.613759	0.978022	0.986251	CP001956.1	1166	ISH3-type transposase ISH51
HVO_0264	40.7781	0.0176789	0.32164	0.947095	0.964799	CP001956.1	599	uncharacterized protein
HVO_0264A	3.13009	0.935619	1.11654	0.0450639	0.093033	CP001956.1	260	uncharacterized protein
HVO_0265	75.6401	-0.108377	0.244109	0.630598	0.737178	CP001956.1	260	uncharacterized protein
HVO_0266	168.818	0.0262504	0.198879	0.887856	0.924215	CP001956.1	245	UPF0395 family protein
HVO_0267	4.59789	0.280392	0.578121	0.355576	0.487569	CP001956.1	206	uncharacterized protein
HVO_0268	2.6105	0.25601	0.593384	0.370214	0.50229	CP001956.1	398	hypothetical protein
HVO_0269	0.368333	0.0769429	0.62704	0.579666	0.696662	CP001956.1	215	hypothetical protein
HVO_0270	5.19708	0.162304	0.532042	0.580729	0.697526	CP001956.1	530	uncharacterized protein
HVO_0271	18.401	0.411706	0.414973	0.199916	0.315985	CP001956.1	1613	hypothetical protein
HVO_0272	6.19955	0.157121	0.486308	0.615485	0.727238	CP001956.1	575	hypothetical protein
HVO_0273	13.4468	0.376462	0.426129	0.243976	0.370381	CP001956.1	794	hypothetical protein
HVO_0274	9.69926	1.50562	0.652577	0.0025478	0.00811424	CP001956.1	1151	hypothetical protein
HVO_0275	2.8703	-0.432035	0.708308	0.156414	0.259329	CP001956.1	1352	ISH5-type transposase ISHvo11
HVO_0276	0			1	1	CP001956.1	1352	ISH5-type transposase ISHvo11
HVO_0276A	9.98512	0.154588	0.461448	0.622806	0.732491	CP001956.1	380	hypothetical protein
HVO_0277	23.2189	-0.0796752	0.323481	0.774404	0.844909	CP001956.1	605	uncharacterized protein
HVO_0278	0			1	1	CP001956.1	998	ISH18-type transposase ISHvo9
HVO_0279	17.5754	0.928029	0.498652	0.0151298	0.0370458	CP001956.1	1730	hypothetical protein
HVO_0280	1.03979	0.117424	0.603995	0.551423	0.671581	CP001956.1	107	uncharacterized protein;pseudo=true;transl_table=11
HVO_0280A	12.0558	0.578136	0.504204	0.105473	0.187399	CP001956.1	233	small CPxCG-related zinc finger protein
HVO_0282	708.207	0.750112	0.192592	4.21631e-05	0.000226223	CP001956.1	1856	DASS family transport protein
HVO_0283	2613.69	0.458329	0.166285	0.0037875	0.0114611	CP001956.1	2054	archaea-specific helicase AshA
HVO_0284	163.03	-0.0349696	0.211094	0.861701	0.907057	CP001956.1	389	cupin 2 barrel domain protein
HVO_0285	225.052	-0.0552987	0.201275	0.772161	0.843507	CP001956.1	1172	M50 family metalloprotease
HVO_0286	54.4144	0.120824	0.28268	0.630232	0.736962	CP001956.1	824	ADP-ribose pyrophosphatase
HVO_0287	93.5964	0.432761	0.223617	0.0374374	0.0795912	CP001956.1	119	uncharacterized protein
HVO_0289	115.858	0.918372	0.22674	1.64736e-05	9.79507e-05	CP001956.1	461	uncharacterized protein
HVO_0290	1808.72	-0.254695	0.141677	0.0647564	0.124699	CP001956.1	413	CopG domain protein
HVO_0291	8499.66	-0.545897	0.226297	0.00963216	0.025241	CP001956.1	590	rpa-associated protein
HVO_0292	18875.9	-0.497298	0.20351	0.00954839	0.0250699	CP001956.1	935	replication protein A
HVO_0293	94.6713	-0.250485	0.218024	0.220324	0.341786	CP001956.1	281	uncharacterized protein
HVO_0294	304.106	-0.275326	0.215598	0.173532	0.282189	CP001956.1	1004	mannose-1-phosphate guanylyltransferase
HVO_0295	81.6713	-0.137939	0.252971	0.55233	0.67215	CP001956.1	647	uncharacterized protein
HVO_0296	797.985	-0.200474	0.18901	0.266049	0.393892	CP001956.1	785	putative oxidoreductase (short-chain dehydrogenase family)
HVO_0297	507.736	0.113579	0.173614	0.494638	0.622429	CP001956.1	494	Tfx-type DNA-binding protein
HVO_0298	1868.68	0.0936965	0.143833	0.504617	0.631664	CP001956.1	482	TRAM domain protein
HVO_0299	114.632	-0.00943468	0.229933	0.96653	0.978317	CP001956.1	686	uncharacterized protein
HVO_0300	1055.03	1.13351	0.222706	8.00138e-08	8.03496e-07	CP001956.1	995	radical SAM domain protein
HVO_0301	385.898	-0.516954	0.220006	0.011916	0.0302324	CP001956.1	1889	receiver/sensor box histidine kinase
HVO_0302	2131.63	0.023451	0.144783	0.866317	0.908304	CP001956.1	1133	DUF373 family protein
HVO_0303	1231.02	-0.0927085	0.160332	0.550734	0.671581	CP001956.1	842	bifunctional short chain isoprenyl diphosphate synthase
HVO_0304	8670.01	-1.22644	0.307923	1.24148e-05	7.54721e-05	CP001956.1	953	electron transfer flavoprotein alpha subunit
HVO_0305	6517.92	-0.935869	0.240575	2.69731e-05	0.000152149	CP001956.1	797	electron transfer flavoprotein beta subunit
HVO_0306	2553.11	0.57236	0.174818	0.000618158	0.00240349	CP001956.1	1178	putative transmembrane glycoprotein / HTH domain protein
HVO_0307	2577.51	-0.0412603	0.179556	0.812749	0.873533	CP001956.1	1391	uncharacterized protein
HVO_0308	112.955	-0.252231	0.241332	0.25665	0.384314	CP001956.1	482	DUF1628 domain protein
HVO_0309	3148.48	0.677686	0.177391	6.52276e-05	0.000332849	CP001956.1	623	putative demethylmenaquinone methyltransferase
HVO_0310	3341.05	0.328244	0.199896	0.0813404	0.151401	CP001956.1	332	A-type ATP synthase subunit H
HVO_0311	21662.3	0.390161	0.156181	0.00984275	0.025677	CP001956.1	2201	A-type ATP synthase subunit I
HVO_0312	12617.8	0.44907	0.157931	0.00316584	0.00976895	CP001956.1	257	A-type ATP synthase subunit K
HVO_0313	13393.7	0.511316	0.168004	0.00151225	0.00517705	CP001956.1	584	A-type ATP synthase subunit E
HVO_0314	27726	0.517883	0.16004	0.000779509	0.00294634	CP001956.1	1046	A-type ATP synthase subunit C
HVO_0315	8685.4	0.530523	0.187222	0.0028217	0.008848	CP001956.1	320	A-type ATP synthase subunit F
HVO_0316	56093.5	0.537096	0.158764	0.00043176	0.00174203	CP001956.1	1760	A-type ATP synthase subunit A
HVO_0317	47096.9	0.513407	0.163965	0.00111827	0.0040248	CP001956.1	1406	A-type ATP synthase subunit B
HVO_0318	1259.56	0.117543	0.132442	0.362862	0.495721	CP001956.1	1976	receiver/sensor/bat box HTH-10 family transcription regulator
HVO_0319	4939.05	0.293754	0.127515	0.0193295	0.0454937	CP001956.1	707	A-type ATP synthase subunit D
HVO_0320	539.736	0.156415	0.170729	0.339588	0.471528	CP001956.1	383	small CPxCG-related zinc finger protein
HVO_0321	6378.17	0.54649	0.139826	5.79056e-05	0.000298482	CP001956.1	1244	peptide chain release factor aRF-1
HVO_0322	12435.4	-0.0265662	0.142951	0.856733	0.904082	CP001956.1	1724	MinD/ParA domain protein
HVO_0323	699.116	0.186819	0.161964	0.231099	0.354137	CP001956.1	137	uncharacterized protein
HVO_0324	5677.14	0.709792	0.168735	1.04619e-05	6.44107e-05	CP001956.1	1763	arginine--tRNA ligase
HVO_0325	79.5905	0.0108141	0.288667	0.964618	0.977165	CP001956.1	152	small CPxCG-related zinc finger protein
HVO_0326	2109.52	-1.48163	0.235674	4.75011e-11	7.57596e-10	CP001956.1	713	riboflavin kinase%2C CTP-dependent / transcription regulator RbkR
HVO_0327	1892.86	-1.68326	0.18864	5.87876e-20	2.27704e-18	CP001956.1	689	3%2C4-dihydroxy-2-butanone 4-phosphate synthase
HVO_0328	184.661	-0.362363	0.192152	0.0469474	0.096189	CP001956.1	890	GalE family epimerase/dehydratase
HVO_0329	11632	0.0878549	0.133356	0.470946	0.600491	CP001956.1	938	branched-chain amino acid aminotransferase
HVO_0330	385.172	0.400981	0.188501	0.024982	0.0565568	CP001956.1	644	DUF502 family protein
HVO_0331	1383.19	0.12663	0.164052	0.408683	0.541412	CP001956.1	839	proline dehydrogenase
HVO_0332	468.702	-0.644623	0.202785	0.000767608	0.00290947	CP001956.1	542	CDP-2%2C3-bis-(O-geranylgeranyl)-sn-glycerol synthase
HVO_0333	14176.9	0.147906	0.138313	0.300992	0.431738	CP001956.1	530	orotate phosphoribosyltransferase
HVO_0334	1174.25	2.04411	0.464637	8.99777e-07	7.24632e-06	CP001956.1	713	purine phosphoribosyltransferase (adenine phosphoribosyltransferase%2C xanthine-guanine phosphoribosyltransferase)
HVO_0335	1198.53	2.04196	0.390701	1.58236e-08	1.72071e-07	CP001956.1	1412	xanthine/uracil permease family transport protein
HVO_0336	865.077	0.88888	0.210298	6.7658e-06	4.3677e-05	CP001956.1	1387	uncharacterized protein;pseudo=true;transl_table=11
HVO_0337	1845.03	0.125633	0.143692	0.368065	0.50081	CP001956.1	254	glutaredoxin
HVO_0338	1790.91	0.0366196	0.174257	0.824691	0.879396	CP001956.1	974	cro/C1 family transcription regulator
HVO_0339	881.064	0.876194	0.197256	3.03321e-06	2.12325e-05	CP001956.1	1268	tRNA(Ile2) 2-agmatinylcytidine synthetase TiaS
HVO_0340	68.7062	-0.163356	0.244095	0.467067	0.596971	CP001956.1	443	uncharacterized protein
HVO_0341	36.581	0.431031	0.322601	0.11927	0.208096	CP001956.1	1049	DUF87 domain protein
HVO_0342	194.889	0.632253	0.240477	0.00430447	0.0128473	CP001956.1	335	putative fluoride ion transport protein CrcB
HVO_0343	158.873	0.430285	0.237654	0.0490286	0.0997995	CP001956.1	356	putative fluoride ion transport protein CrcB
HVO_0346	1175.91	0.47005	0.259273	0.0454572	0.0936547	CP001956.1	227	DNA-directed RNA polymerase subunit H
HVO_0347	12263.8	0.309959	0.151434	0.0343046	0.0738574	CP001956.1	1565	DNA-directed RNA polymerase subunit B''
HVO_0348	18990.4	0.337489	0.13649	0.0110333	0.0283286	CP001956.1	1829	DNA-directed RNA polymerase subunit B'
HVO_0349	37938.2	0.30006	0.134467	0.0217346	0.050396	CP001956.1	2930	DNA-directed RNA polymerase subunit A'
HVO_0350	17063.3	0.343155	0.137813	0.010441	0.0269782	CP001956.1	1259	DNA-directed RNA polymerase subunit A''
HVO_0351	4840.58	0.277633	0.136157	0.0349564	0.0750226	CP001956.1	419	transcription elongation factor NusA
HVO_0352	569.563	0.210947	0.162178	0.176976	0.286871	CP001956.1	776	mechanosensitive channel protein MscS
HVO_0353	11930.8	1.06665	0.152575	7.09732e-13	1.48169e-11	CP001956.1	428	30S ribosomal protein S12
HVO_0354	27861.3	1.0632	0.153702	1.19187e-12	2.38785e-11	CP001956.1	614	30S ribosomal protein S7
HVO_0355	221.915	-1.73699	1.15957	0.00643571	0.0180014	CP001956.1	755	uncharacterized protein
HVO_0356	105880	0.936148	0.163157	2.76626e-09	3.34833e-08	CP001956.1	2183	translation elongation factor aEF-2
HVO_0357	979.265	0.233365	0.1457	0.0987351	0.177209	CP001956.1	569	ACT domain protein
HVO_0358	1869.65	0.185278	0.160181	0.230123	0.352908	CP001956.1	953	homoserine dehydrogenase
HVO_0359	218086	0.784748	0.145551	2.87638e-08	3.00726e-07	CP001956.1	1265	translation elongation factor aEF-1 alpha / peptide chain release factor aRF-3
HVO_0360	48242.8	0.791216	0.151182	6.72968e-08	6.84241e-07	CP001956.1	308	30S ribosomal protein S10a
HVO_0362	89.954	0.658485	0.270362	0.00709619	0.0195133	CP001956.1	602	SWIM zinc finger domain protein
HVO_0364	23.8913	0.652177	0.46491	0.0616784	0.119679	CP001956.1	452	uncharacterized protein
HVO_0363	11.046	0.340177	0.49986	0.307599	0.438488	CP001956.1	140	uncharacterized protein
HVO_0365	2.63683	-0.468916	0.726033	0.146052	0.246064	CP001956.1	200	uncharacterized protein
HVO_0366	19.2539	0.374921	0.378901	0.22014	0.341786	CP001956.1	386	uncharacterized protein
HVO_0367	29.7978	-0.0112312	0.308993	0.967749	0.9789	CP001956.1	422	uncharacterized protein
HVO_0368	91.8304	-0.147322	0.259382	0.533529	0.655548	CP001956.1	566	uncharacterized protein
HVO_0369	7.25599	0.326749	0.54998	0.316046	0.447548	CP001956.1	155	uncharacterized protein
HVO_0370	2.68664	0.0644925	0.551716	0.80404	0.866234	CP001956.1	488	uncharacterized protein
HVO_0371	2.50283	-0.218704	0.617507	0.366548	0.499079	CP001956.1	440	uncharacterized protein
HVO_0372	54.8522	0.468534	0.299086	0.073938	0.13928	CP001956.1	506	uncharacterized protein
HVO_0373	4.72816	0.261134	0.561711	0.391923	0.52519	CP001956.1	197	uncharacterized protein
HVO_0374	1.17911	-0.305644	0.69105	0.15777	0.261472	CP001956.1	182	uncharacterized protein
HVO_0375	15.6382	-0.159019	0.429852	0.616384	0.727238	CP001956.1	461	small CPxCG-related zinc finger protein
HVO_0376	18.1148	-0.635294	0.455006	0.0679855	0.129872	CP001956.1	440	uncharacterized protein
HVO_0377	33.2649	-0.377587	0.310015	0.161831	0.266679	CP001956.1	620	uncharacterized protein
HVO_0378	14.1085	-0.263376	0.410183	0.404517	0.537466	CP001956.1	224	uncharacterized protein
HVO_0379	143.034	-0.412353	0.210729	0.0372335	0.0792819	CP001956.1	584	integrase family protein
HVO_0379A	645.137	0.0982998	0.212847	0.621022	0.731238	CP001956.1	515	uncharacterized protein
HVO_0379B	356.143	0.0160145	0.170181	0.920655	0.950052	CP001956.1	599	uncharacterized protein
HVO_0380	155.971	-0.0898735	0.254293	0.699871	0.792732	CP001956.1	215	uncharacterized protein
HVO_0381	72.9953	-0.217829	0.300023	0.409507	0.541791	CP001956.1	185	CopG domain protein
HVO_0382	80.6005	0.0706554	0.247121	0.754455	0.831086	CP001956.1	233	uncharacterized protein
HVO_0383	41.3401	0.216771	0.310761	0.421552	0.55466	CP001956.1	191	HTH domain protein
HVO_0384	54.5783	0.042641	0.316277	0.874131	0.915198	CP001956.1	170	uncharacterized protein
HVO_0385	383.871	0.0116679	0.219716	0.952973	0.968693	CP001956.1	1001	XerC/D-like integrase
HVO_0385A	32.71	0.324835	0.303575	0.219838	0.341644	CP001956.1	245	uncharacterized protein
HVO_0386	774.453	-0.782925	0.242778	0.000501308	0.00199884	CP001956.1	374	uncharacterized protein
HVO_0387	1847.63	-0.840346	0.227302	7.95593e-05	0.000397016	CP001956.1	239	uncharacterized protein
HVO_0388	3783.04	-0.0162185	0.152767	0.914426	0.946784	CP001956.1	1319	ribonuclease R
HVO_0389	2355.23	-0.299585	0.200497	0.114185	0.200861	CP001956.1	302	small CPxCG-related zinc finger protein
HVO_0390	849.469	0.408236	0.170498	0.0124356	0.0313745	CP001956.1	479	PUA domain protein
HVO_0391	241.764	0.227553	0.18671	0.199987	0.315985	CP001956.1	680	DUF1028 family protein
HVO_0392	1302.95	-0.330999	0.19233	0.0700093	0.132926	CP001956.1	356	putative SepF protein
HVO_0393	6746.84	0.340062	0.146257	0.0163706	0.0396166	CP001956.1	2951	UvrABC system protein A
HVO_0394	92.9932	0.0436299	0.257487	0.851177	0.901025	CP001956.1	416	uncharacterized protein
HVO_0394A	5.54384	0.333605	0.548855	0.313101	0.443997	CP001956.1	65	uncharacterized protein (nonfunctional);pseudo=true;transl_table=11
HVO_0395	296.066	-0.440096	0.19714	0.0183273	0.0434872	CP001956.1	1016	WD40/YVTN domain protein
HVO_0396	1222.55	0.258556	0.150642	0.0741081	0.139536	CP001956.1	1082	FAD-dependent oxidoreductase
HVO_0397	901.143	0.160883	0.164804	0.310235	0.441009	CP001956.1	1097	glycine cleavage system protein T-like protein
HVO_0398	561.122	-0.455278	0.144401	0.00116343	0.00417256	CP001956.1	299	uncharacterized protein
HVO_0399	2265.68	-0.088373	0.155696	0.558917	0.678137	CP001956.1	1040	uncharacterized protein
HVO_0400	3508.7	0.18262	0.160029	0.236783	0.361892	CP001956.1	380	DUF5611 domain protein
HVO_0401	13817.1	-0.0216326	0.374876	0.940469	0.959821	CP001956.1	458	UspA domain protein
HVO_0402	12827.1	-0.00804416	0.470937	0.981701	0.986552	CP001956.1	677	DUF124 family protein
HVO_0403	4477.76	0.528922	0.293292	0.0410687	0.0860516	CP001956.1	968	glucokinase
HVO_0405	1922.97	0.336466	0.18259	0.0530296	0.10619	CP001956.1	1973	NifU C-terminal domain protein
HVO_0406	2335.26	0.512445	0.142044	0.000202325	0.000899295	CP001956.1	1406	putative ribonuclease FAU-1
HVO_0407	695.388	0.681073	0.185047	0.000112548	0.000537876	CP001956.1	374	uncharacterized protein
HVO_0408	923.558	-0.712215	0.163308	5.96706e-06	3.89535e-05	CP001956.1	1037	PrsW family protein
HVO_0409	479.341	-1.5095	0.204821	2.59073e-14	6.09047e-13	CP001956.1	611	riboflavin synthase
HVO_0410A	202.346	-0.538603	0.222131	0.00930839	0.0245189	CP001956.1	585	DUF502 family protein (nonfunctional);pseudo=true;transl_table=11
HVO_0412	1112.07	-0.0460187	0.147386	0.749321	0.827581	CP001956.1	1738	arsenite transport protein N-terminal domain protein;pseudo=true;transl_table=11
HVO_0413	227.582	0.0326941	0.232653	0.877966	0.918387	CP001956.1	242	uncharacterized protein
HVO_0414	2137.11	0.56449	0.180526	0.00104015	0.00377865	CP001956.1	1148	peptidase M24 family protein
HVO_0415	7534.4	0.433411	0.157777	0.00437899	0.0130185	CP001956.1	1850	repair helicase UvrD
HVO_0416	6561.49	-2.49979	0.375273	2.73911e-12	5.14029e-11	CP001956.1	176	small CPxCG-related zinc finger protein
HVO_0417	1906.73	-0.687437	0.147313	1.53102e-06	1.15978e-05	CP001956.1	1508	metal-dependent carboxypeptidase
HVO_0418	723.459	0.432592	0.233913	0.0449467	0.0928852	CP001956.1	1496	homing endonuclease domain protein
HVO_0419	279.33	-0.0803583	0.170428	0.625022	0.733762	CP001956.1	1094	M20 family amidohydrolase
HVO_0420	1176.63	0.494843	0.157199	0.00105062	0.00380773	CP001956.1	1631	transducer protein MpcT
HVO_0421	5780.58	0.506345	0.141364	0.000214545	0.000946373	CP001956.1	1880	arNOG04375 family protein
HVO_0422	2254.3	-0.244447	0.192512	0.182132	0.293121	CP001956.1	293	NP_1176A family transcription regulator
HVO_0423	536.713	0.74158	0.167321	4.09443e-06	2.78929e-05	CP001956.1	314	uncharacterized protein
HVO_0424	8922.84	0.644538	0.182904	0.00021928	0.000963078	CP001956.1	1814	ABCE1 family ribosome recycling factor
HVO_0425	314.195	0.519884	0.163232	0.000926845	0.0034268	CP001956.1	941	glyoxalase domain protein
HVO_0426	69.2464	-0.101244	0.250274	0.660125	0.759041	CP001956.1	482	UPF0098 family protein
HVO_0427	432.511	-0.122602	0.178105	0.473502	0.60227	CP001956.1	1058	RNA 3'-terminal phosphate cyclase
HVO_0428	172.403	-0.134306	0.230692	0.531504	0.653849	CP001956.1	449	UspA domain protein
HVO_0429	1670.09	-0.235088	0.181844	0.176774	0.286658	CP001956.1	521	archaemetzincin
HVO_0430	566.272	-0.267573	0.14889	0.0640364	0.123546	CP001956.1	452	UPF0146 family protein
HVO_0431	922.489	0.343739	0.151578	0.0190407	0.044892	CP001956.1	854	HAD superfamily hydrolase
HVO_0432	250.637	0.307354	0.196987	0.0986049	0.177053	CP001956.1	215	uncharacterized protein
HVO_0433	1685.03	-0.255881	0.138015	0.0572154	0.113234	CP001956.1	668	F420H2:NADP oxidoreductase
HVO_0434	526.794	0.214221	0.181038	0.215056	0.335752	CP001956.1	1253	major facilitator superfamily transport protein
HVO_0435	164.027	0.729763	0.220168	0.000401682	0.00163583	CP001956.1	302	phosphoribosyl-ATP pyrophosphatase
HVO_0436	361.951	0.165039	0.177669	0.331444	0.462907	CP001956.1	608	pyridoxal 5'-phosphate synthase subunit PdxT
HVO_0437	819.244	0.261116	0.234101	0.226455	0.348201	CP001956.1	164	protein translocase subunit SecG
HVO_0438	3621.41	-0.145036	0.1728	0.383614	0.516437	CP001956.1	269	thioredoxin
HVO_0439	2052.59	0.197733	0.223348	0.342824	0.474919	CP001956.1	146	50S ribosomal protein L40e
HVO_0440	218.127	-0.247958	0.199205	0.188595	0.300909	CP001956.1	380	uncharacterized protein
HVO_0441	685.408	-0.213785	0.152565	0.148538	0.249527	CP001956.1	626	beta-lactamase domain protein
HVO_0442	734.401	-0.192363	0.147696	0.179833	0.290687	CP001956.1	170	uncharacterized protein
HVO_0443	2391.79	-0.156499	0.175441	0.353461	0.485794	CP001956.1	611	UPF0215 family protein
HVO_0444	609.347	0.49873	0.148978	0.000543665	0.00215295	CP001956.1	596	uracil-DNA glycosylase
HVO_0445	3458.78	-0.285177	0.213372	0.154005	0.256276	CP001956.1	965	ABC-type transport system permease protein (probable substrate phosphate/phosphonate)
HVO_0446	3946.27	-0.391599	0.184382	0.0258935	0.0583751	CP001956.1	803	ABC-type transport system ATP-binding protein (probable substrate phosphate/phosphonate)
HVO_0447	11170.1	-0.383027	0.184898	0.0297919	0.0657426	CP001956.1	1046	ABC-type transport system periplasmic substrate-binding protein (probable substrate phosphate/phosphonate)
HVO_0448	2710.21	0.0640937	0.141555	0.641309	0.745627	CP001956.1	659	imidazole glycerol-phosphate synthase subunit HisH
HVO_0449	1636.72	-0.00133627	0.128743	0.999057	0.999146	CP001956.1	806	prephenate dehydratase
HVO_0450	407.291	-0.177506	0.149626	0.221954	0.343039	CP001956.1	407	Hsp20-type molecular chaperone
HVO_0451	419.135	-0.12239	0.226665	0.563782	0.682614	CP001956.1	443	Hsp20-type molecular chaperone
HVO_0452	13815.1	0.642552	0.175021	0.000124764	0.000587287	CP001956.1	2876	leucine--tRNA ligase
HVO_0453	315.635	0.100793	0.162962	0.520411	0.643799	CP001956.1	218	uncharacterized protein
HVO_0454	4880.31	0.342985	0.194171	0.060907	0.11876	CP001956.1	995	alanine dehydrogenase
HVO_0455	55229	-0.521614	0.146237	0.000241054	0.00104183	CP001956.1	1673	thermosome subunit 2
HVO_0456	1242.91	0.224001	0.132064	0.0820767	0.152145	CP001956.1	392	uncharacterized protein
HVO_0457	2036.94	-0.566188	0.220433	0.00609552	0.0172156	CP001956.1	182	uncharacterized protein
HVO_0458A	1092.92	0.293801	0.2059	0.128977	0.221316	CP001956.1	206	uncharacterized protein
HVO_0459	1486.61	0.197154	0.1522	0.180596	0.291231	CP001956.1	386	enamine/imine deaminase
HVO_0460	109.003	1.09179	0.315137	0.000119725	0.000566849	CP001956.1	206	uncharacterized protein
HVO_0461	468.782	1.46276	0.290794	7.09246e-08	7.17538e-07	CP001956.1	998	cytochrome bd ubiquinol oxidase subunit II
HVO_0462	1198.9	1.34482	0.245796	7.54866e-09	8.57553e-08	CP001956.1	1424	cytochrome bd ubiquinol oxidase subunit I
HVO_0463A	220.382	0.389946	0.274077	0.111604	0.196661	CP001956.1	206	uncharacterized protein
HVO_0464	2535.04	0.0543365	0.223754	0.792704	0.859714	CP001956.1	1211	threonine ammonia-lyase
HVO_0465	265.257	0.489487	0.185324	0.00545283	0.0156284	CP001956.1	1391	MATE efflux family protein
HVO_0466	7179.82	-0.164392	0.215509	0.417323	0.550707	CP001956.1	1139	citrate synthase
HVO_0467	898.937	-0.428181	0.183239	0.0142868	0.0354727	CP001956.1	1208	PhoU/TrkA-C domain protein
HVO_0468	184.011	0.594816	0.228484	0.0049952	0.0145526	CP001956.1	290	uncharacterized protein
HVO_0469	565.308	0.319998	0.170856	0.0507459	0.102627	CP001956.1	956	AstE domain protein
HVO_0470	597.789	0.421641	0.153704	0.00451091	0.0133591	CP001956.1	1103	threonine synthase
HVO_0471	105.463	-0.31831	0.288276	0.212886	0.332922	CP001956.1	1358	uncharacterized protein
HVO_0472	52.6995	-0.0157709	0.271868	0.950076	0.967441	CP001956.1	275	DUF2892 family protein
HVO_0473	9.29223	-0.236213	0.477575	0.468424	0.598028	CP001956.1	200	uncharacterized protein
HVO_0474	951.424	0.561019	0.179071	0.00103081	0.00375318	CP001956.1	734	protein-L-isoaspartate O-methyltransferase
HVO_0475	423.286	0.668405	0.157771	1.14101e-05	6.97818e-05	CP001956.1	938	putative S-adenosylmethionine-dependent methyltransferase
HVO_0476	970.648	0.7104	0.186171	6.21306e-05	0.000317843	CP001956.1	656	UCP015877 family protein
HVO_0477	1907.94	0.504405	0.162523	0.00124803	0.00441753	CP001956.1	959	aminopeptidase
HVO_0478	7953.58	-0.360733	0.584565	0.250535	0.377409	CP001956.1	1067	glyceraldehyde-3-phosphate dehydrogenase (NAD(P)) (phosphorylating)
HVO_0479	325.578	-0.409534	0.22329	0.0488394	0.0995638	CP001956.1	488	MJ0936 family phosphodiesterase
HVO_0479A	77.4302	0.00852581	0.289958	0.971836	0.981489	CP001956.1	299	uncharacterized protein
HVO_0480	2385.49	0.569374	0.37739	0.0648862	0.12489	CP001956.1	1205	phosphoglycerate kinase
HVO_0481	34008.6	0.242641	0.497567	0.444345	0.575838	CP001956.1	1052	glyceraldehyde-3-phosphate dehydrogenase (NAD) (phosphorylating)
HVO_0482	4050.6	-0.0690976	0.192449	0.709374	0.79785	CP001956.1	362	Hsp20-type molecular chaperone
HVO_0483	376.067	0.185704	0.178457	0.276257	0.40561	CP001956.1	872	ATP-grasp fold protein
HVO_0484	12085.7	1.0781	0.200524	1.80679e-08	1.95953e-07	CP001956.1	530	50S ribosomal protein L16
HVO_0485	636.016	-0.0446041	0.198973	0.815421	0.875157	CP001956.1	647	glutamine amidotransferase
HVO_0486	232.042	0.0880867	0.174529	0.598049	0.712647	CP001956.1	794	endonuclease NucS
HVO_0487	78.1265	-2.2722	0.323246	1.74418e-13	3.8552e-12	CP001956.1	455	FMN-binding domain protein
HVO_0488	19539.2	0.0918881	0.175542	0.583264	0.699774	CP001956.1	398	HTH domain protein
HVO_0489	10937.1	0.127841	0.140404	0.343408	0.475371	CP001956.1	158	small CPxCG-related zinc finger protein
HVO_0490	7154.75	0.318343	0.193767	0.0809869	0.150881	CP001956.1	146	small CPxCG-related zinc finger protein
HVO_0491	5691.75	0.469122	0.178117	0.00578562	0.0164316	CP001956.1	461	FMN-binding domain protein
HVO_0492	2251.45	0.430677	0.203532	0.0242242	0.0550697	CP001956.1	647	HTH-10 family transcription regulator
HVO_0493	6447.12	0.30397	0.23824	0.169537	0.276688	CP001956.1	392	HTH domain protein
HVO_0494	1788.95	0.429136	0.237799	0.0496101	0.100687	CP001956.1	794	uncharacterized protein
HVO_0496	306.322	0.474223	0.226931	0.0242416	0.0550786	CP001956.1	725	DUF2270 family protein
HVO_0497	26451.3	0.148709	0.221672	0.470303	0.60007	CP001956.1	194	cold shock protein
HVO_0498	21377.8	0.1936	0.145035	0.169326	0.276566	CP001956.1	194	cold shock protein
HVO_0500	885.815	0.00363592	0.145271	0.978249	0.986251	CP001956.1	668	uncharacterized protein
HVO_0501	203.072	0.160977	0.175862	0.338777	0.470723	CP001956.1	398	VanZ family protein
HVO_0502	5.25415	-0.00609676	0.482993	0.985686	0.989334	CP001956.1	203	uncharacterized protein
HVO_0504	44.6815	0.0277313	0.327934	0.919447	0.949807	CP001956.1	497	DUF192 family protein
HVO_0505	26.0986	0.467926	0.372912	0.125675	0.216944	CP001956.1	269	uncharacterized protein
HVO_0506	957.693	-0.422368	0.168227	0.0090156	0.0238559	CP001956.1	1937	ABC-type transport system ATP-binding/permease protein
HVO_0507	350.561	-0.0429436	0.173338	0.797672	0.862124	CP001956.1	722	creatininase domain protein
HVO_0508	6105.26	-1.08384	0.216091	1.2706e-07	1.2102e-06	CP001956.1	446	uncharacterized protein
HVO_0509	416.495	0.141143	0.168928	0.384028	0.516823	CP001956.1	467	NUDIX family hydrolase
HVO_0510	201.586	0.305661	0.226677	0.145655	0.245596	CP001956.1	341	dihydroneopterin aldolase%2C archaeal-type
HVO_0511	3376.94	0.84986	0.188538	2.35605e-06	1.69895e-05	CP001956.1	788	glucose-6-phosphate 1-dehydrogenase (NAD)
HVO_0512	32.5277	0.0234621	0.292377	0.926312	0.953392	CP001956.1	425	uncharacterized protein
HVO_0513	58.0799	0.509534	0.296909	0.0516325	0.104058	CP001956.1	674	HTH-10 family transcription regulator
HVO_0514	185.462	0.325129	0.21816	0.109998	0.194261	CP001956.1	611	DUF309 family protein
HVO_0515	156.95	-2.12037	0.44208	1.29599e-07	1.22863e-06	CP001956.1	224	small CPxCG-related zinc finger protein
HVO_0516	89.7808	-0.425499	0.257788	0.0692711	0.131747	CP001956.1	683	SGNH-type esterase
HVO_0518	270.412	-0.166394	0.240505	0.453834	0.584281	CP001956.1	509	uncharacterized protein
HVO_0519	5811.42	0.188864	0.163625	0.229409	0.352078	CP001956.1	1451	replication protein A
HVO_0520	980.861	0.214524	0.186416	0.226133	0.347976	CP001956.1	431	archaeal histone
HVO_0522	1657.18	0.0497241	0.185419	0.776832	0.84679	CP001956.1	1013	HdaI-type histone deacetylase
HVO_0521	1487.88	0.996188	0.179181	7.63804e-09	8.6529e-08	CP001956.1	1379	tRNA adenylyltransferase%2C CCA-adding
HVO_0525	4.19615	0.406607	0.598613	0.229163	0.351833	CP001956.1	101	uncharacterized protein;pseudo=true;transl_table=11
HVO_0526	27.7452	0.141821	0.354564	0.62671	0.734197	CP001956.1	728	uncharacterized protein;pseudo=true;transl_table=11
HVO_0527	69.8795	-0.625489	0.245804	0.00568085	0.0161906	CP001956.1	865	uncharacterized protein;pseudo=true;transl_table=11
HVO_0528	31.0776	-0.18235	0.318967	0.507455	0.634435	CP001956.1	1166	ISH3-type transposase ISH51
HVO_0529A	203.927	-0.751289	0.23827	0.000691388	0.00265021	CP001956.1	347	hypothetical protein
HVO_0530	31141	-1.26997	0.377433	0.000136684	0.000635308	CP001956.1	1373	ABC-type transport system periplasmic substrate-binding protein (probable substrate sugar)
HVO_0531	8015.14	-1.24676	0.435624	0.000696087	0.0026632	CP001956.1	1064	ABC-type transport system permease protein (probable substrate sugar)
HVO_0532	5290.35	-1.30864	0.476212	0.000884262	0.0032903	CP001956.1	944	ABC-type transport system permease protein (probable substrate sugar)
HVO_0534	6593.72	-0.850196	0.727136	0.0464582	0.0954752	CP001956.1	1151	ABC-type transport system ATP-binding protein (probable substrate sugar)
HVO_0535	995.948	0.535703	0.168172	0.000898186	0.00333296	CP001956.1	689	DUF4013 family protein
HVO_0536	28487.1	-0.782364	0.271902	0.00180777	0.00605121	CP001956.1	530	ferritin DpsA
HVO_0537	209.707	1.75635	0.356473	8.92757e-08	8.89913e-07	CP001956.1	167	uncharacterized protein
HVO_0538	431.658	2.95363	0.287954	7.87716e-26	5.16717e-24	CP001956.1	434	SirR/DtxR family transcription regulator Idr2
HVO_0539	1477.89	2.35783	0.356528	2.95226e-12	5.50772e-11	CP001956.1	830	uncharacterized protein
HVO_0540	393.017	-0.802837	0.226121	0.000149758	0.000688209	CP001956.1	488	uncharacterized protein
HVO_0541	7991.41	-0.218707	0.161426	0.161048	0.26582	CP001956.1	2816	aconitate hydratase
HVO_0542	336.544	0.208871	0.178577	0.221041	0.342336	CP001956.1	419	uncharacterized protein
HVO_0543	250.023	0.463098	0.220219	0.0238688	0.0545361	CP001956.1	260	thioredoxin
HVO_0544	472.586	2.73051	0.425867	9.51865e-12	1.66147e-10	CP001956.1	1415	major facilitator superfamily transport protein
HVO_0545	923.431	0.165137	0.163026	0.292693	0.423473	CP001956.1	497	HTH domain protein
HVO_0546	255.261	-0.0688669	0.169509	0.67399	0.771277	CP001956.1	164	small CPxCG-related zinc finger protein
HVO_0547	482.546	0.577837	0.190095	0.00136223	0.00472711	CP001956.1	644	uncharacterized protein
HVO_0548	329.551	0.674264	0.193549	0.000239664	0.00103693	CP001956.1	1481	putative NhaC-type sodium/proton antiporter
HVO_0549	1261.42	-0.129552	0.170334	0.430065	0.562925	CP001956.1	962	2-keto-3-deoxygluconate kinase / 2-keto-3-deoxygalactonate kinase
HVO_0550	244.438	0.238747	0.188564	0.182707	0.293819	CP001956.1	302	uncharacterized protein
HVO_0551	2907.18	0.417842	0.143039	0.00261124	0.00828518	CP001956.1	2207	DNA mismatch repair protein MutL
HVO_0552	1905.02	0.468363	0.168231	0.00370788	0.0112537	CP001956.1	2774	DNA mismatch repair protein MutS
HVO_0553	59.9529	-0.34082	0.326746	0.222402	0.343397	CP001956.1	1244	chemotactic signal transduction system periplasmic substrate-binding protein BasB
HVO_0554	261.481	-0.336135	0.187473	0.0595688	0.11698	CP001956.1	2495	transducer protein BasT
HVO_0555	165.066	-0.108331	0.181913	0.534109	0.65591	CP001956.1	1670	transducer protein Htr15
HVO_0556	201.546	-0.175514	0.217259	0.389984	0.523282	CP001956.1	998	ISH18-type transposase ISHvo10 (nonfunctional);pseudo=true;transl_table=11
HVO_0558	400.293	-0.199254	0.197132	0.286978	0.416538	CP001956.1	812	SAMP-activating enzyme E1
HVO_0559	224.375	0.210047	0.188535	0.241246	0.367333	CP001956.1	353	thiosulfate sulfurtransferase GlpE
HVO_0560	97.8926	0.607162	0.230302	0.00448731	0.0133114	CP001956.1	191	uncharacterized protein
HVO_0561	20915.3	1.20138	0.173254	1.41005e-12	2.81112e-11	CP001956.1	590	50S ribosomal protein L15e
HVO_0562	388.779	-0.15824	0.228675	0.458037	0.58876	CP001956.1	1076	ABC-type transport system permease protein (probable substrate maltose)
HVO_0563	243.123	-0.0873949	0.257673	0.711137	0.799305	CP001956.1	935	ABC-type transport system permease protein (probable substrate maltose)
HVO_0564	288.785	0.0179721	0.234432	0.933046	0.956085	CP001956.1	1298	ABC-type transport system periplasmic substrate-binding protein (probable substrate maltose)
HVO_0565	168.134	-0.246806	0.212339	0.216055	0.337181	CP001956.1	1139	ABC-type transport system ATP-binding protein (probable substrate maltose)
HVO_0566	115.28	-0.099015	0.214919	0.624764	0.733732	CP001956.1	2006	glycoside transferase domain protein
HVO_0567	217.018	-0.0821309	0.217445	0.688391	0.783348	CP001956.1	2183	glycoside hydrolase domain protein
HVO_0568	2841.94	-0.0461503	0.128258	0.714279	0.802036	CP001956.1	1049	TrmB family transcription regulator
HVO_0569	1128.95	0.731658	0.173473	1.09992e-05	6.73703e-05	CP001956.1	911	RIO-type serine/threonine protein kinase Rio2
HVO_0570	1396.16	0.254738	0.169947	0.122975	0.213098	CP001956.1	1055	histidine kinase
HVO_0571	404.599	0.180953	0.168556	0.263468	0.391094	CP001956.1	650	glyoxalase domain protein
HVO_0572	632.081	0.313179	0.172744	0.0581671	0.114782	CP001956.1	827	lipoate--protein ligase domain protein
HVO_0573	3962.79	0.401964	0.141035	0.00332574	0.0101928	CP001956.1	875	endonuclease 4
HVO_0574	732.586	0.7906	0.194107	1.83413e-05	0.000108107	CP001956.1	800	putative S-adenosylmethionine-dependent methyltransferase
HVO_0575	103.785	-0.0732303	0.244871	0.746155	0.825295	CP001956.1	638	NAD-dependent epimerase/dehydratase-like protein
HVO_0576	169.452	0.32585	0.202679	0.0877425	0.160815	CP001956.1	347	HxlR family transcription regulator
HVO_0577	111.73	-0.44321	0.24863	0.0519224	0.104539	CP001956.1	215	DUF2082 family protein
HVO_0578	60.9917	0.107157	0.26204	0.650321	0.750686	CP001956.1	281	uncharacterized protein
HVO_0579	923.258	0.495228	0.157548	0.00113618	0.00408201	CP001956.1	644	uncharacterized protein
HVO_0580	1183.13	0.789739	0.160993	3.7223e-07	3.27676e-06	CP001956.1	965	putative tRNA 2-thiolation protein NcsA
HVO_0581	137801	-0.582711	0.154589	9.93893e-05	0.000480638	CP001956.1	1202	cell division protein FtsZ%2C type II
HVO_0582	29261.3	-0.584586	0.167659	0.000288003	0.00122522	CP001956.1	185	CopG domain protein
HVO_0583	1660.05	-0.439959	0.199734	0.019723	0.046286	CP001956.1	584	CopG/DZR domain protein
HVO_0585	961.547	-0.912619	0.223168	1.38557e-05	8.34831e-05	CP001956.1	983	putative oxidoreductase (aldo-keto reductase family protein)
HVO_0586	2089.03	0.211804	0.152821	0.151784	0.253727	CP001956.1	635	putative adenosylcobalamin/alpha-ribazole phosphatase
HVO_0587	2730.36	0.324447	0.153488	0.0286884	0.0636181	CP001956.1	908	adenosylcobinamide-phosphate synthase
HVO_0588	1375.9	0.36538	0.132924	0.00479464	0.014059	CP001956.1	764	adenosylcobinamide-GDP ribazoletransferase
HVO_0589	2131.67	0.507915	0.1564	0.000762651	0.00289338	CP001956.1	593	adenosylcobinamide-phosphate guanylyltransferase
HVO_0590	2456.09	0.5492	0.178073	0.00124422	0.00440788	CP001956.1	1067	putative nicotinate-nucleotide-dimethylbenzimidazole phosphoribosyltransferase
HVO_0591	2311.14	0.616207	0.162144	0.000100575	0.000485796	CP001956.1	1022	L-threonine-O-3-phosphate decarboxylase
HVO_0592	1221.1	0.509132	0.164582	0.00128738	0.00452922	CP001956.1	737	adenosylcobinamide amidohydrolase
HVO_0593	452.51	0.497579	0.176676	0.0031997	0.00985847	CP001956.1	1013	L-threonine-O-3-phosphate decarboxylase
HVO_0594	27.6302	-3.08128	0.6035	2.43291e-08	2.59702e-07	CP001956.1	107	uncharacterized protein
HVO_0595	1366.83	-11.905	0.98554	2.1237e-31	2.15927e-29	CP001956.1	773	MinD/ParA domain protein
HVO_0596	864.666	-1.46958	0.214179	1.03159e-12	2.10827e-11	CP001956.1	584	uncharacterized protein
HVO_0597	1126.99	0.148632	0.163025	0.33786	0.469798	CP001956.1	467	OsmC domain protein
HVO_0598	443.568	0.418672	0.184972	0.0173689	0.0415089	CP001956.1	731	uncharacterized protein
HVO_0599	927.131	-2.47772	0.250384	3.47158e-24	2.01699e-22	CP001956.1	440	DUF1486 family protein
HVO_0600	552.064	0.625528	0.193166	0.000637569	0.00247084	CP001956.1	533	ACT domain protein
HVO_0601	975.643	0.380441	0.179369	0.0261734	0.0589082	CP001956.1	950	homoserine dehydrogenase
HVO_0602	2580.19	-0.801082	0.268744	0.00107967	0.00389621	CP001956.1	743	3-dehydroquinate dehydratase
HVO_0603	114.951	-0.718393	0.228973	0.000775436	0.00293641	CP001956.1	668	3-dehydroquinate dehydratase
HVO_0604	40.9608	-0.667285	0.33051	0.0195716	0.0460102	CP001956.1	896	GalE family epimerase/dehydratase
HVO_0605	442.49	0.651729	0.163431	3.455e-05	0.000188611	CP001956.1	773	IclR family transcription regulator
HVO_0606	85.8045	-0.205043	0.25784	0.383232	0.516107	CP001956.1	689	MenG family protein
HVO_0607	236.008	-1.31838	0.264739	1.17143e-07	1.13434e-06	CP001956.1	1010	Bug domain protein
HVO_0608	45.4261	0.0275594	0.298199	0.914792	0.946826	CP001956.1	1043	oxidoreductase
HVO_0609	33.6139	-0.410651	0.32777	0.144336	0.243675	CP001956.1	647	beta-lactamase domain protein
HVO_0610	59.4098	-0.383378	0.248166	0.0913608	0.166099	CP001956.1	515	DUF1468 family protein
HVO_0611	126.302	-0.0911552	0.23626	0.678368	0.774979	CP001956.1	1487	DUF112 family protein
HVO_0612	59.0893	-0.541359	0.277548	0.0296448	0.0655405	CP001956.1	431	UspA domain protein
HVO_0613	14.7459	0.44479	0.456997	0.183651	0.294754	CP001956.1	647	beta-lactamase domain protein
HVO_0614	141.623	-0.355704	0.20453	0.0651247	0.12523	CP001956.1	542	uncharacterized protein
HVO_0615	28.4417	0.0416249	0.314441	0.876751	0.917536	CP001956.1	473	uncharacterized protein
HVO_0616	73.939	0.0217243	0.222636	0.91555	0.946984	CP001956.1	695	uncharacterized protein
HVO_0617	64.2583	-0.0905724	0.23851	0.682363	0.778667	CP001956.1	572	uncharacterized protein
HVO_0618	55.0306	-0.163249	0.247412	0.472863	0.60192	CP001956.1	713	putative secreted glycoprotein
HVO_0619	205.708	-0.153447	0.191849	0.401405	0.534375	CP001956.1	1919	type IV pilus biogenesis complex membrane subunit
HVO_0620	264.758	0.0570475	0.177887	0.73648	0.818825	CP001956.1	2366	type IV pilus biogenesis complex ATPase subunit
HVO_0621	1928.87	-0.297013	0.147875	0.0384828	0.0814729	CP001956.1	1742	sensor box histidine kinase
HVO_0622	116.101	-0.351769	0.207413	0.0715695	0.135509	CP001956.1	893	UbiA family prenyltransferase
HVO_0623	109.477	-0.507825	0.270892	0.0377642	0.080202	CP001956.1	428	MoaD family protein
HVO_0624	451.843	-0.455313	0.159287	0.00304328	0.00946257	CP001956.1	512	uncharacterized protein
HVO_0625	107.977	0.120653	0.27674	0.624034	0.733621	CP001956.1	425	DMT superfamily transport protein
HVO_0626	302.542	-0.0454091	0.201803	0.813214	0.873802	CP001956.1	509	uncharacterized protein
HVO_0627	6539.11	-0.826582	0.238334	0.000174578	0.00078715	CP001956.1	2696	ABC-type transport system ATP-binding protein (probable substrate dipeptide/oligopeptide)
HVO_0628	42479.2	-0.526405	0.181981	0.00243055	0.00778962	CP001956.1	1724	ABC-type transport system periplasmic substrate-binding protein (probable substrate dipeptide/oligopeptide)
HVO_0629	5456.84	-0.496447	0.2069	0.0107352	0.0276505	CP001956.1	1019	ABC-type transport system permease protein (probable substrate dipeptide/oligopeptide)
HVO_0630	3367.79	-0.462519	0.219769	0.0238318	0.0544823	CP001956.1	935	ABC-type transport system permease protein (probable substrate dipeptide/oligopeptide)
HVO_0631	826.653	-0.630448	0.201991	0.000952712	0.00350333	CP001956.1	395	uncharacterized protein
HVO_0632	2019.8	-0.108995	0.149635	0.434767	0.566336	CP001956.1	2576	sensor box histidine kinase
HVO_0633	1361.46	0.0877969	0.132933	0.497797	0.625437	CP001956.1	1454	KaiC-type circadian clock protein CirC
HVO_0634	3317.31	0.816273	0.248019	0.000362472	0.0015012	CP001956.1	1226	Orc1-type DNA replication protein
HVO_0635	858.108	0.318868	0.176406	0.0584462	0.115221	CP001956.1	962	DUF4129 domain protein
HVO_0636	588.607	0.3522	0.152307	0.0167448	0.0401775	CP001956.1	572	uncharacterized protein
HVO_0637	1098.69	0.345652	0.179265	0.0432609	0.0898581	CP001956.1	1268	DUF11/DUF58 domain protein
HVO_0638	377.318	0.406807	0.175162	0.015103	0.0370458	CP001956.1	506	uncharacterized protein
HVO_0639	884.329	-0.462445	0.188164	0.00974194	0.0254304	CP001956.1	950	AAA-type ATPase (MoxR subfamily)
HVO_0641	154.919	0.562086	0.190582	0.00188305	0.0062825	CP001956.1	656	5%2C6-dimethylbenzimidazole synthase BluB
HVO_0642	8.09407	-0.210916	0.467537	0.512959	0.638178	CP001956.1	149	uncharacterized protein
HVO_0643	1554.05	-1.03393	0.262869	2.17735e-05	0.000125786	CP001956.1	179	uncharacterized protein
HVO_0644	850.017	0.157306	0.163792	0.317974	0.449809	CP001956.1	1538	2-isopropylmalate synthase / (R)-citramalate synthase
HVO_0645	550.081	0.0448203	0.181836	0.79565	0.861637	CP001956.1	347	DUF192 family protein
HVO_0646	355.175	0.303266	0.174365	0.0692728	0.131747	CP001956.1	542	uncharacterized protein
HVO_0647	2099.96	1.93282	0.432552	7.0956e-07	5.85351e-06	CP001956.1	551	GMP synthase (glutamine-hydrolyzing) subunit A
HVO_0648	1065.94	0.308092	0.182334	0.0760676	0.142434	CP001956.1	1913	DUF2070 family protein
HVO_0649	168.772	-2.43616	0.297039	1.98553e-17	6.40884e-16	CP001956.1	206	small CPxCG-related zinc finger protein
HVO_0650	5418.38	0.519285	0.18286	0.00286024	0.00894814	CP001956.1	263	DUF3194 family protein
HVO_0651	6290.37	0.508894	0.142344	0.000233819	0.00101814	CP001956.1	383	prefoldin beta subunit
HVO_0652	544.779	0.591	0.167459	0.000239125	0.00103638	CP001956.1	269	KEOPS complex subunit Pcc1
HVO_0653	343.16	0.607476	0.170704	0.000206675	0.000913959	CP001956.1	134	DNA-directed RNA polymerase subunit P
HVO_0654	1482.3	0.492632	0.174638	0.00325344	0.0100089	CP001956.1	269	50S ribosomal protein L43e
HVO_0655	558.905	-0.0177766	0.146908	0.899048	0.932762	CP001956.1	1025	GalE family epimerase/dehydratase
HVO_0656	459.819	0.956967	0.192608	2.03351e-07	1.88389e-06	CP001956.1	725	DUF2103 family protein
HVO_0657	258.165	-0.253714	0.181127	0.143131	0.242044	CP001956.1	833	uncharacterized protein
HVO_0658	1679.02	0.655424	0.165808	3.95047e-05	0.000213367	CP001956.1	1391	tRNA pseudouridine(13) synthase TruD
HVO_0659	251.746	0.37827	0.19686	0.0420811	0.0878741	CP001956.1	338	peptidyl-tRNA hydrolase
HVO_0660	71.5771	0.334278	0.263755	0.160937	0.265745	CP001956.1	740	Yip1 domain protein
HVO_0661	305.008	0.607204	0.232521	0.00480028	0.0140654	CP001956.1	587	dCTP deaminase
HVO_0662	553.148	0.47344	0.2128	0.0174356	0.0416142	CP001956.1	899	transcription regulator ThiR
HVO_0663	258.591	0.35226	0.197205	0.0585796	0.115428	CP001956.1	755	putative S-adenosylmethionine-dependent methyltransferase
HVO_0664	98.7949	0.150307	0.245422	0.503044	0.630331	CP001956.1	467	uncharacterized protein
HVO_0665	223.425	-0.947354	0.2002	6.91955e-07	5.73153e-06	CP001956.1	923	adenosine diphosphate thiazole synthase%2C cysteine-dependent
HVO_0666	2745.71	-4.52861	0.395758	1.60909e-31	1.7687e-29	CP001956.1	1487	dihydrolipoamide S-acyltransferase
HVO_0667	3170.8	-3.12146	0.274422	4.17487e-31	4.14127e-29	CP001956.1	1049	hypothetical protein
HVO_0668	5704.35	-2.9183	0.264597	1.69692e-29	1.40844e-27	CP001956.1	1010	2-oxoacid dehydrogenase E1 component beta subunit
HVO_0669	7356.87	-3.00576	0.275047	6.15474e-29	4.81372e-27	CP001956.1	1034	2-oxoacid dehydrogenase E1 component alpha subunit
HVO_0670	1010.64	-0.438882	0.193087	0.0165735	0.0399316	CP001956.1	980	YqjG-type gamma-glutamylcysteinyl-hydroquinone reductase
HVO_0671	47.034	-0.78213	0.322468	0.00565027	0.0161374	CP001956.1	1073	molybdopterin-binding domain protein;pseudo=true;transl_table=11
HVO_0672	73.4344	0.108856	0.30523	0.681168	0.777959	CP001956.1	131	uncharacterized protein
HVO_0673	323.335	0.0439978	0.167555	0.783814	0.852573	CP001956.1	485	uncharacterized protein
HVO_0674	1037.06	0.726128	0.157147	1.72262e-06	1.28549e-05	CP001956.1	752	4-phosphopantoate--beta-alanine ligase
HVO_0675	2849.88	0.91001	0.156233	1.92167e-09	2.36832e-08	CP001956.1	833	pantoate kinase
HVO_0676	149.03	0.17305	0.205908	0.371919	0.50403	CP001956.1	455	DUF2078 domain protein
HVO_0677	26385.1	0.782518	0.152007	1.08731e-07	1.06046e-06	CP001956.1	1304	aspartate--tRNA(Asp/Asn) ligase
HVO_0678	152.033	-1.30221	0.215287	2.86494e-10	4.11722e-09	CP001956.1	548	uncharacterized protein;pseudo=true;transl_table=11
HVO_0679	137.427	-1.01703	0.237181	4.81663e-06	3.21663e-05	CP001956.1	767	DUF4013 family protein
HVO_0680	1649.33	0.545613	0.160172	0.000413948	0.001677	CP001956.1	722	(S)-3-O-geranylgeranylglyceryl phosphate synthase 1
HVO_0682	1927.59	-0.202257	0.145657	0.153547	0.255753	CP001956.1	1004	putative Mrr family endonuclease
HVO_0681	1032.36	-0.00554407	0.20497	0.979097	0.986373	CP001956.1	2522	DNA topoisomerase 1
HVO_0683	98.0641	0.37373	0.225091	0.0736471	0.138861	CP001956.1	695	uncharacterized protein
HVO_0684	5959.4	0.383712	0.136856	0.0039553	0.0118893	CP001956.1	1490	aspartyl/glutamyl-tRNA(Asn/Gln) amidotransferase subunit B
HVO_0685	752.556	-1.22339	0.351755	9.20663e-05	0.0004495	CP001956.1	884	DUF3100 family protein
HVO_0686	555.955	-1.44644	0.324993	1.23919e-06	9.65472e-06	CP001956.1	464	uncharacterized protein
HVO_0687	2492.81	-0.667027	0.183787	0.000143421	0.000662083	CP001956.1	1334	M20 family amidohydrolase
HVO_0688	2282.3	-0.525431	0.204151	0.00633922	0.017805	CP001956.1	323	uncharacterized protein
HVO_0689	16049.6	-0.247121	0.145393	0.0833195	0.153888	CP001956.1	3722	chromosome segregation protein Smc
HVO_0690	4076.65	0.0123521	0.1425	0.927645	0.953392	CP001956.1	1127	chromosome segregation and condensation protein ScpA
HVO_0691	596.183	-0.0288223	0.174709	0.864806	0.908124	CP001956.1	476	uncharacterized protein
HVO_0692	1160.4	0.76832	0.174625	4.56004e-06	3.07048e-05	CP001956.1	860	putative 6-oxopurine nucleoside phosphorylase
HVO_0693	576.401	1.01222	0.209347	3.60089e-07	3.19059e-06	CP001956.1	974	auxin permease family transport protein
HVO_0694	3545.25	0.628527	0.186508	0.000398011	0.00162358	CP001956.1	713	putative phosphoribosyltransferase
HVO_0695	31.3263	-1.24721	0.553078	0.00345021	0.0105345	CP001956.1	170	small CPxCG-related zinc finger protein
HVO_0696	229.94	0.235881	0.196576	0.204364	0.32103	CP001956.1	899	PhzF family protein
HVO_0697	3438.72	0.696247	0.144451	6.0319e-07	5.10015e-06	CP001956.1	767	PAC2 family protein
HVO_0698	1922.91	0.943248	0.168327	6.5481e-09	7.56566e-08	CP001956.1	191	tRNA/rRNA pseudouridine synthase complex protein Nop10
HVO_0699	12951.6	0.786022	0.181612	5.69581e-06	3.73626e-05	CP001956.1	800	translation initiation factor aIF-2 alpha subunit
HVO_0700	1739.33	0.777764	0.159048	4.26906e-07	3.68626e-06	CP001956.1	194	30S ribosomal protein S27e
HVO_0701	3359.98	0.654452	0.152039	8.9402e-06	5.61108e-05	CP001956.1	281	50S ribosomal protein L42e
HVO_0703	1471.52	0.369923	0.167643	0.021425	0.0497917	CP001956.1	260	uncharacterized protein
HVO_0702	1200.41	0.587567	0.156786	0.000102495	0.000493894	CP001956.1	2363	DUF2298 family protein
HVO_0704	530.103	0.656491	0.228539	0.00198691	0.00655906	CP001956.1	785	putative glycosyltransferase%2C type 2
HVO_0705	363.246	0.262261	0.200138	0.164802	0.270924	CP001956.1	467	GtrA family protein
HVO_0707	293.42	0.887932	0.209253	7.31195e-06	4.67574e-05	CP001956.1	425	putative iron-sulfur protein (2Fe-2S)
HVO_0708	1080.24	0.0421032	0.15854	0.782328	0.851338	CP001956.1	992	aminodeoxychorismate lyase
HVO_0709	906.918	0.0751564	0.169631	0.643761	0.747099	CP001956.1	719	aminodeoxychorismate synthase component 2
HVO_0710	1181.92	0.0111915	0.158315	0.952417	0.96837	CP001956.1	1514	aminodeoxychorismate synthase component 1
HVO_0711	1861.84	-0.643426	0.166155	5.77232e-05	0.000297919	CP001956.1	650	uncharacterized protein
HVO_0712	473.108	-0.213795	0.155433	0.155232	0.25779	CP001956.1	811	shikimate 5-dehydrogenase C-terminal domain protein;pseudo=true;transl_table=11
HVO_0714	552.965	0.871277	0.244883	0.000123347	0.000581289	CP001956.1	971	SLC24 family transport protein
HVO_0715	1415.45	0.676533	0.224227	0.00120578	0.00429415	CP001956.1	1352	sodium/calcium antiporter
HVO_0716	621.707	0.358402	0.148794	0.0128749	0.0323824	CP001956.1	1319	D-aminoacyl-tRNA deacylase
HVO_0717	9251.91	0.113923	0.128891	0.364875	0.497802	CP001956.1	1139	cell division protein FtsZ%2C type I
HVO_0718	265.834	0.41964	0.292904	0.103897	0.185086	CP001956.1	173	protein translocase subunit SecE
HVO_0719	1635.67	0.474359	0.163652	0.00257802	0.00819766	CP001956.1	452	transcription elongation factor Spt5
HVO_0720	946.354	-0.401074	0.151899	0.0063858	0.0178864	CP001956.1	302	small CPxCG-related zinc finger protein
HVO_0721	3618.07	0.808114	0.179032	2.52545e-06	1.8051e-05	CP001956.1	764	PHP domain protein
HVO_0722	281.417	-0.187993	0.173803	0.260061	0.387993	CP001956.1	524	DUF457 family protein
HVO_0723	252.019	-0.0876273	0.173398	0.599588	0.714272	CP001956.1	530	nicotinamide mononucleotide deamidase
HVO_0724	905.617	0.352587	0.17057	0.0310139	0.0681066	CP001956.1	1229	ArsA family ATPase
HVO_0725	4322.27	-0.037731	0.126866	0.762673	0.83672	CP001956.1	845	putative oxidoreductase (short-chain dehydrogenase family)
HVO_0726	818.469	0.151123	0.165879	0.343192	0.475234	CP001956.1	824	endonuclease 5
HVO_0727	700.072	0.1055	0.155513	0.482115	0.611019	CP001956.1	890	rhomboid family protease
HVO_0728	135.883	-0.781632	0.27773	0.00190041	0.00633002	CP001956.1	116	uncharacterized protein
HVO_0729	6155.93	0.755873	0.162184	1.36056e-06	1.04404e-05	CP001956.1	533	inorganic pyrophosphatase
HVO_0730	7260.66	0.0926704	0.198796	0.617928	0.728017	CP001956.1	359	PadR family transcription regulator RosR
HVO_0731	969.868	0.485582	0.155689	0.0012283	0.00435617	CP001956.1	560	uncharacterized protein
HVO_0732	484.191	0.639212	0.190696	0.000413993	0.001677	CP001956.1	593	ribonuclease H%2C type 1
HVO_0733	3876.51	-0.783713	0.234747	0.000334839	0.00140391	CP001956.1	980	transcription initiation factor TFB
HVO_0734	2151.58	-0.255604	0.135148	0.0528922	0.105978	CP001956.1	1262	DNA repair protein NreA
HVO_0735	94.5265	-0.145566	0.252415	0.528974	0.652119	CP001956.1	173	uncharacterized protein
HVO_0736	1890.31	-0.174985	0.177068	0.303317	0.434209	CP001956.1	455	DUF302 family protein
HVO_0737	1236.52	0.716388	0.196213	0.000117972	0.00055985	CP001956.1	671	Abi/CAAX domain protein
HVO_0738	1921.91	0.358489	0.177213	0.0341052	0.0735451	CP001956.1	281	uncharacterized protein
HVO_0739	3952.29	-0.333476	0.145998	0.0186672	0.0441008	CP001956.1	989	uncharacterized protein
HVO_0740	809.141	-0.260127	0.161189	0.0946797	0.171063	CP001956.1	566	DUF82 family protein
HVO_0741	3856.06	-0.341499	0.164365	0.0311075	0.0682754	CP001956.1	1748	DNA-directed DNA polymerase X
HVO_0742	995.988	-0.315167	0.175003	0.0603604	0.118282	CP001956.1	440	uncharacterized protein
HVO_0743	5896.95	0.18437	0.158607	0.228054	0.350395	CP001956.1	1349	putative phosphodiesterase
HVO_0744	251.149	-1.58851	0.381778	3.86951e-06	2.64493e-05	CP001956.1	1109	carboxylate-amine ligase-like protein
HVO_0745	830.051	-2.32354	0.259084	2.51471e-20	1.02273e-18	CP001956.1	1082	FtsZ family protein CetZ%2C type III
HVO_0746	27.8954	-0.650888	0.380162	0.0381652	0.0808849	CP001956.1	626	uncharacterized protein
HVO_0747	8.81875	-0.414472	0.505136	0.226137	0.347976	CP001956.1	461	uncharacterized protein
HVO_0748	32.1858	0.303309	0.300541	0.248573	0.374981	CP001956.1	1982	type IV pilus biogenesis complex ATPase subunit
HVO_0749	32.162	0.0885497	0.319223	0.745295	0.82464	CP001956.1	1763	type IV pilus biogenesis complex membrane subunit
HVO_0750	30.5419	0.220564	0.326401	0.428092	0.560551	CP001956.1	470	uncharacterized protein
HVO_0751	6.68414	0.791383	0.670559	0.0571978	0.113234	CP001956.1	392	uncharacterized protein
HVO_0752	26.1925	0.215565	0.321904	0.433669	0.565715	CP001956.1	884	uncharacterized protein
HVO_0753	568.617	-0.270007	0.165819	0.0911127	0.165797	CP001956.1	3056	uncharacterized protein
HVO_0754	360.611	0.172323	0.182023	0.32103	0.4524	CP001956.1	419	uncharacterized protein
HVO_0755	797.075	-0.0170369	0.183022	0.924109	0.952251	CP001956.1	896	NAD-dependent epimerase/dehydratase-like protein
HVO_0756	930.89	0.0134683	0.16968	0.932961	0.956085	CP001956.1	1184	DHH/RecJ family phosphoesterase
HVO_0757	674.126	0.468474	0.15026	0.00126751	0.0044685	CP001956.1	1091	putative oxidoreductase (aldo-keto reductase family protein)
HVO_0758	519.143	0.385145	0.202467	0.0433104	0.089915	CP001956.1	170	small CPxCG-related zinc finger protein
HVO_0759	650.72	-0.100994	0.196745	0.59024	0.706031	CP001956.1	1196	major facilitator superfamily transport protein
HVO_0760	987.961	0.236508	0.158967	0.122905	0.213098	CP001956.1	1106	putative glycosyltransferase%2C type 2
HVO_0761	578.187	0.257359	0.174522	0.123261	0.213501	CP001956.1	488	uncharacterized protein
HVO_0762	1050.29	0.32498	0.159918	0.0331834	0.0720153	CP001956.1	596	NUDIX family hydrolase
HVO_0763	7036.71	0.869753	0.23041	4.72848e-05	0.000249749	CP001956.1	527	DoxX domain protein
HVO_0764	1885.21	-0.0293642	0.163809	0.858047	0.904765	CP001956.1	782	uncharacterized protein
HVO_0765	387.407	0.252381	0.164271	0.110297	0.194611	CP001956.1	1166	FAD-dependent oxidoreductase
HVO_0766	1612.82	-0.393602	0.178406	0.0210677	0.0490454	CP001956.1	488	Hsp20-type molecular chaperone
HVO_0767	141.14	-0.192166	0.225829	0.361299	0.494083	CP001956.1	158	small CPxCG-related zinc finger protein
HVO_0768	2571.47	0.639675	0.156059	2.46296e-05	0.000140686	CP001956.1	1697	radical SAM domain protein
HVO_0769	9336.34	-0.139663	0.144134	0.318485	0.450218	CP001956.1	404	TRAM domain protein
HVO_0770	910.527	0.712896	0.147199	6.01498e-07	5.09644e-06	CP001956.1	695	uncharacterized protein
HVO_0771	219.083	0.255369	0.178502	0.134306	0.22864	CP001956.1	788	beta-lactamase domain protein
HVO_0772	634.885	1.56757	0.909509	0.00568606	0.0161941	CP001956.1	272	NP_1176A family transcription regulator
HVO_0772A	12.4242	-0.688519	0.608024	0.0770102	0.143934	CP001956.1	161	small CPxCG-related zinc finger protein
HVO_0773	4439.17	0.405441	0.177146	0.0164583	0.0397482	CP001956.1	755	putative S-adenosylmethionine-dependent methyltransferase
HVO_0774	4566.72	0.153941	0.166889	0.315406	0.446798	CP001956.1	902	putative glycosyltransferase%2C type 2
HVO_0775	1060.05	0.444116	0.167396	0.00551915	0.0157851	CP001956.1	824	amidohydrolase domain protein
HVO_0776	61.1338	-0.0203945	0.237624	0.92734	0.953392	CP001956.1	650	HTH-10 family transcription regulator
HVO_0777	81.8591	-0.226394	0.247875	0.320326	0.451879	CP001956.1	281	HalOD1 domain protein
HVO_0778	25214.1	-0.609029	0.146174	1.80228e-05	0.000106539	CP001956.1	1574	thermosome subunit 3
HVO_0779	330.403	-0.731515	0.185564	3.70415e-05	0.000201401	CP001956.1	1319	transport protein (probable substrate cationic amino acids)
HVO_0780	671.762	0.658097	0.168285	4.71628e-05	0.000249429	CP001956.1	656	UPF0126 family protein
HVO_0781	1492.52	0.630167	0.156972	3.20215e-05	0.000176465	CP001956.1	788	S-adenosylmethionine hydroxide adenosyltransferase family protein
HVO_0782	2442.39	0.487838	0.141311	0.000380241	0.00156364	CP001956.1	545	nicotinamide-nucleotide adenylyltransferase
HVO_0783	38844.3	-0.295871	0.174744	0.0788405	0.14722	CP001956.1	2084	ATP-dependent protease Lon
HVO_0784	3099.02	-0.320732	0.203515	0.0944606	0.170743	CP001956.1	1019	Abi/CAAX domain protein
HVO_0785	321.277	-0.242048	0.183014	0.166557	0.272809	CP001956.1	338	uncharacterized protein
HVO_0786	582.058	-0.723008	0.151054	7.99441e-07	6.50265e-06	CP001956.1	455	putative methylated-DNA--protein-cysteine methyltransferase
HVO_0787	2434.13	-1.08794	0.356237	0.000521859	0.00207875	CP001956.1	755	indole-3-glycerol-phosphate synthase
HVO_0788	6301.52	-1.27705	0.335866	2.39406e-05	0.000137329	CP001956.1	1268	tryptophan synthase beta subunit
HVO_0789	5583.1	-1.29366	0.2954	2.12171e-06	1.55478e-05	CP001956.1	833	tryptophan synthase alpha subunit
HVO_0790	5213.05	-1.06737	0.284352	4.19888e-05	0.000225586	CP001956.1	800	2-amino-3%2C7-dideoxy-D-threo-hept-6-ulosonate synthase
HVO_0791	546.948	-0.958742	0.231737	1.03649e-05	6.39668e-05	CP001956.1	413	putative methylated-DNA--protein-cysteine methyltransferase
HVO_0792	3265.6	0.365318	0.136833	0.00588955	0.0166802	CP001956.1	1178	3-dehydroquinate synthase%2C type II
HVO_0793	650.432	-0.0230442	0.192208	0.901216	0.934297	CP001956.1	395	small CPxCG-related zinc finger protein
HVO_0794	3414.87	0.865375	0.190525	1.94853e-06	1.43824e-05	CP001956.1	1094	CTAG modification methylase
HVO_0795	8640.27	1.05243	0.237306	2.29344e-06	1.65969e-05	CP001956.1	1007	transcription initiation factor TFB
HVO_0796	575.211	-0.225778	0.175034	0.178729	0.289367	CP001956.1	806	ABC-type transport system periplasmic substrate-binding protein (probable substrate iron/cobalamin)
HVO_0797	782.808	0.124856	0.1666	0.436001	0.567429	CP001956.1	521	putative inosine/xanthosine triphosphatase
HVO_0798	2537.64	0.936343	0.193639	4.10148e-07	3.55285e-06	CP001956.1	1874	dolichyl-phosphate mannosyltransferase AglD
HVO_0799	201.715	-0.100951	0.243849	0.65383	0.753508	CP001956.1	269	uncharacterized protein
HVO_0800	1679.61	0.0499003	0.137309	0.708065	0.797019	CP001956.1	623	HTH domain protein
HVO_0801	6149.41	-0.482928	0.210093	0.0135824	0.0339102	CP001956.1	1274	stomatin family protein
HVO_0802	560.695	-0.161757	0.189247	0.370264	0.50229	CP001956.1	602	NfeD domain protein
HVO_0803	1236.49	-0.108874	0.136855	0.415715	0.549111	CP001956.1	1196	restriction system mrr-like protein
HVO_0804	86.8707	-0.0330021	0.265599	0.892126	0.92771	CP001956.1	161	uncharacterized protein
HVO_0805	1655.23	0.415183	0.208927	0.0340692	0.0735062	CP001956.1	248	uncharacterized protein
HVO_0806	8187.87	0.539179	0.229287	0.0111308	0.0285429	CP001956.1	1757	pyruvate kinase
HVO_0807	441.98	0.37864	0.164391	0.016623	0.0399562	CP001956.1	287	uncharacterized protein
HVO_0808	865.107	0.239772	0.160438	0.120803	0.210229	CP001956.1	305	uncharacterized protein
HVO_0809	14071.7	0.269568	0.142757	0.0603902	0.118282	CP001956.1	2222	methionine--tRNA ligase
HVO_0810	334.082	0.343812	0.193892	0.0609064	0.11876	CP001956.1	566	TVP38/TMEM64 family protein
HVO_0811	540.403	0.158954	0.241802	0.473941	0.60227	CP001956.1	1073	aspartate 1-decarboxylase
HVO_0812	15814.8	-0.42027	0.399017	0.184987	0.296548	CP001956.1	2285	phosphoenolpyruvate synthase
HVO_0813	126.667	0.437219	0.231151	0.0410286	0.0860402	CP001956.1	248	small CPxCG-related zinc finger protein
HVO_0814	329.955	0.0286384	0.171624	0.860104	0.905994	CP001956.1	599	DnaJ N-terminal domain protein
HVO_0815	2045.3	0.248451	0.158045	0.103159	0.183931	CP001956.1	779	arNOG05395 family transcription regulator
HVO_0816	210.859	0.114911	0.171294	0.484479	0.613633	CP001956.1	692	putative phosphoesterase
HVO_0817	2769.09	-0.082714	0.127885	0.514841	0.639737	CP001956.1	1277	amine oxidase domain protein
HVO_0818	1611.35	0.258594	0.141754	0.0604242	0.118282	CP001956.1	1169	threonine synthase
HVO_0819	1243.25	-0.313501	0.164603	0.0480286	0.0983051	CP001956.1	695	SirR/DtxR family transcription regulator SirR
HVO_0820	778.173	-0.559827	0.262086	0.0186368	0.0440674	CP001956.1	701	Gdt1 family protein
HVO_0821	163.622	0.148419	0.182816	0.394191	0.527707	CP001956.1	683	LysE family transport protein
HVO_0822	756.157	0.275108	0.136918	0.0390093	0.0822026	CP001956.1	1046	glycerol-1-phosphate dehydrogenase (NAD(P))
HVO_0823	624.912	0.424958	0.179286	0.0129544	0.0325219	CP001956.1	641	DUF420 family protein
HVO_0824	2000.6	0.529627	0.154964	0.000397032	0.00162121	CP001956.1	1058	putative glycosyltransferase%2C type 1
HVO_0825	4067.91	0.415345	0.13218	0.00126792	0.0044685	CP001956.1	623	halocyanin
HVO_0826	3570.49	0.225005	0.151613	0.125066	0.216261	CP001956.1	1046	peptidase M42 family protein
HVO_0827	1149.39	0.483666	0.220615	0.0185667	0.0439271	CP001956.1	257	MTH865 family protein
HVO_0828	2303.16	0.525635	0.175731	0.00175611	0.00591724	CP001956.1	722	uncharacterized protein
HVO_0829	3144.89	-0.704049	0.161473	6.26446e-06	4.0699e-05	CP001956.1	1826	peptidase S9 family protein
HVO_0830	1302.5	-0.979318	0.21006	9.16781e-07	7.36867e-06	CP001956.1	419	methylmalonyl-CoA mutase subunit B (cobalamin-binding subunit)
HVO_0831	5631.3	-1.12864	0.305323	4.43864e-05	0.000237046	CP001956.1	1118	YgfD family GTPase
HVO_0832	1626.93	-0.887498	0.180054	2.8812e-07	2.60396e-06	CP001956.1	926	alpha/beta hydrolase fold protein
HVO_0833	55.742	-1.09339	0.283473	2.7425e-05	0.000154057	CP001956.1	143	uncharacterized protein
HVO_0834	1405.68	-1.23608	0.368067	0.000139402	0.000645724	CP001956.1	380	DUF35 family protein
HVO_0835	5340.1	-0.965264	0.312506	0.000554403	0.00218431	CP001956.1	1166	acetyl-CoA C-acetyltransferase
HVO_0836	7946.43	-0.363647	0.137222	0.00652675	0.0181758	CP001956.1	1307	putative M28 family peptidase
HVO_0837	1616.76	0.356589	0.172089	0.0304558	0.0670258	CP001956.1	731	putative NAD kinase (polyphosphate/ATP)
HVO_0838	1491.19	0.629035	0.241485	0.00467254	0.0137605	CP001956.1	443	uncharacterized protein
HVO_0839	1829.47	0.421742	0.231907	0.0491367	0.0999695	CP001956.1	281	uncharacterized protein
HVO_0840	343.214	0.57885	0.232752	0.00715609	0.019625	CP001956.1	389	uncharacterized protein
HVO_0841	22612	0.288474	0.146198	0.0451407	0.0931167	CP001956.1	764	cytochrome bc1 complex cytochrome b/c subunit
HVO_0842	26615.1	0.304513	0.15411	0.0376947	0.0800963	CP001956.1	794	cytochrome bc1 complex cytochrome b subunit
HVO_0843	11054.8	0.295449	0.17032	0.0702949	0.133344	CP001956.1	389	uncharacterized protein
HVO_0844	17733.2	0.243191	0.158026	0.110051	0.194261	CP001956.1	638	halocyanin
HVO_0845	2487.59	0.169262	0.162694	0.279846	0.408964	CP001956.1	830	uncharacterized protein
HVO_0847	842.071	0.62172	0.152878	2.59776e-05	0.000147004	CP001956.1	482	uncharacterized protein
HVO_0848	907.859	0.549406	0.154312	0.000227615	0.000995381	CP001956.1	683	endonuclease 3
HVO_0849	305.468	0.108582	0.225587	0.603513	0.717266	CP001956.1	134	uncharacterized protein
HVO_0850	19972.5	-0.19635	0.137466	0.143344	0.242202	CP001956.1	1217	proteasome-activating nucleotidase
HVO_0852	1851.4	0.354977	0.549109	0.282871	0.411457	CP001956.1	269	NP_1176A family transcription regulator
HVO_0852A	1344.13	0.374863	0.54397	0.266969	0.394967	CP001956.1	413	uncharacterized protein
HVO_0853	3057.54	-0.430312	0.196628	0.0208244	0.0485293	CP001956.1	1325	DNA double-strand break repair protein Mre11
HVO_0854	10756.3	-0.504229	0.251012	0.0283307	0.0629967	CP001956.1	2681	DNA double-strand break repair ATPase Rad50
HVO_0855	291.182	0.174312	0.223593	0.401614	0.534478	CP001956.1	437	HTH domain protein
HVO_0856	482.021	0.383253	0.210431	0.0518962	0.104538	CP001956.1	557	uncharacterized protein
HVO_0857	350.586	-1.95257	0.497837	7.7954e-06	4.95373e-05	CP001956.1	185	uncharacterized protein
HVO_0858	8873.52	0.530658	0.172978	0.00128898	0.00453092	CP001956.1	4007	DNA-directed DNA polymerase B (intein-containing)
HVO_0859	27880.4	0.585009	0.148015	4.49945e-05	0.000239206	CP001956.1	905	Fe-S cluster assembly complex ATPase SufC
HVO_0860	47862.7	0.549585	0.144582	8.81747e-05	0.000433623	CP001956.1	1430	Fe-S cluster assembly complex protein SufB
HVO_0861	37240.6	0.554	0.146728	8.89628e-05	0.000436443	CP001956.1	1208	SufB domain protein
HVO_0862	3050.11	0.275731	0.13275	0.0325998	0.0709761	CP001956.1	491	ferritin domain protein
HVO_0863	3319.08	0.172115	0.138752	0.198417	0.313871	CP001956.1	452	SirR/DtxR family transcription regulator
HVO_0864	34.8817	-0.136881	0.343804	0.63466	0.740649	CP001956.1	998	ISH11-type transposase ISHvo7
HVO_0864A	50.1395	-0.133407	0.313922	0.624294	0.733621	CP001956.1	725	uncharacterized protein (nonfunctional);pseudo=true;transl_table=11
HVO_0865	1166.22	0.0385788	0.175621	0.816082	0.875157	CP001956.1	758	FkbM family methyltransferase
HVO_0866	159.692	-0.61648	0.265817	0.0106795	0.0275365	CP001956.1	734	alanine-tRNA ligase-like protein
HVO_0867	1550.43	-0.140858	0.184768	0.425704	0.558136	CP001956.1	692	HD family hydrolase
HVO_0868	1266.42	0.614484	0.188704	0.000609943	0.00237837	CP001956.1	989	GalE family epimerase/dehydratase
HVO_0869	16172.2	2.87057	0.401106	5.45674e-14	1.24677e-12	CP001956.1	4535	glutamate synthase (ferredoxin)
HVO_0870	6022.89	0.816312	0.162923	2.10904e-07	1.945e-06	CP001956.1	1466	proline--tRNA ligase
HVO_0871	550.009	-2.85283	0.190511	5.92423e-52	2.19035e-49	CP001956.1	496	uncharacterized protein;pseudo=true;transl_table=11
HVO_0873	161.131	-0.0660698	0.191205	0.718135	0.804109	CP001956.1	479	PgpA domain protein
HVO_0874	3425.73	0.480928	0.158506	0.00162633	0.00552571	CP001956.1	1922	transcription termination factor FttA
HVO_0875	96.9918	-0.310462	0.22991	0.146154	0.246064	CP001956.1	410	DUF1628 domain protein
HVO_0876	1162.03	-0.595194	0.193306	0.00118081	0.0042237	CP001956.1	383	methylglyoxal synthase
HVO_0877	158.898	-0.171959	0.211215	0.387372	0.520463	CP001956.1	431	uncharacterized protein
HVO_0878	714.379	-0.0141385	0.157568	0.927438	0.953392	CP001956.1	806	endonuclease 3
HVO_0879	354.977	0.66187	0.191283	0.000267658	0.00114707	CP001956.1	425	DUF371 family protein
HVO_0880	67230.7	0.398131	0.186808	0.0248251	0.0562472	CP001956.1	923	uncharacterized protein
HVO_0881	1192.6	-0.232676	0.158773	0.12961	0.222134	CP001956.1	1001	signal peptide peptidase SppA
HVO_0882	1722.41	-0.0616695	0.140579	0.648797	0.749619	CP001956.1	1136	DUF373 family protein
HVO_0883	309.59	0.136073	0.202707	0.476587	0.604956	CP001956.1	191	uncharacterized protein
HVO_0884	1007.98	0.40736	0.18694	0.0218296	0.0505586	CP001956.1	830	putative oxidoreductase (aldo-keto reductase family protein)
HVO_0885	94.5287	-2.11562	0.505932	2.27181e-06	1.6499e-05	CP001956.1	197	small CPxCG-related zinc finger protein
HVO_0886	69.2448	-1.58197	0.497804	0.000156561	0.000713026	CP001956.1	149	uncharacterized protein
HVO_0887	29420.6	-0.0147258	0.166161	0.932053	0.955789	CP001956.1	863	oxoglutarate--ferredoxin oxidoreductase beta subunit
HVO_0888	36975.3	0.113709	0.164993	0.471003	0.600491	CP001956.1	1760	oxoglutarate--ferredoxin oxidoreductase alpha subunit
HVO_0889	1733.31	0.202314	0.211623	0.307139	0.437986	CP001956.1	644	FAD-dependent oxidoreductase
HVO_0890	1398.98	-0.244942	0.170356	0.134836	0.229258	CP001956.1	821	ABC-type transport system permease protein (probable substrate copper)
HVO_0891	1634.61	-0.375588	0.168768	0.0206442	0.0481973	CP001956.1	851	ABC-type transport system ATP-binding protein (probable substrate copper)
HVO_0892	2665.58	-0.339933	0.18215	0.0510265	0.103092	CP001956.1	1925	ABC-type transport system periplasmic substrate-binding protein (probable substrate copper)
HVO_0893	9698.77	-1.36761	0.276016	1.18793e-07	1.14758e-06	CP001956.1	1700	methylmalonyl-CoA mutase subunit A
HVO_0894	31403.9	-3.09756	0.360815	8.54214e-19	3.04745e-17	CP001956.1	1988	acetyl-CoA synthetase
HVO_0895	32.8677	-0.907979	0.358909	0.00329332	0.0101086	CP001956.1	245	uncharacterized protein
HVO_0896	6142.04	-4.1457	0.302	5.09597e-44	1.21914e-41	CP001956.1	1622	acetyl-CoA synthetase
HVO_0897	158.349	0.440765	0.247759	0.0515573	0.10401	CP001956.1	608	uncharacterized protein
HVO_0898	143.727	0.156442	0.320619	0.567486	0.685961	CP001956.1	194	uncharacterized protein
HVO_0899	4045.29	-4.16702	0.265129	7.37278e-57	3.33168e-54	CP001956.1	1400	ABC-type transport system periplasmic substrate-binding protein (probable substrate branched-chain amino acids)
HVO_0900	1231.22	-3.54212	0.328239	2.38641e-28	1.79732e-26	CP001956.1	968	ABC-type transport system permease protein (probable substrate branched-chain amino acids)
HVO_0901	1476	-4.20343	0.255308	4.16401e-62	2.11688e-59	CP001956.1	1181	ABC-type transport system permease protein (probable substrate branched-chain amino acids)
HVO_0902	1303.88	-4.13637	0.299269	1.20961e-44	3.07467e-42	CP001956.1	758	ABC-type transport system ATP-binding protein (probable substrate branched-chain amino acids)
HVO_0903	1268.89	-4.24107	0.301009	3.13659e-46	9.1118e-44	CP001956.1	743	ABC-type transport system ATP-binding protein (probable substrate branched-chain amino acids)
HVO_0905	1006.92	-3.86616	0.284982	4.47597e-43	1.01132e-40	CP001956.1	680	thioredoxin
HVO_0904	2133.35	-2.9205	0.235446	1.55288e-36	2.33909e-34	CP001956.1	404	UspA domain protein
HVO_0906	405.637	0.733253	0.209866	0.00020572	0.00091239	CP001956.1	254	uncharacterized protein
HVO_0906A	54.6958	0.384893	0.30514	0.146876	0.247143	CP001956.1	83	uncharacterized protein
HVO_0907	11277.3	0.442984	0.163619	0.00475865	0.0139837	CP001956.1	1799	cox-type terminal oxidase subunit I
HVO_0908	2958.46	0.520355	0.162581	0.000915062	0.00339249	CP001956.1	359	uncharacterized protein
HVO_0909	340.056	0.507963	0.210204	0.00993069	0.0258732	CP001956.1	365	uncharacterized protein
HVO_0910	47.886	0.522641	0.319316	0.0577439	0.114113	CP001956.1	203	uncharacterized protein
HVO_0911	3932.02	0.623548	0.183653	0.000366457	0.00151461	CP001956.1	1109	GTP-binding protein Drg
HVO_0912	732.615	0.8015	0.183906	5.11617e-06	3.39436e-05	CP001956.1	491	TIGR04206 family protein
HVO_0913	486.549	0.99152	0.221868	2.16864e-06	1.58062e-05	CP001956.1	1442	MATE efflux family protein
HVO_0914	4114.14	0.251053	0.127146	0.0429388	0.0892801	CP001956.1	779	glyoxalase domain protein
HVO_0915	721.24	0.682586	0.199473	0.000296557	0.00125766	CP001956.1	911	archaeosortase A
HVO_0916	548.397	0.370683	0.164688	0.0191702	0.0451449	CP001956.1	809	diphthine synthase
HVO_0917	391.86	-2.31605	0.307594	3.99632e-15	1.03523e-13	CP001956.1	575	DoxX domain protein
HVO_0918	223.16	-0.0535781	0.225671	0.800504	0.863849	CP001956.1	209	uncharacterized protein
HVO_0919	95.3918	0.0755154	0.227386	0.719791	0.805556	CP001956.1	116	small CPxCG-related zinc finger protein
HVO_0920	477.413	0.11163	0.166352	0.485023	0.614081	CP001956.1	443	putative iron-sulfur protein (2Fe-2S)
HVO_0921	93.1943	-0.497293	0.29019	0.0540799	0.107901	CP001956.1	479	Lrp/AsnC family transcription regulator
HVO_0922	2.30275	0.0237603	0.557941	0.922392	0.9514	CP001956.1	1167	ISH3-type transposase ISH51 (nonfunctional);pseudo=true;transl_table=11
HVO_0924	14.1935	0.135351	0.420536	0.66254	0.76125	CP001956.1	1352	ISH5-type transposase ISHvo11
HVO_0924A	8.31918	0.390556	0.503024	0.250555	0.377409	CP001956.1	206	uncharacterized protein (nonfunctional);pseudo=true;transl_table=11
HVO_0925	38.3456	0.013293	0.349208	0.961352	0.975504	CP001956.1	218	uncharacterized protein;pseudo=true;transl_table=11
HVO_0925	38.3456	0.013293	0.349208	0.961352	0.975504	CP001956.1	722	uncharacterized protein;pseudo=true;transl_table=11
HVO_0926	0.483412	0.092984	0.629596	0.481548	0.610492	CP001956.1	1166	ISH3-type transposase ISH51
HVO_0929	620.754	0.791562	0.214155	8.49702e-05	0.000418878	CP001956.1	986	tRNA (guanine(37)-N(1))-methyltransferase
HVO_0930	530.535	-0.0371844	0.196849	0.843886	0.895638	CP001956.1	470	uncharacterized protein
HVO_0931	212.096	-0.208712	0.208841	0.288391	0.417993	CP001956.1	428	UspA domain protein
HVO_0932	487.763	-2.12144	0.331617	1.46916e-11	2.50003e-10	CP001956.1	443	UspA domain protein
HVO_0934	403.56	0.043231	0.179782	0.800147	0.863849	CP001956.1	716	TVP38/TMEM64 family protein
HVO_0933	1785.32	-0.263684	0.143396	0.0587161	0.115527	CP001956.1	2849	P-type transport ATPase (probable substrate calcium/metal cation)
HVO_0935	915.667	-1.68863	0.262281	1.49505e-11	2.53349e-10	CP001956.1	2042	formate dehydrogenase alpha subunit
HVO_0936	295.772	-1.73304	0.294017	4.27373e-10	5.83264e-09	CP001956.1	764	YqeC family protein
HVO_0937	430.714	-0.0873145	0.173285	0.600837	0.714923	CP001956.1	440	FMN-binding domain protein
HVO_0938	606.22	0.464357	0.200349	0.0139362	0.0347082	CP001956.1	476	UspA domain protein
HVO_0939	1099.82	0.584387	0.205339	0.00249044	0.00796275	CP001956.1	320	uncharacterized protein
HVO_0940	8708.62	0.453684	0.129363	0.000333705	0.00140204	CP001956.1	2486	P-type transport ATPase (probable substrate copper/metal cation)
HVO_0941	2802.37	0.42651	0.18118	0.0134936	0.0337092	CP001956.1	794	DsbD-TM domain protein
HVO_0942	1188.38	0.133999	0.200843	0.478987	0.607623	CP001956.1	218	ba3-type terminal oxidase subunit CbaE
HVO_0943	1944	0.415749	0.229772	0.051178	0.103347	CP001956.1	293	ba3-type terminal oxidase subunit CbaD
HVO_0944	5037.19	0.536991	0.163703	0.000646395	0.00249657	CP001956.1	539	ba3-type terminal oxidase subunit II
HVO_0945	14420.6	0.475123	0.18186	0.0060711	0.0171586	CP001956.1	1769	ba3-type terminal oxidase subunit I
HVO_0946	1153.45	0.453329	0.178675	0.00781289	0.021099	CP001956.1	194	cbaC protein
HVO_0947	1500.11	0.576573	0.204689	0.00275103	0.00868669	CP001956.1	221	uncharacterized protein
HVO_0948	718.303	0.570057	0.224387	0.00629402	0.0177147	CP001956.1	431	UspA domain protein
HVO_0949	136.823	-0.422926	0.24948	0.063817	0.123182	CP001956.1	401	uncharacterized protein
HVO_0950	1911.52	0.0262418	0.237235	0.904508	0.937471	CP001956.1	659	2-dehydro-3-deoxy-phosphogluconate aldolase%2C bacterial-type
HVO_0951	834.262	-2.08604	0.370239	1.55112e-09	1.9351e-08	CP001956.1	1013	uncharacterized protein
HVO_0952	975.082	-0.22742	0.134759	0.0838769	0.154847	CP001956.1	695	carbonic anhydrase
HVO_0953	2950.41	-0.535908	0.150827	0.000243534	0.00105144	CP001956.1	1838	DUF304 domain protein
HVO_0954	544.745	-0.469936	0.198145	0.0121927	0.0308482	CP001956.1	464	DUF304 domain protein
HVO_0955	83.4505	-0.079343	0.219053	0.699951	0.792732	CP001956.1	776	uncharacterized protein
HVO_0956	165.016	-0.0512011	0.185215	0.773512	0.844552	CP001956.1	1037	metallophosphoesterase domain protein
HVO_0957	8.66783	0.187225	0.497917	0.549934	0.67084	CP001956.1	125	uncharacterized protein
HVO_0958	290.946	0.58065	0.214774	0.0038495	0.011618	CP001956.1	446	uncharacterized protein
HVO_0959	130.24	-0.226796	0.221214	0.273422	0.402782	CP001956.1	686	DUF2071 family protein
HVO_0960	638.983	-0.174491	0.185251	0.324572	0.455655	CP001956.1	845	putative oxidoreductase (aldo-keto reductase family protein)
HVO_0961	568.516	-0.145312	0.176318	0.390972	0.524434	CP001956.1	611	chimeric protein
HVO_0962	1422.69	0.573809	0.177574	0.00072013	0.00274744	CP001956.1	374	HTH domain protein
HVO_0963	1531.38	0.639827	0.190295	0.000387339	0.00158641	CP001956.1	293	uncharacterized protein
HVO_0964	400.481	-0.143239	0.185395	0.419451	0.552609	CP001956.1	425	thioredoxin
HVO_0965	1849.8	0.487963	0.231671	0.0224332	0.0516331	CP001956.1	1478	AMP phosphorylase
HVO_0966	1074.05	-0.412315	0.170363	0.0118469	0.0300944	CP001956.1	971	ribose-1%2C5-bisphosphate isomerase
HVO_0967	256.581	-0.21892	0.189176	0.224997	0.346615	CP001956.1	662	HTH-10 family transcription regulator
HVO_0968	126.26	-0.198145	0.195875	0.28709	0.416551	CP001956.1	1694	NADH dehydrogenase-like complex subunit CD
HVO_0969	367.436	-0.352341	0.169335	0.0303143	0.0667867	CP001956.1	2948	transducer protein Htr39
HVO_0970	2390.95	-1.18352	0.19732	4.4114e-10	5.98039e-09	CP001956.1	1244	ribulose-bisphosphate carboxylase
HVO_0971	2113.47	-0.438262	0.140046	0.00129717	0.00455184	CP001956.1	1919	ATP-dependent DNA helicase Hel308b
HVO_0972	17518.2	-0.100055	0.150933	0.495241	0.622803	CP001956.1	521	pilin PilA
HVO_0973	9953.4	0.234315	0.156574	0.12063	0.210017	CP001956.1	1154	pyridoxal phosphate-dependent aminotransferase
HVO_0974	1320.23	0.477167	0.158914	0.00183054	0.00612237	CP001956.1	404	6%2C7-dimethyl-8-ribityllumazine synthase
HVO_0975	626.253	0.287576	0.159222	0.0609662	0.11876	CP001956.1	1754	TIGR03663 family protein
HVO_0976	10408.8	2.14021	0.448756	1.36135e-07	1.27571e-06	CP001956.1	1145	5-(carboxyamino)imidazole ribonucleotide synthase
HVO_0977	7598.24	2.13682	0.456016	2.22698e-07	2.04912e-06	CP001956.1	611	N5-carboxyaminoimidazole ribonucleotide mutase
HVO_0978	10496.8	0.444286	0.14905	0.00207093	0.00679231	CP001956.1	416	NADH dehydrogenase-like complex subunit A
HVO_0979	16303.7	0.440373	0.164769	0.00544449	0.0156155	CP001956.1	701	NADH dehydrogenase-like complex subunit B
HVO_0980	41276.4	0.471931	0.187925	0.00813646	0.0219	CP001956.1	1673	NADH dehydrogenase-like complex subunit CD
HVO_0981	14272.6	0.528847	0.180627	0.00210743	0.00688427	CP001956.1	1049	NADH dehydrogenase-like complex subunit H
HVO_0982	10929.3	0.470593	0.212705	0.0182615	0.0433564	CP001956.1	461	NADH dehydrogenase-like complex subunit I
HVO_0983	3281.14	0.602256	0.157445	7.34165e-05	0.000369536	CP001956.1	260	NADH dehydrogenase-like complex subunit J1
HVO_0984	5534.17	0.582176	0.202657	0.00227552	0.00734486	CP001956.1	368	NADH dehydrogenase-like complex subunit J2
HVO_0985	3106.72	0.55711	0.184502	0.00151219	0.00517705	CP001956.1	302	NADH dehydrogenase-like complex subunit K
HVO_0986	31878.1	0.594525	0.189176	0.000824105	0.00309763	CP001956.1	2036	NADH dehydrogenase-like complex subunit L
HVO_0987	22316.3	0.565422	0.183103	0.00116216	0.00417168	CP001956.1	1529	NADH dehydrogenase-like complex subunit M
HVO_0988	23711.2	0.487772	0.14579	0.000586278	0.00229932	CP001956.1	1520	NADH dehydrogenase-like complex subunit N
HVO_0989	732.605	-3.52349	0.342562	4.65445e-26	3.10322e-24	CP001956.1	380	uncharacterized protein
HVO_0990	3042.61	0.285999	0.153929	0.0543774	0.108223	CP001956.1	1460	DHH/RecJ family phosphoesterase
HVO_0991	2446.03	-0.0258891	0.125184	0.854981	0.903896	CP001956.1	782	CBS/parB domain protein
HVO_0992	184.518	0.558601	0.201751	0.00331435	0.0101655	CP001956.1	227	uncharacterized protein
HVO_0993	16.6497	-0.133222	0.369139	0.656756	0.756236	CP001956.1	170	small CPxCG-related zinc finger protein
HVO_0994	562.284	0.645188	0.20721	0.000935822	0.00345371	CP001956.1	1313	major facilitator superfamily transport protein
HVO_0995	1170.67	-0.147153	0.185319	0.406581	0.539323	CP001956.1	1037	uncharacterized protein
HVO_0996	721.541	0.112224	0.144526	0.423607	0.556103	CP001956.1	1103	DUF21/CBS domain protein
HVO_0997	1872.86	0.428621	0.157878	0.00485346	0.0141905	CP001956.1	1106	putative Xaa-Pro dipeptidase
HVO_0998	228.96	0.206251	0.186627	0.244913	0.371387	CP001956.1	188	uncharacterized protein
HVO_0999	7103.11	1.61839	0.21532	7.45248e-15	1.88256e-13	CP001956.1	1136	DRTGG domain protein
HVO_1000	9800.64	2.1187	0.248404	1.75676e-18	6.10663e-17	CP001956.1	2093	acetate--CoA ligase (ADP-forming)
HVO_1001	22.6244	-0.250851	0.37284	0.407261	0.539873	CP001956.1	260	uncharacterized protein
HVO_1002	24.8703	0.0600282	0.359407	0.836044	0.888939	CP001956.1	752	uncharacterized protein
HVO_1003	414.922	-1.22041	0.309084	1.51322e-05	9.03713e-05	CP001956.1	797	GufA family transport protein (probable substrate zinc)
HVO_1004	1387.82	0.455736	0.176104	0.00760473	0.0206327	CP001956.1	284	uncharacterized protein
HVO_1005	1147.03	0.679119	0.185461	0.000121303	0.000572984	CP001956.1	755	ABC-type transport system permease protein
HVO_1006	1144.78	0.735955	0.184814	3.00374e-05	0.000167346	CP001956.1	953	ABC-type transport system ATP-binding protein
HVO_1007	629.349	-0.169687	0.156165	0.262128	0.389932	CP001956.1	1394	quinoprotein glucose dehydrogenase-like protein
HVO_1008	301.777	-1.36618	0.202786	2.74267e-12	5.14029e-11	CP001956.1	998	GFO family oxidoreductase
HVO_1008A	13.5217	0.220517	0.394313	0.474175	0.60227	CP001956.1	223	uncharacterized protein (nonfunctional);pseudo=true;transl_table=11
HVO_1009	3690.66	-0.264665	0.146278	0.0625582	0.121039	CP001956.1	1022	putative oxidoreductase (aldo-keto reductase family protein)
HVO_1010	186.338	-0.271619	0.269246	0.263486	0.391094	CP001956.1	404	DUF457 family protein
HVO_1011	86.1105	-0.0755167	0.264283	0.753974	0.830781	CP001956.1	233	thioredoxin domain protein
HVO_1012	966.969	0.957328	0.219602	3.83505e-06	2.62579e-05	CP001956.1	659	uncharacterized protein
HVO_1013	3387	0.831433	0.196209	8.31658e-06	5.24396e-05	CP001956.1	1406	heme o synthase
HVO_1014	2410.86	0.647186	0.144594	3.67043e-06	2.52583e-05	CP001956.1	758	cox-type terminal oxidase subunit II
HVO_1015	1056.76	0.704385	0.196965	0.000160271	0.000728294	CP001956.1	428	FAD synthase
HVO_1016	1035.73	0.813451	0.185107	4.25491e-06	2.88412e-05	CP001956.1	485	JAB domain protein
HVO_1017	363.438	0.653671	0.166548	4.44133e-05	0.000237046	CP001956.1	854	ketosamine kinase domain protein
HVO_1018	7079.17	1.2921	0.192605	3.62863e-12	6.55894e-11	CP001956.1	1901	Hef-associated 3' exonuclease Han
HVO_1019	105.359	0.100226	0.21386	0.616374	0.727238	CP001956.1	1661	phospholipase D domain protein
HVO_1020	10545.7	0.514662	0.16149	0.00092876	0.00343076	CP001956.1	1259	HEAT-PBS family protein
HVO_1021	206.295	0.37991	0.239292	0.0839498	0.154911	CP001956.1	764	putative carbon-nitrogen hydrolase
HVO_1022	785.942	-0.0601078	0.198868	0.752106	0.829397	CP001956.1	1088	NamA family oxidoreductase
HVO_1023	1129.53	-0.364153	0.179224	0.0335963	0.0727175	CP001956.1	815	uncharacterized protein
HVO_1024	1165.34	0.165912	0.168216	0.303788	0.434642	CP001956.1	377	acetyl-CoA C-acetyltransferase small subunit
HVO_1025	3077.47	0.215926	0.167682	0.180526	0.291231	CP001956.1	1151	acetyl-CoA C-acetyltransferase catalytic subunit
HVO_1026	313.464	0.722247	0.22939	0.000711938	0.00271873	CP001956.1	413	uncharacterized protein
HVO_1027	1264.07	0.602192	0.143569	1.54932e-05	9.2256e-05	CP001956.1	272	Sec-independent protein translocase protein TatAo
HVO_1028	86.9246	0.0589918	0.247265	0.793307	0.860139	CP001956.1	770	putative oxidoreductase (short-chain dehydrogenase family)
HVO_1030	823.907	0.152638	0.175402	0.363246	0.496079	CP001956.1	1295	DUF4382 domain protein
HVO_1031	2686.21	0.434151	0.141805	0.00161804	0.00550213	CP001956.1	1028	thioredoxin-disulfide reductase
HVO_1032	296.702	0.386778	0.167127	0.0158088	0.0384995	CP001956.1	653	tRNA (carboxymethyluridine(34)-5-O)-methyltransferase
HVO_1033	1097	-0.0132008	0.151197	0.930337	0.955189	CP001956.1	2123	type IV pilus biogenesis complex membrane subunit
HVO_1034	1336.59	0.205335	0.214597	0.306326	0.436979	CP001956.1	1694	type IV pilus biogenesis complex ATPase subunit
HVO_1035	542.243	0.119655	0.195601	0.517559	0.641546	CP001956.1	497	uncharacterized protein
HVO_1036	273.227	-0.21669	0.1645	0.173123	0.281637	CP001956.1	368	cupin 2 barrel domain protein
HVO_1037	2181.74	0.132149	0.172275	0.423193	0.555911	CP001956.1	473	uncharacterized protein
HVO_1038	1109.51	0.768985	0.195092	3.33026e-05	0.000183029	CP001956.1	626	uracil-DNA glycosylase superfamily protein
HVO_1039	766.365	-0.464693	0.177943	0.00632199	0.0177688	CP001956.1	563	metallo-beta-lactamase superfamily protein;pseudo=true;transl_table=11
HVO_1040	3906.91	-0.26912	0.134039	0.0396917	0.0834674	CP001956.1	1139	DnaJ N-terminal domain protein
HVO_1041	670.009	-0.115657	0.220743	0.576748	0.693974	CP001956.1	998	beta-lactamase domain protein
HVO_1042	929.213	0.471115	0.141473	0.000605894	0.00236712	CP001956.1	290	DNA-directed RNA polymerase subunit L
HVO_1043	411.367	-0.230999	0.218031	0.258557	0.386174	CP001956.1	560	DUF1684 family protein
HVO_1044	1125.68	0.324375	0.151704	0.0270334	0.0604756	CP001956.1	812	imidazole glycerol-phosphate synthase subunit HisF
HVO_1045	46.8024	-0.656432	0.289675	0.0112603	0.0288387	CP001956.1	155	uncharacterized protein
HVO_1046	700.717	0.568975	0.175091	0.000681022	0.00261541	CP001956.1	167	uncharacterized protein
HVO_1047	425.219	0.0299053	0.152587	0.838876	0.891716	CP001956.1	971	NADPH:quinone reductase
HVO_1048	12193.7	1.50776	0.425762	4.67734e-05	0.000247692	CP001956.1	2108	phosphoribosylformylglycinamidine synthase subunit PurL
HVO_1049	1827.8	1.00687	0.180535	6.78687e-09	7.81932e-08	CP001956.1	683	PHP domain protein
HVO_1050	2787.34	1.03629	0.194476	2.60598e-08	2.76724e-07	CP001956.1	1091	asparagine synthase (glutamine-hydrolyzing)
HVO_1051	301.434	0.562723	0.180962	0.00111788	0.0040248	CP001956.1	482	NUDIX family hydrolase
HVO_1052	1140.83	-0.648249	0.212597	0.00117867	0.00421976	CP001956.1	998	transcription initiation factor TFB
HVO_1053	502.687	0.628777	0.172188	0.000138384	0.000642476	CP001956.1	278	aspartyl/glutamyl-tRNA(Asn/Gln) amidotransferase subunit C
HVO_1054	4833.08	0.747004	0.154118	6.26617e-07	5.2654e-06	CP001956.1	1271	aspartyl/glutamyl-tRNA(Asn/Gln) amidotransferase subunit A
HVO_1055	1152.08	0.23546	0.142393	0.0887022	0.162428	CP001956.1	680	TrkA domain protein
HVO_1056	1056.88	0.100574	0.149926	0.488241	0.616287	CP001956.1	1661	Trk-type transport system (probable substrate potassium)
HVO_1057	1638.15	0.690152	0.208432	0.000434805	0.00175084	CP001956.1	1604	Trk-type transport system (probable substrate potassium)
HVO_1058	4010.5	0.225935	0.152901	0.126811	0.218534	CP001956.1	1337	TrkA domain protein
HVO_1059	1195.82	-0.283928	0.155629	0.0593923	0.11669	CP001956.1	542	START domain protein
HVO_1060	166.694	0.645296	0.220439	0.00170817	0.00577005	CP001956.1	959	uncharacterized protein
HVO_1061	1376.91	0.349883	0.175493	0.0340564	0.0735062	CP001956.1	779	oxidoreductase
HVO_1062	1849.18	0.0330998	0.149098	0.817553	0.875688	CP001956.1	1160	phosphopantothenoylcysteine decarboxylase / phosphopantothenate--cysteine ligase
HVO_1063	1090.07	0.560717	0.188405	0.00171969	0.00579932	CP001956.1	395	Mrp-type sodium/proton antiporter system subunit G
HVO_1064	524.647	0.639266	0.203769	0.000871727	0.00325258	CP001956.1	293	Mrp-type sodium/proton antiporter system subunit F
HVO_1065	1765.67	0.542059	0.158915	0.000401819	0.00163583	CP001956.1	602	Mrp-type sodium/proton antiporter system subunit E
HVO_1066	2608.49	0.705123	0.193971	0.000127858	0.000599765	CP001956.1	1697	Mrp-type sodium/proton antiporter system subunit D1
HVO_1067	441.135	0.723724	0.244545	0.0013268	0.00462547	CP001956.1	341	Mrp-type sodium/proton antiporter system subunit C
HVO_1068	547.323	0.681421	0.212472	0.000635679	0.0024669	CP001956.1	473	Mrp-type sodium/proton antiporter system subunit B
HVO_1069	3763.05	0.604227	0.18186	0.000492283	0.00196611	CP001956.1	2405	Mrp-type sodium/proton antiporter system subunit A
HVO_1070	286.819	0.218456	0.257373	0.349067	0.481239	CP001956.1	338	ArsR family transcription regulator
HVO_1071	1092.22	0.284097	0.244996	0.205157	0.322151	CP001956.1	401	uncharacterized protein
HVO_1072	5119.68	0.960972	0.141808	3.45338e-12	6.32653e-11	CP001956.1	566	purine phosphoribosyltransferase (adenine phosphoribosyltransferase%2C xanthine-guanine phosphoribosyltransferase)
HVO_1073	2174.06	0.0804206	0.178484	0.636441	0.741663	CP001956.1	674	ThiJ/PfpI domain protein
HVO_1074	974.738	0.257293	0.134082	0.0489909	0.0997727	CP001956.1	845	uncharacterized protein
HVO_1075	174.369	-0.36998	0.231448	0.0844496	0.155551	CP001956.1	299	HTH domain protein
HVO_1076	4069.71	-0.391942	0.13576	0.00306459	0.00951428	CP001956.1	968	sugar nucleotidyltransferase
HVO_1077	526.469	0.292345	0.153188	0.048358	0.0987804	CP001956.1	722	diphthine--ammonia ligase
HVO_1078	329.64	-0.0786006	0.160175	0.612491	0.724971	CP001956.1	952	homolog to sulfate adenylyltransferase small subunit (nonfunctional);pseudo=true;transl_table=11
HVO_1079	1543.15	1.10969	0.196399	3.79621e-09	4.48814e-08	CP001956.1	977	sulfate adenylyltransferase small subunit-like protein
HVO_1080	9062.48	0.38155	0.160165	0.0134214	0.0335701	CP001956.1	566	uncharacterized protein
HVO_1081	1078.68	-0.197982	0.203205	0.301378	0.431738	CP001956.1	344	glutaredoxin
HVO_1082	3335.22	0.112022	0.294644	0.663602	0.762177	CP001956.1	632	orotate phosphoribosyltransferase-like protein
HVO_1083	3524.17	0.179985	0.510345	0.555016	0.674209	CP001956.1	1073	glucose 1-dehydrogenase
HVO_1084	4088.62	2.09498	0.450615	2.72502e-07	2.47381e-06	CP001956.1	1391	adenylosuccinate lyase
HVO_1085	9158.25	1.72434	0.805966	0.00214979	0.00698897	CP001956.1	1577	phosphoribosylglycinamide formyltransferase / phosphoribosylaminoimidazolecarboxamide formyltransferase
HVO_1086	371.804	2.16516	0.488606	7.22715e-07	5.93703e-06	CP001956.1	755	(S)-3-O-geranylgeranylglyceryl phosphate synthase 2
HVO_1087	1319.03	0.338127	0.181294	0.0502082	0.101742	CP001956.1	425	UspA domain protein
HVO_1088	5557.42	0.58211	0.142641	2.76323e-05	0.000155008	CP001956.1	2516	folylpolyglutamate synthase / 7%2C8-dihydropteroate reductase / dihydropteroate synthase
HVO_1089	458.059	0.220031	0.16195	0.158542	0.262323	CP001956.1	752	NRDE domain protein
HVO_1090	2075.18	0.441999	0.162862	0.00477786	0.01403	CP001956.1	353	transcription initiation factor TFE beta subunit
HVO_1091	7408.4	-0.266707	0.181976	0.125295	0.216563	CP001956.1	758	proteasome alpha subunit
HVO_1092	667.226	-0.0356141	0.158661	0.818122	0.876067	CP001956.1	479	ribonuclease P protein component 2
HVO_1093	779.895	0.126501	0.198927	0.499618	0.627144	CP001956.1	626	putative S-adenosylmethionine-dependent methyltransferase
HVO_1094	327.223	0.584312	0.201592	0.00211476	0.00689161	CP001956.1	695	ribonuclease P protein component 3
HVO_1095	476.595	0.189715	0.181406	0.273052	0.402648	CP001956.1	554	putative secreted glycoprotein
HVO_1096	816.901	0.207975	0.170676	0.203943	0.320492	CP001956.1	1097	succinyl-diaminopimelate desuccinylase
HVO_1097	754.885	0.049278	0.177084	0.765516	0.838049	CP001956.1	866	diaminopimelate epimerase
HVO_1098	1179.74	-0.0363923	0.15561	0.797481	0.862124	CP001956.1	1247	diaminopimelate decarboxylase
HVO_1099	854.195	-0.0827448	0.136895	0.537146	0.6584	CP001956.1	842	2%2C3%2C4%2C5-tetrahydropyridine-2%2C6-dicarboxylate N-succinyltransferase
HVO_1100	492.956	0.013096	0.157412	0.930528	0.955189	CP001956.1	761	4-hydroxy-tetrahydrodipicolinate reductase
HVO_1101	904.289	-0.0366895	0.163127	0.817276	0.875622	CP001956.1	917	4-hydroxy-tetrahydrodipicolinate synthase
HVO_1102	496.381	-0.130208	0.168335	0.422786	0.555911	CP001956.1	497	DUF88 family protein
HVO_1103	692.909	-0.0625083	0.157626	0.683474	0.779489	CP001956.1	920	uncharacterized protein
HVO_1104	167.5	1.50459	0.259861	9.79593e-10	1.245e-08	CP001956.1	167	uncharacterized protein
HVO_1105	340.176	1.14819	0.179441	3.60524e-11	5.86501e-10	CP001956.1	479	MiaB-like tRNA modifying enzyme
HVO_1105A	128.693	-0.542004	0.304359	0.0422217	0.0881045	CP001956.1	152	uncharacterized protein (nonfunctional);pseudo=true;transl_table=11
HVO_1105A	128.693	-0.542004	0.304359	0.0422217	0.0881045	CP001956.1	440	uncharacterized protein (nonfunctional);pseudo=true;transl_table=11
HVO_1106	3.26328	0.230212	0.587474	0.410813	0.543342	CP001956.1	1298	ISH8-type transposase ISHvo12
HVO_1107	493.365	0.468873	0.174358	0.0049307	0.014375	CP001956.1	1028	DUF1119 family protein
HVO_1108	293.88	0.54941	0.20481	0.00437196	0.0130071	CP001956.1	224	tRNA/rRNA pseudouridine synthase complex protein Gar1
HVO_1109	469.043	0.655908	0.228838	0.00203497	0.00669596	CP001956.1	278	signal recognition particle 19K protein
HVO_1110	5975.97	0.429918	0.148181	0.00272903	0.00863062	CP001956.1	1148	ABC-type transport system periplasmic substrate-binding protein (probable substrate cobalamin)
HVO_1111	544.869	0.845983	0.229886	8.15195e-05	0.00040481	CP001956.1	1094	ABC-type transport system permease protein (probable substrate cobalamin)
HVO_1112	1061.35	0.634881	0.201864	0.000858102	0.00320763	CP001956.1	1430	ABC-type transport system ATP-binding protein (probable substrate cobalamin)
HVO_1113	542.925	-0.321065	0.158512	0.0360359	0.0770548	CP001956.1	1169	FtsZ family protein CetZ%2C type III
HVO_1114	374.711	-1.55075	0.240435	1.54789e-11	2.61214e-10	CP001956.1	698	RNA-free ribonuclease P-like protein
HVO_1115	890.053	0.460094	0.172602	0.00535243	0.0154167	CP001956.1	200	uncharacterized protein
HVO_1116	915.309	0.381571	0.152275	0.00953953	0.0250628	CP001956.1	347	HTH domain protein
HVO_1117	5433.17	0.360773	0.141366	0.00860803	0.0229566	CP001956.1	641	HTH-10 family transcription regulator
HVO_1118	2417.35	0.380109	0.202959	0.0465351	0.0955849	CP001956.1	134	small CPxCG-related zinc finger protein
HVO_1119	852.817	0.438344	0.151691	0.00280361	0.00881848	CP001956.1	521	halocyanin
HVO_1120	759.323	0.323557	0.182998	0.0627149	0.121285	CP001956.1	329	TIGR04031 family protein
HVO_1121	6475.93	0.171216	0.153838	0.249485	0.376216	CP001956.1	1208	Fe-coproporphyrin synthase AhbC
HVO_1122	249.822	0.173415	0.212183	0.383123	0.516107	CP001956.1	185	uncharacterized protein
HVO_1123	3990.48	0.416035	0.136476	0.00176023	0.00592448	CP001956.1	1049	thioredoxin-disulfide reductase
HVO_1124	137.924	0.181141	0.200769	0.339723	0.471554	CP001956.1	284	DUF357 family protein
HVO_1125	2761.3	0.43011	0.1541	0.00371398	0.0112638	CP001956.1	1484	cysteine--tRNA ligase
HVO_1126	536.802	-0.124715	0.194605	0.501085	0.628404	CP001956.1	1778	transducer protein HemAT
HVO_1127	140.015	-0.051015	0.210208	0.797682	0.862124	CP001956.1	494	uncharacterized protein
HVO_1128	962.905	0.197203	0.176535	0.242576	0.368832	CP001956.1	878	sirohydrochlorin cobaltochelatase
HVO_1129	1258.68	0.269955	0.162659	0.0845943	0.155747	CP001956.1	1172	uncharacterized protein
HVO_1130	8880.88	-0.331505	0.126057	0.0071913	0.0196652	CP001956.1	581	uncharacterized protein
HVO_1131	1648.24	0.699591	0.162001	7.47333e-06	4.76395e-05	CP001956.1	185	methyltransferase activator Trm112
HVO_1132	11483.6	1.01194	0.209541	3.71238e-07	3.27511e-06	CP001956.1	1331	adenylosuccinate synthase
HVO_1133	16037.2	-0.340852	0.177731	0.0451503	0.0931167	CP001956.1	305	HTH domain protein
HVO_1134	10617.5	0.0773574	0.14731	0.587381	0.703439	CP001956.1	2273	uncharacterized protein
HVO_1135	1329.53	-0.118821	0.160431	0.444444	0.575838	CP001956.1	905	S-adenosylmethionine-dependent methyltransferase-like protein
HVO_1136	196.473	-1.33965	0.273507	1.61737e-07	1.50179e-06	CP001956.1	884	CDP-alcohol 1-archaetidyltransferase
HVO_1137	426.473	0.0949539	0.162255	0.543222	0.663847	CP001956.1	1658	ion channel pore / TrkA domain protein
HVO_1138	6092.18	0.473799	0.158996	0.00198317	0.00655203	CP001956.1	848	cox-type terminal oxidase subunit III
HVO_1139	7603.12	0.0779925	0.148997	0.588504	0.704576	CP001956.1	1076	squalene synthase
HVO_1140	8551.01	-1.78974	0.269744	3.60189e-12	6.53968e-11	CP001956.1	1142	acyl-CoA dehydrogenase
HVO_1141	117.966	0.556002	0.218334	0.00644185	0.0180062	CP001956.1	323	PadR family transcription regulator
HVO_1142	136.729	-0.125008	0.215079	0.536229	0.657475	CP001956.1	275	uncharacterized protein
HVO_1143	683.233	1.06032	0.243417	3.23126e-06	2.25412e-05	CP001956.1	671	putative archaetidylserine synthase
HVO_1144	1691.62	-0.224159	0.171789	0.174548	0.283502	CP001956.1	446	halocyanin
HVO_1145	15548.9	0.876107	0.139112	1.37201e-10	2.06665e-09	CP001956.1	662	30S ribosomal protein S1e
HVO_1146	5386.44	0.85385	0.154617	1.22141e-08	1.3462e-07	CP001956.1	242	uncharacterized protein
HVO_1147	15563.7	0.84942	0.183	1.24373e-06	9.67159e-06	CP001956.1	1121	putative replication complex protein RecJ2
HVO_1148	19445.7	0.921941	0.130034	4.67127e-13	9.99206e-12	CP001956.1	467	30S ribosomal protein S15
HVO_1150	7417.01	0.16445	0.165732	0.301293	0.431738	CP001956.1	392	IS200-type transposase HfIRS11
HVO_1151	24972.1	0.0422905	0.14833	0.744734	0.82464	CP001956.1	1254	IS1341-type transposase HfIRS11 (nonfunctional);pseudo=true;transl_table=11
HVO_1153	2602.48	0.126071	0.143036	0.36405	0.497009	CP001956.1	1511	putative secreted glycoprotein
HVO_1154	175.332	0.454984	0.221643	0.0274774	0.0613316	CP001956.1	770	putative secreted glycoprotein
HVO_1155	95.9936	0.387086	0.222675	0.0615846	0.11963	CP001956.1	452	putative secreted glycoprotein
HVO_1156	188.709	0.373882	0.217258	0.0650923	0.125227	CP001956.1	986	uncharacterized protein
HVO_1157	161.088	0.376774	0.253011	0.101789	0.181808	CP001956.1	632	uncharacterized protein
HVO_1158	144.268	0.296927	0.193297	0.105141	0.186891	CP001956.1	500	uncharacterized protein
HVO_1159	717.478	0.26985	0.143161	0.0522257	0.104935	CP001956.1	2042	type IV pilus biogenesis complex membrane subunit
HVO_1160	1075.32	0.122708	0.152567	0.381234	0.514084	CP001956.1	3302	type IV pilus biogenesis complex ATPase subunit
HVO_1162	4737.64	0.268549	0.184649	0.125796	0.21706	CP001956.1	275	Sec-independent protein translocase protein TatAt
HVO_1163	746.597	-0.440998	0.235164	0.0424579	0.0884612	CP001956.1	500	peroxiredoxin
HVO_1164	2217.27	0.178715	0.173227	0.280599	0.409344	CP001956.1	812	HD family hydrolase
HVO_1165	4795.87	-0.0360531	0.17738	0.835214	0.888521	CP001956.1	908	mechanosensitive channel protein MscS
HVO_1166	902.869	-0.180586	0.198768	0.337996	0.469798	CP001956.1	248	CRM domain protein
HVO_1167	166.723	1.02527	0.252842	1.2937e-05	7.84774e-05	CP001956.1	275	ribonuclease P protein component 4
HVO_1168	2455.42	0.614781	0.168253	0.000153972	0.000702022	CP001956.1	1061	putative glycosyltransferase%2C type 1
HVO_1169	1334.31	0.936677	0.195413	4.88886e-07	4.1859e-06	CP001956.1	1106	putative glycosyltransferase%2C type 1
HVO_1170	3016.3	0.273481	0.158272	0.0731776	0.13804	CP001956.1	428	glycine-rich protein
HVO_1171	1571.3	0.478281	0.144072	0.000617946	0.00240349	CP001956.1	746	DUF2797 family protein
HVO_1172	3456.04	0.13774	0.132012	0.284953	0.414043	CP001956.1	947	GalE family epimerase/dehydratase
HVO_1173	640.839	0.730925	0.226131	0.000526549	0.00209538	CP001956.1	542	tRNA (cytidine(56)-2'-O)-methyltransferase
HVO_1174	2496.53	0.694682	0.158762	5.81284e-06	3.80077e-05	CP001956.1	530	transcription initiation factor TFE alpha subunit
HVO_1175	2218.94	0.491268	0.157112	0.0011039	0.00398011	CP001956.1	677	DUF2110 family protein
HVO_1176	3672.73	0.441366	0.158764	0.00387337	0.0116689	CP001956.1	755	uncharacterized protein
HVO_1177	540.485	0.125226	0.171388	0.446198	0.577095	CP001956.1	692	ADP-ribose pyrophosphatase
HVO_1178	32.5598	0.0700468	0.360448	0.810303	0.871595	CP001956.1	113	uncharacterized protein
HVO_1179	1093.99	0.428264	0.163527	0.00644781	0.0180105	CP001956.1	1064	hypothetical protein
HVO_1180	79.8804	-0.300575	0.239666	0.174524	0.283502	CP001956.1	374	AhpD family protein
HVO_1181	6639.69	0.274361	0.313507	0.310075	0.441009	CP001956.1	1031	PhoU domain protein
HVO_1182	348.944	0.269808	0.341041	0.344229	0.476302	CP001956.1	458	uncharacterized protein
HVO_1183	119.335	-0.105147	0.250462	0.647898	0.749421	CP001956.1	443	uncharacterized protein
HVO_1184	522.842	0.0719357	0.20479	0.707911	0.797019	CP001956.1	1139	DUF1511 family protein
HVO_1185	748.732	0.056262	0.215883	0.779065	0.848997	CP001956.1	182	uncharacterized protein
HVO_1186	3003.92	-0.0406943	0.137085	0.721422	0.806272	CP001956.1	224	HTH domain protein
HVO_1187	1998.18	-0.0260536	0.145772	0.855786	0.903896	CP001956.1	431	START domain protein
HVO_1188	195.106	0.122414	0.190594	0.499068	0.626647	CP001956.1	317	uncharacterized protein
HVO_1189	21849.8	-0.175902	0.191042	0.334714	0.466033	CP001956.1	1526	aldehyde dehydrogenase
HVO_1190	1329.19	-0.244294	0.155891	0.105607	0.187556	CP001956.1	719	HTH-10 family transcription regulator
HVO_1191	4031.8	-0.899276	0.238257	5.26734e-05	0.000275705	CP001956.1	839	proline dehydrogenase
HVO_1192	1071.99	-2.41059	0.386174	3.63306e-11	5.88672e-10	CP001956.1	1305	ABC-type transport system periplasmic substrate-binding protein (probable substrate branched-chain amino acids);pseudo=true;transl_table=11
HVO_1193	235.678	-2.39352	0.421226	9.38666e-10	1.20049e-08	CP001956.1	578	ABC-type transport system permease protein (probable substrate branched-chain amino acids);pseudo=true;transl_table=11
HVO_1194	195.503	-1.744	0.403609	1.61754e-06	1.21599e-05	CP001956.1	1124	ABC-type transport system permease protein (probable substrate branched-chain amino acids)
HVO_1195	169.218	-0.997041	0.284995	0.0001231	0.000580799	CP001956.1	806	ABC-type transport system ATP-binding protein (probable substrate branched-chain amino acids)
HVO_1196	185.586	-0.522509	0.219278	0.0107505	0.0276723	CP001956.1	737	ABC-type transport system ATP-binding protein (probable substrate branched-chain amino acids)
HVO_1197	3170.72	0.55813	0.212733	0.00508861	0.0147613	CP001956.1	797	RIO-type protein kinase domain protein
HVO_1198	2015.49	0.802953	0.274983	0.00129032	0.00453173	CP001956.1	437	UspA domain protein
HVO_1199	12118.8	-1.49474	0.37298	8.44173e-06	5.31463e-05	CP001956.1	1142	acyl-CoA dehydrogenase
HVO_1200	1353.27	-0.2521	0.215065	0.211653	0.33133	CP001956.1	455	arl cluster protein ArlD
HVO_1201	292.224	-0.3845	0.257175	0.100401	0.179803	CP001956.1	2126	sensor box histidine kinase
HVO_1202	183.14	-0.1616	0.281922	0.521632	0.644434	CP001956.1	1097	uncharacterized protein
HVO_1203	376.859	-0.346708	0.270296	0.154337	0.256723	CP001956.1	530	arl cluster protein ArlD
HVO_1205	82.6964	-0.0516107	0.308554	0.849151	0.899349	CP001956.1	509	taxis cluster protein CheD
HVO_1206	458.377	-0.0521575	0.229371	0.808565	0.870186	CP001956.1	1187	taxis cluster protein CheC
HVO_1207	248.769	-0.134428	0.208199	0.493271	0.621479	CP001956.1	368	response regulator CheY
HVO_1208	2583.81	-0.107511	0.159702	0.487346	0.61573	CP001956.1	662	uncharacterized protein
HVO_1209	143.325	-0.118198	0.232282	0.584478	0.700375	CP001956.1	338	HTH domain protein
HVO_1210	568.795	-0.627387	0.738797	0.0964814	0.173778	CP001956.1	641	archaellin A1
HVO_1211	600.852	-0.643105	0.769421	0.0894923	0.163684	CP001956.1	662	archaellin A2
HVO_1212	1388.18	-0.0784771	0.180541	0.651053	0.750945	CP001956.1	740	KaiC-type circadian clock protein CirA
HVO_1213	173.114	-0.19971	0.257713	0.395316	0.528746	CP001956.1	1454	arl cluster protein ArlCE
HVO_1214	62.2194	-0.507435	0.406763	0.115033	0.201916	CP001956.1	437	arl cluster protein ArlF
HVO_1215	33.2695	0.062943	0.328512	0.819895	0.8767	CP001956.1	449	arl cluster protein ArlG
HVO_1216	46.7302	-0.162883	0.31712	0.551484	0.671581	CP001956.1	749	arl cluster protein ArlH
HVO_1217	209.304	-0.00604524	0.25247	0.981008	0.986552	CP001956.1	1664	archaellar motor/biogenesis protein ArlI
HVO_1218	164.811	0.0980254	0.26046	0.676851	0.773636	CP001956.1	1742	archaellar motor/biogenesis protein ArlJ
HVO_1219	153.777	0.285964	0.244376	0.201374	0.317361	CP001956.1	1118	taxis protein CheF2
HVO_1220	20.1258	0.357441	0.417689	0.263388	0.391094	CP001956.1	362	uncharacterized protein
HVO_1221	94.2869	-0.00330762	0.212661	0.988067	0.990747	CP001956.1	866	taxis protein CheF1
HVO_1222	181.284	-0.137515	0.236881	0.531856	0.653945	CP001956.1	842	protein-glutamate O-methyltransferase CheR
HVO_1223	493.615	-0.105019	0.184826	0.553257	0.672675	CP001956.1	2270	taxis sensor histidine kinase CheA
HVO_1224	128.518	0.0706724	0.23148	0.740385	0.821595	CP001956.1	1100	protein-glutamate methylesterase / protein-glutamine glutaminase CheB
HVO_1225	165.196	-0.342521	0.250427	0.135207	0.22979	CP001956.1	473	purine-binding taxis protein CheW
HVO_1226	34.8573	0.0346329	0.317046	0.897206	0.931564	CP001956.1	488	major facilitator superfamily transport protein
HVO_1227	680.58	1.40395	0.221308	3.5435e-11	5.78772e-10	CP001956.1	1592	xanthine/uracil permease family transport protein
HVO_1228	19915.6	3.00867	0.329753	4.81857e-21	2.17746e-19	CP001956.1	2465	DUF5059 domain / halocyanin domain protein
HVO_1229	115.296	1.5362	0.22975	3.4132e-12	6.30276e-11	CP001956.1	137	uncharacterized protein
HVO_1230	332.386	-0.130125	0.171582	0.430948	0.563492	CP001956.1	1180	mechanosensitive ion channel;pseudo=true;transl_table=11
HVO_1231	158.944	-0.0534349	0.211951	0.790148	0.857171	CP001956.1	494	DUF457 family protein
HVO_1232	1654.72	-1.5148	0.27647	6.13504e-09	7.10861e-08	CP001956.1	581	putative AhpD family alkylhydroperoxidase
HVO_1233	715.286	-2.37163	0.274107	4.36542e-19	1.61401e-17	CP001956.1	194	cold shock protein
HVO_1234	871.349	-0.491419	0.165779	0.00205657	0.00675068	CP001956.1	1496	(6-4)DNA photolyase
HVO_1235	1234.44	-1.22037	0.159672	4.62453e-15	1.19038e-13	CP001956.1	794	creatininase domain protein
HVO_1236	6486.36	-3.24982	0.26043	7.28532e-37	1.13959e-34	CP001956.1	1607	acyl-CoA synthetase
HVO_1237	32.2039	-0.142737	0.376989	0.636403	0.741663	CP001956.1	965	DUF583 domain protein
HVO_1238	1575.86	-0.31347	0.15352	0.0373706	0.0794906	CP001956.1	974	putative oxidoreductase (aldo-keto reductase family protein)
HVO_1238A	673.147	0.0176585	0.200349	0.923545	0.952106	CP001956.1	494	uncharacterized protein
HVO_1239	908.252	0.444772	0.16113	0.00413892	0.0123863	CP001956.1	1217	major facilitator superfamily transport protein
HVO_1240	3049.39	0.429055	0.16157	0.00580402	0.0164724	CP001956.1	1061	uncharacterized protein
HVO_1241	2153.53	0.611062	0.205763	0.00160625	0.00546661	CP001956.1	671	SCO1/SenC/PrrC family protein
HVO_1242	2565.27	0.0371173	0.180862	0.827459	0.882117	CP001956.1	1298	uncharacterized protein
HVO_1243	750.892	0.293495	0.158771	0.0549961	0.109267	CP001956.1	692	cytochrome c-type biogenesis protein CcdA-like protein
HVO_1244	901.522	0.399587	0.180003	0.0199298	0.0467174	CP001956.1	590	thioredoxin
HVO_1245	2031.59	0.40299	0.160464	0.00910119	0.0240354	CP001956.1	683	thioredoxin domain protein
HVO_1246	1073.62	-0.162796	0.227399	0.441432	0.572707	CP001956.1	377	ferredoxin (2Fe-2S)
HVO_1247	606.655	0.406131	0.177094	0.0163221	0.0395365	CP001956.1	575	NUDIX family hydrolase
HVO_1248	2413.89	1.00541	0.144017	8.3421e-13	1.7222e-11	CP001956.1	209	DUF1918 family protein
HVO_1249	5629.95	1.11044	0.158522	7.35652e-13	1.52648e-11	CP001956.1	428	DUF54 family protein
HVO_1250	986.121	-0.380073	0.154678	0.0110678	0.0283993	CP001956.1	563	redoxin domain protein
HVO_1251	151.623	1.1677	0.32848	7.32426e-05	0.000369117	CP001956.1	425	DMT superfamily transport protein
HVO_1252	1024.94	-2.70371	0.271434	1.8088e-24	1.09797e-22	CP001956.1	197	uncharacterized protein
HVO_1253	272.917	-0.522472	0.231905	0.0150241	0.0369873	CP001956.1	452	uncharacterized protein;pseudo=true;transl_table=11
HVO_1254	82.3663	-0.227468	0.236934	0.298564	0.429674	CP001956.1	152	uncharacterized protein
HVO_1255	352.684	-0.0205774	0.152722	0.890962	0.926975	CP001956.1	1238	major facilitator superfamily transport protein
HVO_1256	437.657	-0.265851	0.169388	0.102787	0.183428	CP001956.1	899	uncharacterized protein
HVO_1257	890.604	-0.196423	0.177302	0.248184	0.374709	CP001956.1	1016	AAA-type ATPase (MoxR subfamily)
HVO_1258	552.912	-0.334745	0.18478	0.0575283	0.113798	CP001956.1	923	uncharacterized protein
HVO_1259	525.705	-0.288728	0.214898	0.152299	0.254373	CP001956.1	623	uncharacterized protein
HVO_1260	601.329	0.013742	0.189063	0.938029	0.958523	CP001956.1	2456	von Willebrand factor type A domain protein
HVO_1261	233.106	-0.00427647	0.199706	0.983454	0.987338	CP001956.1	1796	uncharacterized protein
HVO_1262	3477.45	0.57845	0.724575	0.108022	0.191428	CP001956.1	1457	putative NhaC-type sodium/proton antiporter
HVO_1263	478.098	0.038436	0.169164	0.812126	0.873325	CP001956.1	596	DUF304 domain protein
HVO_1264	555.025	0.00790418	0.190578	0.963749	0.976717	CP001956.1	653	DUF304 domain protein
HVO_1265	2392.3	-1.09169	0.247615	2.42402e-06	1.73871e-05	CP001956.1	485	Lrp/AsnC family transcription regulator
HVO_1266	8464.98	-1.29904	0.218176	4.60368e-10	6.17926e-09	CP001956.1	1151	pyridoxal phosphate-dependent aminotransferase
HVO_1267	208.636	-0.87671	0.241335	9.38528e-05	0.000456539	CP001956.1	425	UspA domain protein
HVO_1268	3992.73	0.107716	0.180146	0.529748	0.652479	CP001956.1	713	uncharacterized protein
HVO_1269	2022.5	0.0515203	0.169525	0.75064	0.828455	CP001956.1	2127	uncharacterized protein;pseudo=true;transl_table=11
HVO_1270	229.207	-0.535789	0.231691	0.0125285	0.0315893	CP001956.1	140	uncharacterized protein
HVO_1271	11345.4	-0.0742408	0.149835	0.611329	0.724017	CP001956.1	590	receiver box response regulator
HVO_1272	4638.84	-0.677559	0.220836	0.00105141	0.00380773	CP001956.1	1088	TrmB family transcription regulator
HVO_1273	11275.5	1.74935	0.337748	2.50393e-08	2.66584e-07	CP001956.1	1496	inosine-5'-monophosphate dehydrogenase
HVO_1273A	5699.1	-0.200357	0.170447	0.222231	0.343264	CP001956.1	197	uncharacterized protein
HVO_1274	23825.4	-0.424436	0.185213	0.016218	0.0393547	CP001956.1	962	uncharacterized protein
HVO_1275	1208.57	-0.751505	0.244403	0.000879665	0.00327619	CP001956.1	386	UPF0047 family protein
HVO_1276	498.358	0.165017	0.190678	0.362006	0.494883	CP001956.1	227	small CPxCG-related zinc finger protein
HVO_1278	285.291	0.425626	0.200129	0.0241093	0.0549314	CP001956.1	380	uncharacterized protein
HVO_1279	588.35	-0.164961	0.154363	0.270305	0.399611	CP001956.1	488	dihydrofolate reductase
HVO_1280	492.8	-0.256289	0.176546	0.130067	0.222823	CP001956.1	1304	major facilitator superfamily transport protein
HVO_1281	730.859	0.0247931	0.152069	0.865127	0.908227	CP001956.1	1073	putative glycosyltransferase%2C type 1
HVO_1282	395.757	0.158504	0.185541	0.369242	0.501572	CP001956.1	377	PtpS family protein
HVO_1283	2764.75	0.103376	0.147154	0.468482	0.598028	CP001956.1	998	oxidoreductase
HVO_1284	2866.75	0.0350154	0.140844	0.794187	0.860733	CP001956.1	785	GTP cyclohydrolase 3
HVO_1285	128.239	-2.686	0.455364	2.23449e-10	3.26895e-09	CP001956.1	254	uncharacterized protein
HVO_1286	1741.19	-1.30702	0.166712	8.63932e-16	2.40658e-14	CP001956.1	782	HAD superfamily hydrolase
HVO_1287	6959.9	-1.82563	0.236186	9.51314e-16	2.63197e-14	CP001956.1	596	protein deglycase PfpI
HVO_1288	552.246	-2.23015	0.265918	4.46521e-18	1.48852e-16	CP001956.1	134	uncharacterized protein
HVO_1289	10150.5	-0.0545485	0.148606	0.698163	0.792031	CP001956.1	398	OsmC domain protein
HVO_1290	7443.34	-0.558871	0.147404	9.22257e-05	0.000449738	CP001956.1	716	metal-dependent hydrolase domain protein
HVO_1291	2012	0.0817178	0.135769	0.54374	0.664281	CP001956.1	731	fumarylacetoacetase family protein
HVO_1292	79.5407	0.138416	0.218651	0.497546	0.625315	CP001956.1	392	DUF1648 family protein
HVO_1293	549.263	1.69321	0.183635	3.75956e-21	1.71799e-19	CP001956.1	617	LacC domain protein
HVO_1294	2276.28	1.74117	0.190022	6.05874e-21	2.67836e-19	CP001956.1	1580	GMC family oxidoreductase
HVO_1295	1279.4	0.569465	0.150533	9.39569e-05	0.000456539	CP001956.1	1085	histidinol-phosphate aminotransferase
HVO_1296	574.779	0.431188	0.16831	0.00756782	0.02056	CP001956.1	509	putative adenylate kinase
HVO_1297	653.546	0.418929	0.153294	0.00466871	0.0137592	CP001956.1	602	putative archaetidylglycerolphosphate synthase
HVO_1297A	76.1038	-0.113011	0.241144	0.612699	0.725007	CP001956.1	185	uncharacterized protein
HVO_1298	486.103	-0.374696	0.223056	0.0716199	0.135541	CP001956.1	1418	sensor box histidine kinase
HVO_1299	5399.84	-0.0868724	0.167712	0.592483	0.707882	CP001956.1	521	cro/C1 family transcription regulator
HVO_1300	2308.32	0.212252	0.152787	0.150706	0.252855	CP001956.1	644	triosephosphate isomerase
HVO_1301	4525.75	-0.0600037	0.163206	0.705326	0.795249	CP001956.1	1766	DUF87 domain protein
HVO_1302	952.31	0.487049	0.13986	0.000338781	0.0014146	CP001956.1	1289	DNA-directed DNA polymerase Y
HVO_1303	513.733	1.31796	0.175755	1.15288e-14	2.82456e-13	CP001956.1	428	Lrp/AsnC family transcription regulator
HVO_1304	36872.3	1.08154	0.225575	3.92064e-07	3.4144e-06	CP001956.1	938	pyruvate--ferredoxin oxidoreductase beta subunit
HVO_1305	69466.1	1.10158	0.21741	9.49411e-08	9.44072e-07	CP001956.1	1895	pyruvate--ferredoxin oxidoreductase alpha subunit
HVO_1306	1263.05	0.557623	0.158895	0.000272017	0.00116387	CP001956.1	1157	chorismate synthase
HVO_1307	277.254	-0.213379	0.207195	0.275046	0.404561	CP001956.1	530	uncharacterized protein
HVO_1307A	93.0519	0.231687	0.30306	0.379637	0.512781	CP001956.1	320	phosphodiesterase/nucleotide pyrophosphatase domain protein-like protein
HVO_1308	2177.78	0.151367	0.142895	0.275343	0.404706	CP001956.1	1292	3-phosphoshikimate 1-carboxyvinyltransferase
HVO_1309	3358.58	-0.100263	0.130451	0.433058	0.565408	CP001956.1	1175	peptidase M24 family protein
HVO_1310	5207.08	-0.464609	0.165759	0.00358109	0.0109178	CP001956.1	521	uncharacterized protein
HVO_1311	6976.5	-0.986123	0.195267	1.30912e-07	1.23819e-06	CP001956.1	845	putative oxidoreductase (short-chain dehydrogenase family)
HVO_1312	729.483	0.345562	0.148302	0.0161352	0.0392006	CP001956.1	818	prephenate dehydrogenase
HVO_1313	875.094	0.517357	0.157493	0.000657906	0.00253381	CP001956.1	1403	putative S-adenosylmethionine-dependent methyltransferase
HVO_1314	920.157	-0.0814316	0.147242	0.570398	0.687962	CP001956.1	791	5'-nucleotidase SurE
HVO_1316	137.359	0.324543	0.228862	0.12594	0.217217	CP001956.1	224	uncharacterized protein
HVO_1317	100.497	0.418271	0.243744	0.0608971	0.11876	CP001956.1	251	uncharacterized protein
HVO_1318	410.584	-0.104927	0.155528	0.486582	0.614956	CP001956.1	806	aminoglycoside N3'-acetyltransferase
HVO_1319	152.067	-3.40311	0.323404	5.37347e-27	3.83402e-25	CP001956.1	425	peroxiredoxin OsmC%2C lipoyl-dependent
HVO_1320	49.825	-0.221719	0.274221	0.368759	0.501232	CP001956.1	449	LysE family transport protein
HVO_1322	387.972	0.0924996	0.191739	0.606998	0.720382	CP001956.1	311	chorismate mutase
HVO_1323	801.92	-0.0105042	0.156948	0.944872	0.962865	CP001956.1	869	shikimate kinase%2C archaeal-type
HVO_1324	455.107	0.297563	0.15323	0.0446384	0.0923419	CP001956.1	428	uncharacterized protein
HVO_1325	343.813	0.392985	0.168429	0.0150756	0.0370458	CP001956.1	236	uncharacterized protein
HVO_1326	169.659	-1.71185	0.306766	2.90523e-09	3.49573e-08	CP001956.1	134	small CPxCG-related zinc finger protein
HVO_1327	3616.2	-0.498995	0.15091	0.000638518	0.00247084	CP001956.1	2210	AAA-type ATPase (CDC48 subfamily)
HVO_1328	340.63	-0.689915	0.173408	3.36227e-05	0.000184042	CP001956.1	317	uncharacterized protein
HVO_1329	89.9474	-0.358228	0.276107	0.147142	0.247488	CP001956.1	740	putative S-adenosylmethionine-dependent methyltransferase
HVO_1330	122.025	0.331384	0.230611	0.120331	0.209676	CP001956.1	620	uncharacterized protein
HVO_1331	671.228	0.0962937	0.153391	0.515919	0.640642	CP001956.1	401	ArsR family transcription regulator
HVO_1332	769.095	-0.125517	0.139723	0.354151	0.486099	CP001956.1	389	uncharacterized protein
HVO_1333	1993.63	-0.0574472	0.157643	0.708513	0.797102	CP001956.1	2840	ATP-dependent DNA helicase
HVO_1334	98.0542	-0.0461123	0.270047	0.851462	0.901091	CP001956.1	275	uncharacterized protein
HVO_1335	117.434	-0.187481	0.234594	0.388167	0.521014	CP001956.1	278	uncharacterized protein
HVO_1336	2544.32	-0.173545	0.155961	0.247165	0.373631	CP001956.1	782	rpa-associated phosphoesterase
HVO_1337	10249.4	-0.221191	0.149442	0.133673	0.227754	CP001956.1	1871	rpa-associated protein
HVO_1338	5961.38	-0.268502	0.14342	0.0542088	0.108019	CP001956.1	1283	replication protein A
HVO_1339	502.612	-0.724928	0.188908	5.68423e-05	0.000294119	CP001956.1	377	uncharacterized protein
HVO_1340	2348.01	-1.12987	0.231491	2.4729e-07	2.25812e-06	CP001956.1	1127	putative glycosyltransferase%2C type 1
HVO_1341	348.529	0.19846	0.178013	0.243452	0.369723	CP001956.1	659	2%2C5-diamino-6-(ribosylamino)-4(3H)-pyrimidinone 5'-phosphate reductase
HVO_1342	1098.46	-0.00346448	0.142699	0.981401	0.986552	CP001956.1	335	thioredoxin
HVO_1343	1493.06	-0.371297	0.147212	0.00934095	0.0245888	CP001956.1	314	NifU C-terminal domain protein
HVO_1344	3527.83	-0.255357	0.140722	0.0609204	0.11876	CP001956.1	716	ribosome maturation protein Sdo1
HVO_1345	679.625	-0.186609	0.144859	0.185509	0.297268	CP001956.1	329	FUN14 family protein
HVO_1346	6860.05	-0.291164	0.145115	0.0386967	0.0817981	CP001956.1	1301	ribosome-associating GTPase HflX
HVO_1347	855.243	-0.410969	0.18041	0.0170839	0.040943	CP001956.1	527	putative cyclic pyranopterin monophosphate synthase
HVO_1348	1103.89	-0.45069	0.152724	0.00228675	0.00737528	CP001956.1	1436	bifunctional NAD(P)H-hydrate repair enzyme Nnr
HVO_1349	213.258	0.92359	0.214577	5.16012e-06	3.41239e-05	CP001956.1	1184	major facilitator superfamily transport protein
HVO_1350	1134.86	-0.235494	0.1838	0.179998	0.290697	CP001956.1	383	ArsR family transcription regulator
HVO_1351	4115.63	0.297765	0.138447	0.0270875	0.0605302	CP001956.1	2354	DNA repair helicase Rad3
HVO_1352	106.162	0.148215	0.279663	0.551255	0.671581	CP001956.1	188	small CPxCG-related zinc finger protein
HVO_1353	1324.35	-0.518389	0.170474	0.0015314	0.0052382	CP001956.1	221	uncharacterized protein
HVO_1354	1774.86	0.0218748	0.140447	0.871041	0.912551	CP001956.1	1742	DNA mismatch repair protein MutS
HVO_1355	83.0178	0.0315438	0.233519	0.883337	0.922581	CP001956.1	302	UPF0058 family protein
HVO_1356	2126.66	0.111083	0.136077	0.401789	0.534536	CP001956.1	1652	sensor box histidine kinase
HVO_1357	5782.11	0.0479553	0.166489	0.763235	0.83672	CP001956.1	1748	receiver/bat box HTH-10 family transcription regulator
HVO_1358	2193.59	-0.621858	0.255574	0.00777661	0.0210149	CP001956.1	392	receiver box response regulator
HVO_1359	479.822	-0.652171	0.276854	0.00896621	0.0237561	CP001956.1	206	small CPxCG-related zinc finger protein
HVO_1360	668.405	0.277349	0.218151	0.172878	0.28135	CP001956.1	392	TrmB family transcription regulator
HVO_1361	123.299	-0.566366	0.219849	0.00580917	0.0164755	CP001956.1	1043	TSUP family transport protein
HVO_1362	0			1	1	CP001956.1	149	uncharacterized protein
HVO_1363	48.7626	-0.285049	0.264579	0.233838	0.35793	CP001956.1	464	DUF4341/DUF395 family protein
HVO_1364	70.4059	-0.0372206	0.254037	0.874243	0.915198	CP001956.1	491	DUF4341/DUF395 family protein
HVO_1365	169.61	0.171596	0.245885	0.446408	0.577095	CP001956.1	1187	rhodanese domain protein / beta-lactamase domain protein
HVO_1366	9.54927	0.468606	0.504199	0.178187	0.288604	CP001956.1	251	UPF0033 family protein
HVO_1367	41.8193	0.46513	0.283818	0.0657412	0.126118	CP001956.1	581	DsrE domain protein
HVO_1368	1756.87	-0.680471	0.144921	1.34629e-06	1.03504e-05	CP001956.1	803	beta-lactamase domain protein
HVO_1369	2342.6	-0.59385	0.182509	0.000654542	0.00252324	CP001956.1	662	DUF124 family protein
HVO_1370	5526.35	0.250957	0.170075	0.12385	0.214431	CP001956.1	1334	gamma-glutamyl phosphate reductase
HVO_1371	1822.19	0.28949	0.169277	0.0746606	0.140251	CP001956.1	905	glutamate 5-kinase
HVO_1372	2269.41	-0.504971	0.127924	5.35984e-05	0.000279438	CP001956.1	773	pyrroline-5-carboxylate reductase
HVO_1373	9540.81	-1.5257	0.163476	1.79455e-21	8.38901e-20	CP001956.1	1151	acyl-CoA dehydrogenase
HVO_1374	19073.8	-2.80654	0.302284	1.11407e-21	5.33048e-20	CP001956.1	1661	acyl-CoA synthetase
HVO_1375	4485.26	0.317849	0.163476	0.0420897	0.0878741	CP001956.1	1844	o-succinylbenzoate--CoA ligase
HVO_1376	592.908	0.448009	0.161686	0.00397868	0.0119507	CP001956.1	383	methylmalonyl-CoA epimerase
HVO_1377	497.248	-0.832542	0.154644	2.85597e-08	2.99362e-07	CP001956.1	374	UPF0145 family protein
HVO_1378	1439.36	-0.525243	0.141671	0.000128485	0.000602016	CP001956.1	380	uncharacterized protein
HVO_1379	68.0575	-0.145911	0.247053	0.521439	0.644392	CP001956.1	284	uncharacterized protein
HVO_1380	3950.99	-0.723844	0.207998	0.000227858	0.000995381	CP001956.1	1676	methylmalonyl-CoA mutase subunit A
HVO_1381	767.626	-0.51805	0.16764	0.00130269	0.00455942	CP001956.1	668	putative S-adenosylmethionine-dependent methyltransferase
HVO_1382	2280.1	0.32928	0.139582	0.0177355	0.0422152	CP001956.1	389	nascent polypeptide-associated complex protein
HVO_1383	3889.08	0.460898	0.134172	0.000419724	0.00169515	CP001956.1	725	tRNA (adenine-N(1))-methyltransferase TrmI
HVO_1384	814.535	0.48664	0.143526	0.000475139	0.00190196	CP001956.1	644	uncharacterized protein
HVO_1385	1062.62	0.274684	0.151741	0.0605331	0.11836	CP001956.1	320	transcription elongation factor TFS
HVO_1386	802.242	-1.2738	0.281303	1.09361e-06	8.58036e-06	CP001956.1	257	uncharacterized protein
HVO_1387	3308.42	-0.83418	0.251722	0.000334288	0.00140304	CP001956.1	773	enoyl-CoA hydratase
HVO_1388	1004.11	0.381759	0.15282	0.00974196	0.0254304	CP001956.1	500	uncharacterized protein
HVO_1389	2073.3	0.0180621	0.130938	0.883998	0.923035	CP001956.1	599	putative S-adenosylmethionine-dependent methyltransferase
HVO_1390	2987.69	-0.00173219	0.145722	0.991721	0.993431	CP001956.1	986	uncharacterized protein
HVO_1391	1358.35	0.631966	0.210809	0.00140375	0.0048497	CP001956.1	455	NUDIX family hydrolase
HVO_1392	192.327	0.667348	0.197084	0.000353926	0.00146879	CP001956.1	329	30S ribosomal protein S10b
HVO_1393	1102.16	-0.0400833	0.234959	0.855762	0.903896	CP001956.1	263	uncharacterized protein
HVO_1394	5049.14	-0.0346635	0.20678	0.861276	0.906994	CP001956.1	1550	putative NhaC-type sodium/proton antiporter
HVO_1395	2373.46	-0.267554	0.138092	0.0468179	0.0960205	CP001956.1	1283	M20 family amidohydrolase
HVO_1397	1713.1	-0.355444	0.142466	0.0102765	0.0265869	CP001956.1	1196	histidine kinase
HVO_1396	9422.64	0.432601	0.159248	0.00479259	0.014059	CP001956.1	1415	FAD-dependent oxidoreductase
HVO_1398	1280.42	0.531361	0.209324	0.00682292	0.0188255	CP001956.1	1103	ABC-type transport system permease protein (probable substrate sugar)
HVO_1399	1794.82	0.427222	0.209195	0.0293951	0.0651144	CP001956.1	1268	ABC-type transport system permease protein (probable substrate sugar)
HVO_1400	3462.33	0.370235	0.203816	0.0536885	0.107192	CP001956.1	1559	ABC-type transport system ATP-binding protein (probable substrate sugar)
HVO_1401	28673.8	0.276714	0.166581	0.0846869	0.155847	CP001956.1	1133	ABC-type transport system periplasmic substrate-binding protein (probable substrate sugar)
HVO_1402	3915.55	0.702356	0.140397	2.71505e-07	2.47027e-06	CP001956.1	1361	phosphohexomutase (phosphoglucomutase / phosphomannomutase)
HVO_1403	374.844	-0.227965	0.166283	0.154875	0.257302	CP001956.1	284	acylphosphatase
HVO_1404	195.065	-0.20114	0.221665	0.331395	0.462907	CP001956.1	239	uncharacterized protein
HVO_1405	250.168	-0.488836	0.234125	0.0241314	0.0549509	CP001956.1	443	uncharacterized protein
HVO_1406	250.891	0.147006	0.178041	0.387689	0.520717	CP001956.1	833	DUF429 family protein
HVO_1407	1412.02	-0.640136	0.135724	1.30389e-06	1.00816e-05	CP001956.1	677	HTH domain protein
HVO_1408	50.319	-0.0877134	0.250178	0.703004	0.794216	CP001956.1	431	DoxX domain protein
HVO_1409	214.206	-0.223721	0.179999	0.193577	0.307582	CP001956.1	581	YwrF family protein
HVO_1410	84.9989	-0.0689222	0.22663	0.745306	0.82464	CP001956.1	653	uncharacterized protein
HVO_1411	134.861	0.0487617	0.207744	0.801933	0.864651	CP001956.1	440	uncharacterized protein
HVO_1412	4764.84	0.576467	0.179291	0.000750075	0.00284833	CP001956.1	974	phosphomevalonate decarboxylase
HVO_1413	2224.69	-0.0830879	0.131552	0.518343	0.641931	CP001956.1	1133	putative NADH dehydrogenase
HVO_1414	1982.28	0.0716566	0.150664	0.622673	0.732491	CP001956.1	1709	sensor box histidine kinase
HVO_1415	1069.33	-0.0765424	0.13841	0.57189	0.689149	CP001956.1	692	HAD superfamily hydrolase
HVO_1416	822.582	-0.148047	0.147024	0.300928	0.431738	CP001956.1	1004	APH family phosphotransferase
HVO_1418	141.998	-0.49508	0.243276	0.026806	0.0600331	CP001956.1	307	nonhistone chromosomal protein (nonfunctional);pseudo=true;transl_table=11
HVO_1417	313.536	-0.0768814	0.15805	0.616552	0.727238	CP001956.1	1337	DUF318 family protein
HVO_1419	455.222	-0.568276	0.204512	0.00321793	0.00990713	CP001956.1	677	HTH-10 family transcription regulator
HVO_1421	431.53	-0.63549	0.154863	2.21054e-05	0.000127341	CP001956.1	713	zinc-binding oxidoreductase;pseudo=true;transl_table=11
HVO_1422	10348.1	-0.263456	0.497884	0.423209	0.555911	CP001956.1	1046	XerC/D-like integrase
HVO_1422A	324.019	-0.501076	0.436591	0.132831	0.226509	CP001956.1	308	hypothetical protein
HVO_1423	97.4115	0.0615153	0.219365	0.763043	0.83672	CP001956.1	257	hypothetical protein
HVO_1424	1455.39	-0.415193	0.143224	0.00284528	0.00890819	CP001956.1	1079	uncharacterized protein
HVO_1424A	39.6457	0.469572	0.296061	0.0722834	0.136416	CP001956.1	119	homolog to virus protein HRPV1-VP8 (nonfunctional);pseudo=true;transl_table=11
HVO_1425	719.612	0.0445315	0.14793	0.755497	0.832008	CP001956.1	797	uncharacterized protein
HVO_1426	304.529	0.526044	0.624219	0.142731	0.241467	CP001956.1	977	hypothetical protein
HVO_1427	90.9291	0.812022	0.574309	0.0396284	0.0833775	CP001956.1	389	hypothetical protein
HVO_1428	232.201	0.771224	0.81112	0.0587437	0.115527	CP001956.1	863	hypothetical protein
HVO_1429	206.799	0.666473	0.737282	0.0831286	0.153605	CP001956.1	593	hypothetical protein
HVO_1430	1603.66	0.591819	0.673051	0.109706	0.193989	CP001956.1	173	hypothetical protein
HVO_1431	12904.3	0.664449	0.724502	0.0815436	0.151603	CP001956.1	1556	hypothetical protein
HVO_1432	6484.87	0.684881	0.717526	0.0764912	0.143096	CP001956.1	407	hypothetical protein
HVO_1433	5229.19	0.660976	0.691411	0.0849154	0.156126	CP001956.1	368	hypothetical protein
HVO_1434	968.317	0.272529	0.517448	0.399703	0.532982	CP001956.1	1904	hypothetical protein
HVO_1434A	253.843	0.389363	0.42581	0.228204	0.350493	CP001956.1	395	uncharacterized protein
HVO_1436	631.74	0.594895	0.199067	0.00139049	0.00481228	CP001956.1	854	(S)-2%2C3-di-O-geranylgeranylglyceryl phosphate synthase
HVO_1436A	57.6506	0.913653	0.283101	0.000378594	0.00156002	CP001956.1	194	uncharacterized protein
HVO_1437	5276.36	0.570294	0.194581	0.00189243	0.00630862	CP001956.1	611	uncharacterized protein
HVO_1438	543.799	0.136759	0.186954	0.441421	0.572707	CP001956.1	419	YneT family protein
HVO_1439	2637.33	0.248737	0.173772	0.134838	0.229258	CP001956.1	980	cysteine synthase
HVO_1440	1878.24	-0.085543	0.147798	0.551144	0.671581	CP001956.1	323	uncharacterized protein
HVO_1441	671.107	-0.54611	0.140396	6.32054e-05	0.000322935	CP001956.1	1058	ABC-type transport system permease protein
HVO_1442	938.473	-0.672083	0.16317	1.97455e-05	0.000114885	CP001956.1	1871	ABC-type transport system permease protein
HVO_1443	545.233	-0.7021	0.176482	3.3464e-05	0.000183421	CP001956.1	992	ABC-type transport system ATP-binding protein
HVO_1444	8772.45	-1.20398	0.28395	4.4927e-06	3.03015e-05	CP001956.1	860	3-hydroxyacyl-CoA dehydrogenase
HVO_1445	2717.86	-0.268422	0.159193	0.0812588	0.151319	CP001956.1	962	uncharacterized protein
HVO_1446	10006.7	-0.157839	0.320451	0.558564	0.677911	CP001956.1	893	fructose-1%2C6-bisphosphatase
HVO_1447	7735.58	-1.29846	0.310756	4.93179e-06	3.28275e-05	CP001956.1	1745	propionyl-CoA carboxylase carboxyltransferase component
HVO_1449	318.547	-1.35013	0.330178	6.95391e-06	4.48202e-05	CP001956.1	359	uncharacterized protein
HVO_1448	1334.55	-0.96365	0.380551	0.00278578	0.00877631	CP001956.1	455	DoxX domain protein
HVO_1450	3105.67	-0.730219	0.371725	0.0194536	0.0457592	CP001956.1	470	MaoC domain protein
HVO_1451	32079.3	-1.58366	0.387066	7.039e-06	4.52253e-05	CP001956.1	1286	glutamate dehydrogenase (NAD)
HVO_1452	7949.55	-1.91366	0.763378	0.000893663	0.00332211	CP001956.1	839	citrate lyase beta subunit-like protein
HVO_1453	4116.28	-0.584379	0.164519	0.000227143	0.000994392	CP001956.1	1253	glutamate dehydrogenase (NADP)
HVO_1454	5667.04	1.20731	0.152093	4.0924e-16	1.18884e-14	CP001956.1	914	aspartate carbamoyltransferase catalytic subunit
HVO_1455	3048.25	1.21303	0.162333	1.63397e-14	3.95557e-13	CP001956.1	467	aspartate carbamoyltransferase regulatory subunit
HVO_1456	1032.92	-0.524647	0.157362	0.000555342	0.00218431	CP001956.1	1520	receiver/sensor box histidine kinase
HVO_1457	851.53	0.0181908	0.143157	0.895318	0.930554	CP001956.1	875	glycoside hydrolase domain protein
HVO_1458	361.1	0.403283	0.245146	0.0722049	0.136395	CP001956.1	113	uncharacterized protein
HVO_1459	3043.54	-0.284891	0.134859	0.0274914	0.0613316	CP001956.1	716	ThuA family protein
HVO_1460	1540.28	-1.25028	0.237669	2.81017e-08	2.96087e-07	CP001956.1	809	enoyl-CoA hydratase
HVO_1461	400.837	0.587636	0.172705	0.00038259	0.00157012	CP001956.1	1064	o-succinylbenzoate synthase
HVO_1462	960.95	1.98236	0.196341	5.95276e-25	3.7246e-23	CP001956.1	938	1%2C4-dihydroxy-2-naphthoate polyprenyltransferase
HVO_1463	2259.89	3.51656	0.355596	2.96195e-24	1.74584e-22	CP001956.1	950	oxidoreductase
HVO_1464	2780.09	3.4896	0.295439	2.22926e-33	2.92464e-31	CP001956.1	1217	ABC-type transport system periplasmic substrate-binding protein
HVO_1465	2015.65	-0.0310297	0.138235	0.820103	0.8767	CP001956.1	917	1%2C4-dihydroxy-2-naphthoyl-CoA synthase
HVO_1466	195.327	-0.573849	0.200861	0.00250767	0.00800525	CP001956.1	464	CopD domain protein
HVO_1467	214.451	-0.741816	0.199662	8.97785e-05	0.00043944	CP001956.1	533	uncharacterized protein
HVO_1468	846.797	0.524816	0.19636	0.00527949	0.015239	CP001956.1	524	uncharacterized protein
HVO_1469	2026.86	0.653121	0.145202	3.57559e-06	2.46892e-05	CP001956.1	1754	2-succinyl-5-enolpyruvyl-6-hydroxy-3- cyclohexene-1-carboxylate synthase
HVO_1470	2096.72	0.67074	0.141283	1.02555e-06	8.10104e-06	CP001956.1	1331	isochorismate synthase
HVO_1471	879.229	0.366405	0.157213	0.0156648	0.0382406	CP001956.1	593	YuiH family molybdopterin-binding domain protein
HVO_1472	947.237	-0.165581	0.239434	0.451658	0.582217	CP001956.1	212	uncharacterized protein
HVO_1473	1616.64	-0.061655	0.243219	0.785433	0.853878	CP001956.1	278	UPF0058 family protein
HVO_1474	824.355	0.34524	0.152167	0.0188904	0.0445633	CP001956.1	1649	putative rhomboid family protease
HVO_1475	2416.78	0.15644	0.372195	0.605132	0.718772	CP001956.1	626	putative rRNA methyltransferase
HVO_1476	1160.11	0.0933694	0.485369	0.756271	0.832184	CP001956.1	395	uncharacterized protein
HVO_1477	662.325	-0.931743	0.166764	7.39575e-09	8.42536e-08	CP001956.1	983	eDNA utilization nuclease
HVO_1478	14409.6	-0.614964	0.198213	0.00102695	0.00374585	CP001956.1	953	transcription initiation factor TFB
HVO_1479	794.816	0.215326	0.170188	0.187195	0.29912	CP001956.1	1643	TIGR03663 family protein
HVO_1480	121.088	0.273373	0.203669	0.154408	0.256736	CP001956.1	287	uncharacterized protein
HVO_1481	9044.12	-0.163255	0.128847	0.192589	0.30656	CP001956.1	491	UspA domain protein
HVO_1482	3456.14	-0.107302	0.174048	0.522272	0.644833	CP001956.1	326	ferredoxin (2Fe-2S)
HVO_1483	270.904	-0.766462	0.168416	2.29148e-06	1.65969e-05	CP001956.1	777	metallo-beta-lactamase superfamily domain protein;pseudo=true;transl_table=11
HVO_1484	231.048	-0.144433	0.180143	0.402529	0.535345	CP001956.1	1763	transducer protein HemAT
HVO_1485	722.686	-0.212709	0.166626	0.186031	0.29781	CP001956.1	635	ferritin domain protein
HVO_1486	272.071	-0.531868	0.179478	0.00193372	0.00642278	CP001956.1	584	MOSC domain protein
HVO_1487	730.949	-0.349825	0.172234	0.0343374	0.0738889	CP001956.1	1217	galactokinase
HVO_1488	42378.1	0.0407713	0.478895	0.885179	0.92332	CP001956.1	1238	D-gluconate dehydratase
HVO_1489	37.9663	-0.199255	0.301231	0.452299	0.582858	CP001956.1	446	DUF5519 domain protein
HVO_1490	36.6685	-0.33011	0.354318	0.261451	0.389127	CP001956.1	566	uncharacterized protein
HVO_1491	2470.38	-0.0707848	0.133684	0.596369	0.711071	CP001956.1	1226	HAD superfamily hydrolase
HVO_1492	1357.81	-0.698428	0.210206	0.000419608	0.00169515	CP001956.1	443	uncharacterized protein
HVO_1493	635.921	-0.441469	0.201776	0.0204828	0.0478755	CP001956.1	149	uncharacterized protein
HVO_1494	10601.4	-0.769313	0.286955	0.00278589	0.00877631	CP001956.1	992	fructose-bisphosphate aldolase%2C class 2
HVO_1495	2196.62	-0.42582	0.133049	0.00104059	0.00377865	CP001956.1	476	phosphotransferase system component IIB%2C fructose-specific
HVO_1496	4505.51	-0.429777	0.135491	0.00112644	0.0040506	CP001956.1	1697	phosphotransferase system component I
HVO_1497	274.041	-0.619676	0.174644	0.000215251	0.00094743	CP001956.1	269	phosphocarrier protein HPr
HVO_1498	546.313	-0.624168	0.15537	3.27396e-05	0.000180178	CP001956.1	464	phosphotransferase system component IIA%2C fructose-specific
HVO_1499	3532.34	-0.570281	0.159282	0.000206748	0.000913959	CP001956.1	1127	phosphotransferase system component IIC%2C fructose-specific
HVO_1500	301.703	-0.217365	0.190902	0.231492	0.354605	CP001956.1	917	1-phosphofructokinase
HVO_1501	332.319	0.0101748	0.183437	0.952328	0.96837	CP001956.1	767	DeoR family transcription regulator GlpR
HVO_1502	2376.25	-0.300618	0.160217	0.051988	0.104619	CP001956.1	974	3-isopropylmalate dehydrogenase
HVO_1503	2106.91	-0.286619	0.176502	0.0901345	0.164547	CP001956.1	608	3-isopropylmalate dehydratase small subunit
HVO_1504	4097.26	-0.328114	0.184506	0.0624212	0.120831	CP001956.1	1421	3-isopropylmalate dehydratase large subunit
HVO_1505	784.574	-0.402097	0.206388	0.0386145	0.0816667	CP001956.1	263	uncharacterized protein
HVO_1506	3349.41	-0.442104	0.175904	0.00868208	0.0231389	CP001956.1	1046	ketol-acid reductoisomerase
HVO_1507	1700.88	-0.44467	0.185327	0.0118421	0.0300944	CP001956.1	656	acetolactate synthase small subunit
HVO_1508	5130.37	-0.375713	0.185457	0.0335152	0.0725805	CP001956.1	1763	acetolactate synthase large subunit
HVO_1509	609.419	-0.188682	0.265273	0.433031	0.565408	CP001956.1	101	uncharacterized protein
HVO_1510	806.776	0.471278	0.282054	0.0604353	0.118282	CP001956.1	1322	2-isopropylmalate synthase
HVO_1512	197.318	-0.127074	0.241366	0.569595	0.687554	CP001956.1	287	uncharacterized protein
HVO_1513	1012.25	-0.341616	0.168664	0.0351528	0.0753247	CP001956.1	686	beta-lactamase domain protein
HVO_1514	680.593	-0.499499	0.166445	0.00180134	0.00603963	CP001956.1	536	uncharacterized protein
HVO_1515	254.137	-0.137049	0.180472	0.428097	0.560551	CP001956.1	212	CopG domain protein
HVO_1516	394.745	0.158019	0.158079	0.300457	0.431603	CP001956.1	326	uncharacterized protein
HVO_1517	522.199	0.488808	0.179838	0.00436416	0.013003	CP001956.1	911	dolichyl-phosphate glucosyltransferase AglJ
HVO_1518	24.7401	0.331128	0.354254	0.258144	0.385698	CP001956.1	272	ISH5-type transposase ISHvo11 (nonfunctional);pseudo=true;transl_table=11
HVO_1518	24.7401	0.331128	0.354254	0.258144	0.385698	CP001956.1	1080	ISH5-type transposase ISHvo11 (nonfunctional);pseudo=true;transl_table=11
HVO_1519	75.7	-0.0224869	0.274888	0.929133	0.954479	CP001956.1	1169	ISH3-type transposase ISH51
HVO_1522	2267.55	0.0900173	0.168899	0.578129	0.695019	CP001956.1	719	hexuronic acid methyltransferase AglP
HVO_1523	1820.2	0.0796334	0.157283	0.602076	0.715769	CP001956.1	1115	N-glycosylation pathway protein AglQ
HVO_1523A	687.965	0.682042	0.207063	0.000469947	0.00188303	CP001956.1	914	glycosyltransferase AglE
HVO_1524	151.595	-0.212524	0.193022	0.247219	0.373631	CP001956.1	1430	putative flippase AglR
HVO_1525	0.882699	0.155429	0.626313	0.353466	0.485794	CP001956.1	1166	ISH3-type transposase ISH51
HVO_1526	360.867	0.465317	0.214834	0.0204618	0.047854	CP001956.1	1373	dolichyl-monophosphomannose--protein mannosyltransferase AglS
HVO_1527	1944.61	0.309098	0.159436	0.0444618	0.0921172	CP001956.1	731	UTP--glucose-1-phosphate uridylyltransferase AglF
HVO_1528	1489.52	0.409695	0.165983	0.0101346	0.0263203	CP001956.1	887	glycosyltransferase AglI
HVO_1529	1185.14	0.369796	0.162792	0.0181898	0.0432115	CP001956.1	941	glucuronosyltransferase AglG
HVO_1530	15320.1	0.602618	0.208158	0.0020042	0.00661078	CP001956.1	3164	dolichyl-monophosphooligosaccharide--protein glycotransferase AglB
HVO_1531	1240.9	0.0218499	0.143964	0.87885	0.918839	CP001956.1	1292	UDP-glucose 6-dehydrogenase AglM
HVO_1532	1181.85	0.29367	0.183816	0.0931905	0.168717	CP001956.1	968	DUF368 family protein
HVO_1533	95.8754	-0.637238	0.281764	0.011781	0.0299684	CP001956.1	155	small CPxCG-related zinc finger protein
HVO_1534	365.297	0.286798	0.183525	0.101092	0.180801	CP001956.1	554	putative S-adenosylmethionine-dependent methyltransferase
HVO_1535	242.331	-0.423251	0.181648	0.0145919	0.0360981	CP001956.1	188	uncharacterized protein
HVO_1536	1037.53	-0.0998771	0.157513	0.512908	0.638178	CP001956.1	680	phosphoglycolate phosphatase
HVO_1537	1224.05	0.468312	0.150846	0.00135603	0.00470962	CP001956.1	1202	Orc1-type DNA replication protein
HVO_1538	3747.76	-0.708668	0.394635	0.0281127	0.0625804	CP001956.1	1760	glycerol-3-phosphate dehydrogenase subunit A
HVO_1539	2177.76	-0.729122	0.448735	0.0366338	0.0781688	CP001956.1	1268	glycerol-3-phosphate dehydrogenase subunit B
HVO_1540	3744.34	-0.556439	0.413451	0.0894234	0.163675	CP001956.1	1310	glycerol-3-phosphate dehydrogenase subunit C
HVO_1541	20974.2	-1.25716	0.181007	7.10426e-13	1.48169e-11	CP001956.1	1532	glycerol kinase
HVO_1542	8935.93	-1.3559	0.223554	1.92247e-10	2.83286e-09	CP001956.1	1064	uncharacterized protein
HVO_1543	932.607	0.1364	0.222218	0.509268	0.636115	CP001956.1	275	phosphocarrier protein HPr
HVO_1544	3796.34	-0.549695	0.182105	0.0015633	0.00532937	CP001956.1	386	putative phosphoenolpyruvate-protein phosphoryltransferase
HVO_1545	6669.55	-0.721274	0.172127	1.31192e-05	7.92807e-05	CP001956.1	698	phosphoenolpyruvate--dihydroxyacetone phosphotransferase subunit DhaL
HVO_1546	27921.3	-1.08572	0.197339	9.5929e-09	1.06987e-07	CP001956.1	998	phosphoenolpyruvate--dihydroxyacetone phosphotransferase subunit DhaK
HVO_1547	21401.8	0.626717	0.1609	5.35828e-05	0.000279438	CP001956.1	3131	isoleucine--tRNA ligase
HVO_1548	551.228	-0.26114	0.173762	0.117458	0.205374	CP001956.1	608	uncharacterized protein
HVO_1549	517.975	-0.316213	0.17648	0.0615703	0.11963	CP001956.1	455	uncharacterized protein
HVO_1550	852.903	-0.431909	0.175722	0.0102361	0.0264991	CP001956.1	482	thioesterase domain protein
HVO_1551	565.348	-0.541353	0.193227	0.00315245	0.00973501	CP001956.1	443	DUF151 family protein
HVO_1552	895.831	-0.00613152	0.152294	0.96831	0.9789	CP001956.1	620	ArsR family transcription regulator
HVO_1553	710.63	-0.3031	0.185901	0.0871897	0.159946	CP001956.1	1328	glycerate 2-kinase
HVO_1554	1182.84	-0.108931	0.185573	0.540244	0.6614	CP001956.1	1685	TraB family protein
HVO_1555	380.545	-0.0455735	0.181583	0.79449	0.860733	CP001956.1	623	M50 family metalloprotease
HVO_1556	599.712	0.467798	0.227157	0.0264006	0.0593729	CP001956.1	236	uncharacterized protein
HVO_1557	3791.36	1.81572	0.415324	1.20496e-06	9.40608e-06	CP001956.1	974	phosphoribosylformylglycinamidine cyclo-ligase
HVO_1558	1652.29	0.455623	0.221513	0.0270519	0.0604838	CP001956.1	1304	cytochrome P450
HVO_1559	1004.75	0.297584	0.169634	0.0673672	0.128872	CP001956.1	539	HTH/CBS domain protein
HVO_1560	3465.46	1.03496	0.182714	4.02249e-09	4.74187e-08	CP001956.1	359	UPF0212 family protein
HVO_1561	458.251	-0.287182	0.302247	0.278935	0.408204	CP001956.1	173	uncharacterized protein
HVO_1562	7530.54	0.012498	0.151428	0.930497	0.955189	CP001956.1	731	proteasome beta subunit
HVO_1563	1043.92	-0.62	0.166839	0.000111268	0.000533011	CP001956.1	377	uncharacterized protein
HVO_1564	1614.74	0.351606	0.16999	0.0310089	0.0681066	CP001956.1	1529	UCP012666 family protein
HVO_1565	1603.76	0.104533	0.160398	0.498029	0.625535	CP001956.1	1757	DNA ligase (ATP)
HVO_1566	528.098	0.201884	0.160594	0.191875	0.305662	CP001956.1	359	uncharacterized protein
HVO_1567	947.642	0.0282495	0.173366	0.863857	0.907597	CP001956.1	707	metal-dependent hydrolase domain protein
HVO_1568	1672.38	-0.35093	0.136285	0.00825475	0.0221744	CP001956.1	833	alpha/beta hydrolase fold protein
HVO_1569	318.838	-0.399131	0.174549	0.0170148	0.0408015	CP001956.1	218	uncharacterized protein
HVO_1570	8291.21	-0.453329	0.214447	0.0215087	0.0499291	CP001956.1	1100	DNA topoisomerase 6 subunit A
HVO_1571	13972.1	-0.420753	0.20782	0.0312678	0.0684793	CP001956.1	2396	DNA topoisomerase 6 subunit B
HVO_1572	17996.8	-0.0825069	0.129718	0.517932	0.641617	CP001956.1	1919	DNA gyrase subunit B
HVO_1573	26162.3	-0.0923805	0.128705	0.474137	0.60227	CP001956.1	2588	DNA gyrase subunit A
HVO_1573A	763.204	-0.0559758	0.174305	0.739337	0.820709	CP001956.1	416	uncharacterized protein
HVO_1574	2961.61	-0.436124	0.144728	0.00191114	0.00636056	CP001956.1	470	NUDIX family hydrolase
HVO_1575	3666.63	-0.313413	0.147151	0.0228044	0.0523691	CP001956.1	899	arginase
HVO_1576	897.33	0.603662	0.167286	0.000175391	0.000789342	CP001956.1	920	GalE family epimerase/dehydratase
HVO_1577	3322.82	-0.0820062	0.15773	0.59208	0.707607	CP001956.1	533	DUF293 domain protein
HVO_1578	8120	1.05256	0.184752	3.15009e-09	3.74602e-08	CP001956.1	1193	putative NADH dehydrogenase
HVO_1579	2941.96	0.243398	0.162595	0.114249	0.200886	CP001956.1	818	uridine phosphorylase
HVO_1580	2188.43	0.0666507	0.1498	0.644837	0.747165	CP001956.1	1199	peptidase M10 family protein
HVO_1581	732.463	0.118995	0.16109	0.444005	0.575636	CP001956.1	422	cytidine deaminase
HVO_1582	85.9425	0.170777	0.243946	0.446158	0.577095	CP001956.1	254	uncharacterized protein
HVO_1583	206.43	0.555709	0.179815	0.00120238	0.00428577	CP001956.1	269	uncharacterized protein
HVO_1584	609.945	-0.568908	0.223857	0.00638438	0.0178864	CP001956.1	581	GNAT family acetyltransferase
HVO_1585	6344.38	-1.58623	0.326981	1.32463e-07	1.24995e-06	CP001956.1	2006	acyl-CoA synthetase
HVO_1586	194.885	-1.11266	0.275623	1.20744e-05	7.35131e-05	CP001956.1	1307	SDF family transport protein (probable substrate glutamate/aspartate)
HVO_1587	804.738	-0.0646216	0.16521	0.681656	0.778224	CP001956.1	707	uncharacterized protein
HVO_1588	1187.79	-0.239558	0.158924	0.11896	0.207644	CP001956.1	320	cupin 2 barrel domain protein
HVO_1589	3501.9	0.319922	0.140171	0.0188587	0.0445145	CP001956.1	1157	molecular chaperone DnaJ
HVO_1590	30258.4	0.125965	0.177913	0.441261	0.572707	CP001956.1	1877	Hsp70-type molecular chaperone DnaK
HVO_1591	1314.19	-0.204958	0.1643	0.196102	0.31033	CP001956.1	794	alpha/beta hydrolase fold protein
HVO_1592	3510.26	-0.146964	0.14855	0.309023	0.440208	CP001956.1	695	DnaJ/DnaK ATPase stimulator GrpE
HVO_1593	2740.78	-0.968598	0.156155	1.72625e-10	2.59064e-09	CP001956.1	746	PAC2 family protein
HVO_1594	1738.9	0.424888	0.152001	0.00385361	0.011618	CP001956.1	941	tRNA/rRNA cytosine-C5-methylase
HVO_1595	1443.5	0.406654	0.153887	0.00635096	0.0178256	CP001956.1	536	uncharacterized protein
HVO_1596	2937.33	-0.00710528	0.128078	0.956077	0.971142	CP001956.1	1502	DUF790 family protein
HVO_1597	806.58	0.411389	0.190057	0.022312	0.0514707	CP001956.1	392	uncharacterized protein
HVO_1598	1740.78	0.0898709	0.156391	0.551532	0.671581	CP001956.1	1379	DNA repair helicase Rad25
HVO_1599	233.338	-0.141574	0.193161	0.441464	0.572707	CP001956.1	149	uncharacterized protein
HVO_1600	187.121	-0.18255	0.182003	0.294381	0.425298	CP001956.1	449	uncharacterized protein
HVO_1601	1199.13	0.476381	0.190482	0.00834891	0.022383	CP001956.1	815	ABC-type transport system ATP-binding protein (probable substrate nitrate/sulfonate/bicarbonate)
HVO_1602	1045.51	0.422111	0.198064	0.0239458	0.05462	CP001956.1	869	ABC-type transport system permease protein (probable substrate nitrate/sulfonate/bicarbonate)
HVO_1603	1760.61	0.478409	0.173728	0.00398171	0.011951	CP001956.1	1046	ABC-type transport system periplasmic substrate-binding protein (probable substrate nitrate/sulfonate/bicarbonate)
HVO_1604	2935.73	-0.432054	0.18945	0.0164258	0.0396933	CP001956.1	1121	pyridoxal phosphate-dependent aminotransferase
HVO_1605	2112.32	0.0426546	0.187217	0.80942	0.870876	CP001956.1	1562	putative NhaC-type sodium/proton antiporter
HVO_1606	193.689	-0.959207	0.245212	2.7198e-05	0.000152994	CP001956.1	419	DUF5367 domain protein
HVO_1607	279.349	-0.831793	0.203674	1.67708e-05	9.95718e-05	CP001956.1	245	uncharacterized protein
HVO_1608	1525.79	-0.323009	0.136483	0.0151952	0.037161	CP001956.1	1175	GTP-binding protein
HVO_1609	1195.76	-0.658446	0.146458	3.62771e-06	2.50066e-05	CP001956.1	872	DUF4349 domain protein
HVO_1610	4986.3	-0.372134	0.14115	0.00670154	0.0185157	CP001956.1	851	DUF583 domain protein
HVO_1611	739.161	0.101217	0.185297	0.565885	0.684753	CP001956.1	203	uncharacterized protein
HVO_1612	278.892	1.96042	0.243133	7.6542e-17	2.28894e-15	CP001956.1	458	DUF3179 family protein
HVO_1613	710.852	1.59152	0.176725	3.02872e-20	1.21958e-18	CP001956.1	686	dolichyl-phosphate hexosyltransferase
HVO_1614	356.077	0.552769	0.166614	0.000551984	0.00217953	CP001956.1	353	uncharacterized protein
HVO_1615	493.778	0.238335	0.174989	0.154491	0.256769	CP001956.1	755	ribonuclease H domain protein
HVO_1616	369.51	-0.512039	0.207375	0.00873777	0.0232706	CP001956.1	704	UPF0361 family protein
HVO_1617	62.6331	-0.622482	0.289902	0.0161815	0.0392898	CP001956.1	194	uncharacterized protein
HVO_1618	43.1504	-0.325955	0.322826	0.241035	0.36715	CP001956.1	200	uncharacterized protein
HVO_1619	180.959	0.00416219	0.195043	0.980583	0.986552	CP001956.1	446	uncharacterized protein
HVO_1620	480.593	-0.168436	0.16689	0.295139	0.426103	CP001956.1	1049	XerC/D-like integrase
HVO_1621	70.9743	0.0571844	0.269185	0.812595	0.873533	CP001956.1	383	enamine/imine deaminase
HVO_1622	103.382	-0.199336	0.223753	0.340482	0.472447	CP001956.1	620	ArsR family transcription regulator
HVO_1624	244.139	-0.434228	0.181433	0.0122089	0.0308598	CP001956.1	992	uncharacterized protein
HVO_1623	2212.68	0.333635	0.129692	0.00832509	0.0223486	CP001956.1	896	uncharacterized protein
HVO_1625	4881.24	-0.116501	0.154438	0.437254	0.568514	CP001956.1	1964	uncharacterized protein
HVO_1626	4377.16	0.0284052	0.132445	0.822299	0.878051	CP001956.1	833	metal-dependent hydrolase domain protein
HVO_1627	13.472	-2.9938	0.909119	8.86275e-05	0.000435324	CP001956.1	122	uncharacterized protein
HVO_1628	143.325	-0.527551	0.241833	0.0178096	0.0423576	CP001956.1	449	TIGR00725 family protein
HVO_1629	2891.5	0.28396	0.141135	0.038946	0.0821116	CP001956.1	1595	uncharacterized protein
HVO_1630	113.859	0.377448	0.228069	0.0742636	0.139699	CP001956.1	479	uncharacterized protein
HVO_1631	2302.42	0.706811	0.15699	3.1663e-06	2.2126e-05	CP001956.1	1034	2-(3-amino-3-carboxypropyl)histidine synthase
HVO_1632	237.335	-0.188023	0.190841	0.301237	0.431738	CP001956.1	653	alpha/beta hydrolase fold protein
HVO_1633	1433.3	-0.174602	0.16058	0.260947	0.388952	CP001956.1	374	DUF964 family protein
HVO_1634	432.491	-0.0919695	0.158288	0.549106	0.670031	CP001956.1	617	MinD/ParA domain protein
HVO_1635	905.956	-0.151623	0.204726	0.434063	0.565994	CP001956.1	623	uncharacterized protein
HVO_1636	712.594	1.10689	0.181679	2.64367e-10	3.82626e-09	CP001956.1	266	uncharacterized protein
HVO_1637	36655.1	0.774772	0.150171	1.0282e-07	1.00764e-06	CP001956.1	920	FKBP-type peptidylprolyl isomerase
HVO_1638	247.162	-3.96419	0.475925	3.84707e-18	1.30383e-16	CP001956.1	476	uncharacterized protein
HVO_1639	140.257	-3.11174	0.457422	6.05634e-13	1.27622e-11	CP001956.1	337	uncharacterized protein;pseudo=true;transl_table=11
HVO_1640	111.193	-1.6304	0.332925	1.25429e-07	1.20595e-06	CP001956.1	1392	uncharacterized protein (nonfunctional);pseudo=true;transl_table=11
HVO_1640A	14.7499	-1.69906	0.737575	0.00185197	0.00618386	CP001956.1	287	uncharacterized protein
HVO_1641	14.4231	-1.61196	0.54055	0.000357865	0.00148363	CP001956.1	230	uncharacterized protein
HVO_1642	48.2278	0.146041	0.290953	0.569598	0.687554	CP001956.1	401	uncharacterized protein
HVO_1643	41.4563	-1.9368	0.483186	6.44951e-06	4.17678e-05	CP001956.1	233	uncharacterized protein
HVO_1644	72.148	-1.82283	0.286879	2.46302e-11	4.0555e-10	CP001956.1	260	cox-type terminal oxidase subunit IV
HVO_1645	1089.77	-2.34001	0.25842	1.22138e-20	5.17434e-19	CP001956.1	2561	cox-type terminal oxidase subunit I/III
HVO_1646	1535.62	-3.07776	0.269019	1.88816e-31	1.96901e-29	CP001956.1	791	cox-type terminal oxidase subunit II
HVO_1647	608.25	-1.25672	0.217724	1.53061e-09	1.91538e-08	CP001956.1	515	uncharacterized protein
HVO_1648	276.597	-0.0470455	0.169664	0.774482	0.844909	CP001956.1	557	adenylate cyclase domain protein
HVO_1649	8890.85	0.826407	0.341947	0.00510678	0.0148035	CP001956.1	1208	S-adenosylmethionine synthase
HVO_1650	2504.1	-0.375753	0.142024	0.00649421	0.0181028	CP001956.1	2498	polyphosphate kinase
HVO_1651	3764.95	-0.150712	0.145589	0.287696	0.417282	CP001956.1	1175	tRNA uracil 4-sulfurtransferase
HVO_1652	373.72	1.14469	0.378889	0.000486148	0.00194411	CP001956.1	254	uncharacterized protein
HVO_1653	961.334	0.639504	0.141936	3.54236e-06	2.45013e-05	CP001956.1	452	uncharacterized protein
HVO_1654	1339	0.0477131	0.160715	0.757242	0.833027	CP001956.1	920	cysteine synthase
HVO_1655	1280.3	0.300471	0.166097	0.060472	0.118297	CP001956.1	380	thioredoxin
HVO_1656	1366.21	0.0531123	0.177633	0.753448	0.830426	CP001956.1	2111	YyaL family protein
HVO_1657	7851.58	1.78532	0.40965	1.30999e-06	1.01095e-05	CP001956.1	1286	phosphoribosylamine--glycine ligase
HVO_1658	1610.98	1.00491	0.299668	0.000202215	0.000899295	CP001956.1	542	O-acetyltransferase
HVO_1659	1045.21	-0.278147	0.151469	0.0580917	0.114745	CP001956.1	896	mechanosensitive channel protein MscS
HVO_1660	1445.57	-0.265251	0.167867	0.100691	0.180242	CP001956.1	809	diadenylate cyclase
HVO_1661	88.0932	-0.532568	0.312505	0.0507397	0.102627	CP001956.1	362	globin family protein
HVO_1662	10.9217	-0.0544426	0.428409	0.862669	0.907377	CP001956.1	188	uncharacterized protein
HVO_1664	462.044	-0.185428	0.189727	0.305311	0.436143	CP001956.1	308	cyclin domain protein
HVO_1665	179.276	0.53423	0.24184	0.0161143	0.0391731	CP001956.1	167	uncharacterized protein
HVO_1666	1949.7	0.472485	0.15421	0.00155005	0.00529307	CP001956.1	500	phosphopantetheine adenylyltransferase
HVO_1667	1200.27	0.181682	0.184232	0.300473	0.431603	CP001956.1	464	TrmB family transcription regulator
HVO_1668	741.771	0.0143018	0.145797	0.918375	0.949182	CP001956.1	1076	glutamate--cysteine ligase
HVO_1669	901.666	0.0927495	0.167044	0.563064	0.682152	CP001956.1	659	fibrillarin-like rRNA/tRNA 2'-O-methyltransferase
HVO_1670	1041.11	0.210986	0.147265	0.139124	0.235757	CP001956.1	842	rRNA/tRNA 2'-O-methyltransferase complex protein Nop5
HVO_1670A	10.2096	-1.73428	0.900751	0.00388469	0.0116943	CP001956.1	134	small CPxCG-related zinc finger protein
HVO_1671	395.076	-2.26968	0.449941	3.532e-08	3.67382e-07	CP001956.1	422	uncharacterized protein
HVO_1672	254.654	-0.274154	0.221184	0.184475	0.295844	CP001956.1	371	uncharacterized protein
HVO_1673	1862.6	-0.674507	0.168398	3.13485e-05	0.000173226	CP001956.1	650	uncharacterized protein
HVO_1674	159.22	-0.637979	0.222371	0.00212284	0.0069124	CP001956.1	155	uncharacterized protein
HVO_1675	738.249	-0.598695	0.164645	0.000159453	0.000725388	CP001956.1	983	magnesium transport protein CorA
HVO_1676	5360.56	-0.555928	0.214499	0.00572042	0.0162692	CP001956.1	998	transcription initiation factor TFB
HVO_1677	879.467	-1.1374	0.266062	4.24817e-06	2.88412e-05	CP001956.1	179	small CPxCG-related zinc finger protein
HVO_1678	549.8	-0.159165	0.170752	0.332942	0.464361	CP001956.1	407	translation initiation factor aIF-2 beta subunit
HVO_1679	12223.9	-0.124197	0.134916	0.346544	0.478569	CP001956.1	236	UPF0058 family protein
HVO_1680	2442.71	-1.28757	0.155061	1.96994e-17	6.40884e-16	CP001956.1	440	UPF0212 family protein
HVO_1681	981.342	0.422038	0.178279	0.0130934	0.0328507	CP001956.1	914	DNA N-glycosylase
HVO_1682	125.467	-0.315483	0.21077	0.111478	0.196523	CP001956.1	740	mechanosensitive channel protein MscS
HVO_1683	1163.07	-0.448041	0.175963	0.0078325	0.0211379	CP001956.1	1490	4-alpha-glucanotransferase
HVO_1684	11126.2	0.400887	0.146564	0.00474284	0.0139574	CP001956.1	1931	threonine--tRNA ligase
HVO_1685	956.773	-0.460742	0.163842	0.00350251	0.0106862	CP001956.1	1457	alpha/beta hydrolase fold protein
HVO_1686	502.784	-0.276256	0.144577	0.0493188	0.10024	CP001956.1	1307	major facilitator superfamily transport protein
HVO_1687	53.6347	-2.32856	0.413529	1.60493e-09	1.9961e-08	CP001956.1	251	uncharacterized protein
HVO_1688	57.4498	0.158207	0.253227	0.493463	0.621528	CP001956.1	230	uncharacterized protein
HVO_1690	8060.68	0.585416	0.162056	0.000175452	0.000789342	CP001956.1	1457	DHH/RecJ family phosphoesterase
HVO_1691	2997.37	-0.45061	0.15604	0.00281468	0.00884196	CP001956.1	293	PRC domain protein
HVO_1692	8658.87	0.228256	0.224208	0.281926	0.410671	CP001956.1	2201	iron-sulfur protein (4Fe-4S) / DUF162 domain protein
HVO_1693	1276.61	0.288784	0.209488	0.141454	0.239506	CP001956.1	503	DUF162 domain protein
HVO_1694	1688.82	0.164077	0.133131	0.206243	0.323733	CP001956.1	1844	uncharacterized protein
HVO_1695	503.877	0.881706	0.188846	1.02782e-06	8.10104e-06	CP001956.1	647	HTH domain protein
HVO_1696	34024.5	1.50488	0.949704	0.00732623	0.0199837	CP001956.1	1712	LctP family transport protein
HVO_1697	51962.7	1.61236	0.479942	8.24922e-05	0.000408146	CP001956.1	3080	FAD-dependent oxidoreductase (GlcD/DLD_GlcF/GlpC domain fusion protein)
HVO_1698	3731.82	1.01192	0.382665	0.00183935	0.00614679	CP001956.1	797	CBS/parB domain protein
HVO_1699	1041.17	-0.0497226	0.168642	0.760947	0.835747	CP001956.1	1136	pyridoxal phosphate-dependent aminotransferase
HVO_1700	1092.77	-0.099138	0.15647	0.517068	0.641133	CP001956.1	803	HTH domain protein
HVO_1701	172.307	-0.210653	0.191812	0.248566	0.374981	CP001956.1	521	DUF123 domain protein
HVO_1702	48.8076	-0.141921	0.290438	0.583166	0.699774	CP001956.1	431	DUF393 domain protein
HVO_1703	4484.7	-0.179136	0.138246	0.184363	0.29578	CP001956.1	2351	putative DEAD/DEAH box helicase
HVO_1704	1802.92	1.82333	0.326133	2.37218e-09	2.8799e-08	CP001956.1	1157	arabinopyranose mutase-like protein
HVO_1705	11306.3	2.02442	0.247706	3.98504e-17	1.21858e-15	CP001956.1	1166	ABC-type transport system periplasmic substrate-binding protein
HVO_1706	7851.31	1.5009	0.152402	1.04923e-23	5.68963e-22	CP001956.1	1595	ABC-type transport system permease protein
HVO_1707	4596.9	1.28349	0.155302	2.68545e-17	8.53259e-16	CP001956.1	1169	ABC-type transport system ATP-binding protein
HVO_1708	3837.29	1.32023	0.167112	5.07861e-16	1.45456e-14	CP001956.1	2345	uncharacterized protein
HVO_1710	11722.2	-0.781985	0.136638	4.54032e-09	5.30617e-08	CP001956.1	2033	glycoside hydrolase domain protein
HVO_1711	17371.6	-0.782377	0.157256	2.82234e-07	2.55645e-06	CP001956.1	4535	putative glucoamylase
HVO_1712	580.619	-0.554878	0.161542	0.000365287	0.00151131	CP001956.1	485	START domain protein
HVO_1713	160.034	-0.518199	0.384813	0.0968988	0.174221	CP001956.1	2078	receiver/sensor box histidine kinase
HVO_1714	313.129	-0.117812	0.166678	0.463693	0.593592	CP001956.1	881	DMT superfamily transport protein
HVO_1715	209.518	0.0839948	0.241222	0.704121	0.794358	CP001956.1	752	putative S-adenosylmethionine-dependent methyltransferase
HVO_1716	387.923	0.898319	0.223832	1.93018e-05	0.000112626	CP001956.1	734	7-cyano-7-deazaguanine synthase
HVO_1717	457.474	0.88202	0.198582	3.00145e-06	2.10464e-05	CP001956.1	773	7-carboxy-7-deazaguanine synthase
HVO_1718	550.392	0.204442	0.174739	0.221506	0.342664	CP001956.1	476	6-carboxy-5%2C6%2C7%2C8-tetrahydropterin synthase
HVO_1719	389.138	0.362124	0.185684	0.040179	0.0843614	CP001956.1	383	thioesterase domain protein
HVO_1720	78.1669	-0.0119114	0.264309	0.961905	0.975595	CP001956.1	278	uncharacterized protein
HVO_1721	28.1267	-0.260813	0.328954	0.352645	0.485273	CP001956.1	371	ferredoxin (2Fe-2S)
HVO_1723	3411.33	0.259685	0.162591	0.105044	0.186891	CP001956.1	2087	DNA repair helicase Rad25
HVO_1724	97.4127	0.00910553	0.250299	0.966785	0.978331	CP001956.1	482	uncharacterized protein
HVO_1725	809.412	0.310614	0.157874	0.0413394	0.0865298	CP001956.1	1205	Orc1-type DNA replication protein
HVO_1726	1034.81	-0.161018	0.170294	0.326653	0.458102	CP001956.1	785	HTH domain protein
HVO_1727	9565.52	-0.155858	0.158963	0.312629	0.443482	CP001956.1	560	TATA-binding transcription initiation factor
HVO_1733	3292.13	0.620726	0.160756	6.14584e-05	0.000315041	CP001956.1	575	HTH domain protein
HVO_1734	2079.58	0.719055	0.170227	1.08295e-05	6.64309e-05	CP001956.1	431	uncharacterized protein
HVO_1734A	179.703	-0.0872601	0.184553	0.621619	0.73167	CP001956.1	509	restriction endonuclease domain protein
HVO_1735	800.386	0.25548	0.177588	0.132193	0.2258	CP001956.1	1982	SWIM zinc finger domain protein
HVO_1736	4289.52	0.126324	0.17464	0.449511	0.580001	CP001956.1	1412	DNA repair helicase Rad25
HVO_1737	3666.41	0.119775	0.171647	0.464097	0.593922	CP001956.1	1352	DUF790 family protein
HVO_1738	738.115	-0.546609	0.213963	0.00643444	0.0180014	CP001956.1	368	CcbP family protein
HVO_1739	1443.63	-0.645057	0.213741	0.0012576	0.00444751	CP001956.1	770	uncharacterized protein
HVO_1740	1621.35	-0.57513	0.158946	0.00017746	0.000796614	CP001956.1	632	uncharacterized protein
HVO_1741	3015.69	-0.192775	0.124417	0.108022	0.191428	CP001956.1	986	uncharacterized protein
HVO_1742	1217.99	-0.333334	0.174925	0.046816	0.0960205	CP001956.1	557	uncharacterized protein
HVO_1743	666.746	0.159096	0.159205	0.30006	0.431369	CP001956.1	797	SWIM zinc finger domain protein
HVO_1744	3164.99	0.0127647	0.147362	0.927425	0.953392	CP001956.1	2351	putative DEAD/DEAH box helicase
HVO_1745	8602.59	0.877961	0.146994	8.127e-10	1.05263e-08	CP001956.1	683	uncharacterized protein
HVO_1746	1015.4	-0.117737	0.245618	0.604311	0.718005	CP001956.1	971	DUF2800 family protein
HVO_1747A	17.58	-0.338938	0.391689	0.277675	0.40681	CP001956.1	278	tetratricopeptide repeat protein (nonfunctional);pseudo=true;transl_table=11
HVO_1748	32.3021	-0.216266	0.293569	0.403651	0.536661	CP001956.1	179	uncharacterized protein;pseudo=true;transl_table=11
HVO_1749	1583.02	0.54078	0.143121	9.88904e-05	0.000478794	CP001956.1	854	uncharacterized protein
HVO_1750	58.2115	-0.64258	0.274134	0.00934759	0.0245903	CP001956.1	230	uncharacterized protein
HVO_1751	1918.03	-0.390078	0.168231	0.0158488	0.0385739	CP001956.1	2585	P-type transport ATPase (probable substrate copper/metal cation)
HVO_1752	568.574	-0.396116	0.221036	0.0547379	0.108807	CP001956.1	599	Lrp/AsnC family transcription regulator
HVO_1753	121.494	0.199194	0.215812	0.323629	0.454803	CP001956.1	197	HMA domain protein
HVO_1754	447.996	-0.0355258	0.199237	0.852256	0.901698	CP001956.1	182	uncharacterized protein
HVO_1755	1038.48	-0.311431	0.172364	0.0598137	0.117405	CP001956.1	359	uncharacterized protein
HVO_1756	1106.35	0.687258	0.201666	0.000310715	0.00131496	CP001956.1	623	GNAT family acetyltransferase Pat1
HVO_1757	3282.19	-0.00170851	0.201432	0.994974	0.995709	CP001956.1	536	DoxX domain protein
HVO_1758	4941.08	2.10239	0.280718	6.02985e-15	1.54235e-13	CP001956.1	989	oxidoreductase
HVO_1759	5108.35	2.50903	0.326099	1.07227e-15	2.94656e-14	CP001956.1	1115	ABC-type transport system permease protein
HVO_1760	5243.41	2.58362	0.309354	4.45703e-18	1.48852e-16	CP001956.1	881	ABC-type transport system ATP-binding protein
HVO_1761	818.592	-0.4597	0.225736	0.0286679	0.0636073	CP001956.1	473	FKBP-type peptidylprolyl isomerase
HVO_1762	2843.11	-0.50773	0.179947	0.00314898	0.0097317	CP001956.1	770	DnaJ N-terminal domain / ferredoxin fusion protein
HVO_1763	859.658	0.643008	0.153359	1.44993e-05	8.69743e-05	CP001956.1	1001	UPF0104 family protein
HVO_1764	1959.51	2.24863	0.24271	1.69522e-21	8.01681e-20	CP001956.1	962	uncharacterized protein
HVO_1766	109.409	-0.0922294	0.246117	0.68525	0.780866	CP001956.1	293	ArsR family transcription regulator
HVO_1767	78.6466	-0.234516	0.265327	0.329178	0.460532	CP001956.1	851	ABC-type transport system permease protein (probable substrate dipeptide/oligopeptide)
HVO_1768	92.6083	-0.139196	0.216929	0.494439	0.622371	CP001956.1	1073	ABC-type transport system chimeric fusion protein (permease/ATPase) (probable substrate dipeptide/oligopeptide)
HVO_1769	81.6248	0.00110923	0.263383	0.994626	0.995709	CP001956.1	1064	ABC-type transport system ATP-binding protein (probable substrate dipeptide/oligopeptide)
HVO_1770	14.5299	0.290167	0.397168	0.350733	0.483044	CP001956.1	362	uncharacterized protein
HVO_1771	92.0871	-0.176493	0.209297	0.37125	0.503374	CP001956.1	1121	DUF917 family protein
HVO_1772	42.3905	0.0419249	0.317878	0.876927	0.917536	CP001956.1	584	DUF1177 family protein
HVO_1773	63.5012	0.0979097	0.231706	0.647904	0.749421	CP001956.1	659	AroM family protein
HVO_1774	123.602	-0.0256339	0.204511	0.895999	0.930786	CP001956.1	947	aminopeptidase
HVO_1775	129.709	-0.104258	0.207529	0.595244	0.710346	CP001956.1	968	nitroreductase family protein
HVO_1776	79.4436	-0.291342	0.224557	0.163683	0.269296	CP001956.1	659	hydantoin racemase-like protein
HVO_1778	13368.5	0.0395597	0.180492	0.816627	0.875157	CP001956.1	2156	catalase-peroxidase
HVO_1779	413.174	-0.262761	0.212291	0.187954	0.300003	CP001956.1	1811	transducer protein Htr8
HVO_1780	546.62	-0.256893	0.206463	0.187139	0.29912	CP001956.1	515	HTH domain protein
HVO_1781	330.356	-0.0654416	0.160543	0.674194	0.771294	CP001956.1	356	uncharacterized protein
HVO_1782	40.0562	-0.283613	0.340722	0.324483	0.455655	CP001956.1	1169	ISH3-type transposase ISH51
HVO_1784	2227.18	-0.409135	0.178865	0.0167329	0.0401729	CP001956.1	1244	M20 family amidohydrolase
HVO_1783	779.424	-0.178859	0.201068	0.348166	0.48016	CP001956.1	674	uncharacterized protein
HVO_1785	614.35	-0.0133952	0.172206	0.936895	0.958153	CP001956.1	170	uncharacterized protein
HVO_1786	0.986766	0.332983	0.73141	0.0840842	0.155089	CP001956.1	131	uncharacterized protein
HVO_1787	158.124	0.581706	0.236345	0.00765517	0.0207426	CP001956.1	323	uncharacterized protein
HVO_1788	3433.91	-0.00377746	0.14827	0.980826	0.986552	CP001956.1	1778	putative sulfite/nitrite reductase (ferredoxin)
HVO_1789	444.141	-0.13129	0.16316	0.405045	0.537988	CP001956.1	284	uncharacterized protein
HVO_1790	1691.93	-1.30895	0.320352	7.51131e-06	4.78067e-05	CP001956.1	920	DMT superfamily transport protein
HVO_1791	299.187	1.44553	0.378995	1.86233e-05	0.000109294	CP001956.1	947	DMT superfamily transport protein
HVO_1792	425.911	0.485628	0.183502	0.00542353	0.0155663	CP001956.1	488	Lrp/AsnC family transcription regulator
HVO_1792A	252.914	0.292183	0.200014	0.121483	0.211141	CP001956.1	275	uncharacterized protein
HVO_1793	343.563	0.565454	0.277917	0.0231898	0.0531341	CP001956.1	2106	receiver/sensor box histidine kinase (nonfunctional);pseudo=true;transl_table=11
HVO_1795	20.8912	-0.704892	0.428754	0.0380593	0.0807337	CP001956.1	152	uncharacterized protein;pseudo=true;transl_table=11
HVO_1796	252.085	1.38932	0.313609	1.43544e-06	1.09325e-05	CP001956.1	140	uncharacterized protein
HVO_1797	669.175	0.415358	0.162764	0.00796157	0.0214577	CP001956.1	1232	beta-lactamase domain protein
HVO_1798	85.3899	0.231109	0.25159	0.314297	0.445382	CP001956.1	377	uncharacterized protein
HVO_1799	1148.57	0.363984	0.171755	0.0269069	0.0602259	CP001956.1	1232	digeranylgeranylglycerophospholipid reductase / dolichol omega-reductase
HVO_1801	1072.33	-0.427377	0.142882	0.00208045	0.00680709	CP001956.1	311	uncharacterized protein
HVO_1802	1631.15	0.185279	0.166506	0.246947	0.373631	CP001956.1	1145	peptidase M10 family protein
HVO_1803	4691.13	0.00410706	0.145049	0.993567	0.995035	CP001956.1	602	AMMECR1 domain protein
HVO_1804	912.309	0.425719	0.211518	0.0315208	0.0689963	CP001956.1	1166	nicotinate phosphoribosyltransferase
HVO_1805	149.628	-0.430325	0.219121	0.0356572	0.0763654	CP001956.1	320	uncharacterized protein
HVO_1806	755.326	-0.379396	0.160598	0.0143441	0.03555	CP001956.1	1427	uncharacterized protein
HVO_1807	165.045	-0.107374	0.253732	0.644348	0.747099	CP001956.1	440	uncharacterized protein
HVO_1808	2948.42	-0.305891	0.193462	0.0961411	0.173241	CP001956.1	1430	uncharacterized protein
HVO_1809	747.666	-0.724576	0.204271	0.000176857	0.000794782	CP001956.1	572	isochorismatase family protein
HVO_1810	615.984	-0.64163	0.20041	0.000710398	0.0027154	CP001956.1	485	PaaI family protein
HVO_1811	1691.84	-0.0277944	0.145023	0.845119	0.896012	CP001956.1	2579	sensor box histidine kinase
HVO_1812	171.743	-0.268023	0.226199	0.203344	0.319675	CP001956.1	1127	putative ketohexokinase
HVO_1813	517.535	-1.19249	0.194303	1.81259e-10	2.7003e-09	CP001956.1	428	HTH-10 family transcription regulator
HVO_1814	176.083	-0.205075	0.212298	0.30459	0.435419	CP001956.1	911	peptidase M23 family protein
HVO_1815	745.686	0.109409	0.1712	0.506524	0.633828	CP001956.1	686	lipoate--protein ligase domain protein
HVO_1816	3457.1	0.157634	0.15198	0.283489	0.412062	CP001956.1	1289	dihydroorotase
HVO_1817	456.137	-0.369029	0.183763	0.035115	0.0752835	CP001956.1	443	uncharacterized protein
HVO_1818	936.613	-0.0415222	0.15959	0.789923	0.857171	CP001956.1	527	uncharacterized protein
HVO_1819	701.713	0.14016	0.174232	0.400921	0.533905	CP001956.1	689	uncharacterized protein
HVO_1820	621.084	-0.878848	0.250542	0.000151546	0.000693295	CP001956.1	368	UspA domain protein
HVO_1821	1400.03	-1.05023	0.255497	1.0065e-05	6.24126e-05	CP001956.1	554	GNAT family acetyltransferase Pat2
HVO_1822	643.203	-0.223194	0.151224	0.128234	0.220578	CP001956.1	455	UspA domain protein
HVO_1823	708.016	-0.346898	0.15667	0.0219809	0.0507934	CP001956.1	461	UspA domain protein
HVO_1824	4327.56	0.330321	0.142178	0.016572	0.0399316	CP001956.1	1289	DHH/RecJ family phosphoesterase
HVO_1825	767.667	0.731938	0.149764	4.64936e-07	3.98923e-06	CP001956.1	428	uncharacterized protein
HVO_1826	986.171	1.13113	0.182601	1.25313e-10	1.90167e-09	CP001956.1	437	uncharacterized protein
HVO_1827	3827.33	0.983819	0.240332	1.17509e-05	7.17583e-05	CP001956.1	401	30S ribosomal protein S6e
HVO_1828	647.72	-1.8886	0.315981	2.33043e-10	3.39708e-09	CP001956.1	302	small CPxCG-related zinc finger protein
HVO_1829	4390.94	-0.311205	0.144193	0.0265898	0.0596479	CP001956.1	1094	aminopeptidase
HVO_1830	2632.53	0.459768	0.166241	0.00362663	0.01104	CP001956.1	899	6-phosphogluconate dehydrogenase (NAD-dependent%2C decarboxylating)
HVO_1831	10885.8	0.379876	0.140444	0.00524158	0.0151403	CP001956.1	581	ferredoxin (2Fe-2S)
HVO_1832	710.441	0.478498	0.208126	0.0143169	0.0355257	CP001956.1	1466	MATE efflux family protein
HVO_1832A	29.113	0.0939538	0.307406	0.724227	0.808074	CP001956.1	197	CopG domain protein
HVO_1834	228.623	-0.22105	0.18995	0.221868	0.343039	CP001956.1	473	putative resolvase;pseudo=true;transl_table=11
HVO_1834	228.623	-0.22105	0.18995	0.221868	0.343039	CP001956.1	191	putative resolvase;pseudo=true;transl_table=11
HVO_1835	14.7206	0.433458	0.429609	0.186127	0.29781	CP001956.1	1352	ISH5-type transposase ISHvo11
HVO_1838	677.775	0.0726464	0.143435	0.601631	0.71562	CP001956.1	275	DUF262/DUF1524 domain protein (nonfunctional);pseudo=true;transl_table=11
HVO_1838	677.775	0.0726464	0.143435	0.601631	0.71562	CP001956.1	1424	DUF262/DUF1524 domain protein (nonfunctional);pseudo=true;transl_table=11
HVO_1837	1.2811	0.285862	0.678733	0.167077	0.273331	CP001956.1	1157	ISH3-type transposase ISHvo20 (nonfunctional);pseudo=true;transl_table=11
HVO_1839	265.035	-0.404958	0.173786	0.0150718	0.0370458	CP001956.1	1028	XerC/D-like integrase
HVO_1840	1.68715	-0.220588	0.635413	0.292983	0.423592	CP001956.1	233	small CPxCG-related zinc finger protein
HVO_1841	83.4719	-0.0912229	0.219484	0.65794	0.75717	CP001956.1	1631	hypothetical protein
HVO_1841A	305.146	0.659538	0.196241	0.000385296	0.00157964	CP001956.1	389	death-on-curing family protein
HVO_1842	2.05209	0.170222	0.587465	0.495925	0.623471	CP001956.1	125	uncharacterized protein
HVO_1843	103.302	-0.857393	0.250086	0.000210506	0.000929562	CP001956.1	227	uncharacterized protein
HVO_1844	280.233	-0.624275	0.205604	0.00127884	0.00450308	CP001956.1	146	uncharacterized protein
HVO_1845	48.1836	0.0852262	0.286567	0.736762	0.818915	CP001956.1	1169	ISH3-type transposase ISH51
HVO_1847	3101.11	-0.525484	0.206996	0.00707807	0.0194899	CP001956.1	1799	oligoendopeptidase PepF
HVO_1848A	1662.43	-0.773067	0.176638	5.14068e-06	3.40507e-05	CP001956.1	155	small CPxCG-related zinc finger protein
HVO_1849	1363.08	-0.704677	0.146699	7.58714e-07	6.18375e-06	CP001956.1	1334	putative M28 family peptidase
HVO_1850	359.656	0.341896	0.216415	0.0905314	0.16496	CP001956.1	326	uncharacterized protein
HVO_1851	725.311	0.292585	0.146021	0.0387573	0.081841	CP001956.1	647	HAD superfamily hydrolase
HVO_1852	1078.86	0.137183	0.153105	0.354257	0.486099	CP001956.1	851	tRNA pseudouridine synthase TruA
HVO_1853	441.476	-0.06716	0.182482	0.701694	0.794042	CP001956.1	446	UspA domain protein
HVO_1854	923.098	0.375584	0.159201	0.0143875	0.0356358	CP001956.1	1295	histidine--tRNA ligase
HVO_1855	495.874	0.401587	0.184257	0.021958	0.0507692	CP001956.1	905	DMT superfamily transport protein
HVO_1856	2211.13	-0.275756	0.136528	0.0385205	0.0815103	CP001956.1	590	uncharacterized protein
HVO_1857	2583.57	-0.224786	0.130359	0.0826917	0.153006	CP001956.1	362	PDCD5 family DNA-binding protein
HVO_1858	10130.8	0.663769	0.189988	0.000235916	0.00102617	CP001956.1	455	30S ribosomal protein S19e
HVO_1859	1443.98	0.590614	0.188769	0.000985959	0.00361252	CP001956.1	1028	UPF0104 family protein
HVO_1861	1514.97	0.612701	0.158369	6.03878e-05	0.00031049	CP001956.1	893	thiamine-monophosphate kinase
HVO_1862	1953.91	-0.130141	0.128132	0.303145	0.434117	CP001956.1	1139	M50 family metalloprotease
HVO_1863	398.419	0.644822	0.284275	0.0111944	0.0286878	CP001956.1	245	uncharacterized protein
HVO_1864	1324.59	-0.0548309	0.128876	0.664486	0.762316	CP001956.1	785	molybdopterin synthase catalytic subunit
HVO_1865	237.245	0.52627	0.209725	0.00743758	0.0202603	CP001956.1	344	uncharacterized protein
HVO_1866	1097.68	0.657349	0.175277	8.98979e-05	0.000439441	CP001956.1	713	uridylate kinase
HVO_1867	5201.68	0.655152	0.18946	0.000272151	0.00116387	CP001956.1	1667	lysine--tRNA ligase
HVO_1868	1094.76	-0.419665	0.18082	0.0151116	0.0370458	CP001956.1	539	uncharacterized protein
HVO_1869	3100.65	-0.229928	0.140092	0.0918454	0.166831	CP001956.1	476	uncharacterized protein
HVO_1870	2048.38	0.0726437	0.148471	0.613184	0.725369	CP001956.1	1787	M50 family metalloprotease
HVO_1871	9315.25	0.218617	0.133583	0.0929066	0.168411	CP001956.1	1505	coproheme decarboxylase HemQ
HVO_1872	482.453	-0.0254326	0.183933	0.886759	0.924089	CP001956.1	248	uncharacterized protein
HVO_1873	1028.98	0.0853201	0.13463	0.520016	0.643799	CP001956.1	170	uncharacterized protein
HVO_1874	6466.28	0.318685	0.134214	0.0148213	0.036621	CP001956.1	1073	putative oxidoreductase (aldo-keto reductase family protein)
HVO_1875	330.705	0.373787	0.178611	0.0284224	0.0631316	CP001956.1	917	O-acetyltransferase
HVO_1876	1083.26	-1.08486	0.287111	3.67859e-05	0.000200279	CP001956.1	299	small CPxCG-related zinc finger protein
HVO_1876A	414.745	-0.68798	0.278921	0.0061478	0.0173512	CP001956.1	179	uncharacterized protein
HVO_1878	7406.07	-1.80938	0.324087	2.05954e-09	2.53056e-08	CP001956.1	830	NAD synthase%2C ammonia-dependent
HVO_1879	412.305	-0.774025	0.182808	9.74475e-06	6.07851e-05	CP001956.1	695	enoyl-CoA hydratase
HVO_1880	2938.75	0.322589	0.158038	0.0342995	0.0738574	CP001956.1	677	uncharacterized protein
HVO_1882	133.975	-1.2613	0.283184	1.65071e-06	1.23864e-05	CP001956.1	1076	pectin esterase
HVO_1883	544.805	-0.282102	0.152136	0.0556996	0.110503	CP001956.1	611	DUF457 family protein
HVO_1884	272.613	0.0402145	0.167822	0.802316	0.864834	CP001956.1	617	uncharacterized protein
HVO_1885	653.859	-1.80258	0.278596	1.08599e-11	1.8785e-10	CP001956.1	653	TrkA domain protein
HVO_1886	1130.64	-0.12242	0.146309	0.392986	0.526441	CP001956.1	866	ABC-type transport system ATP-binding protein (probable substrate tungstate)
HVO_1887	962.884	-0.204485	0.154558	0.172225	0.2804	CP001956.1	698	ABC-type transport system permease protein (probable substrate tungstate)
HVO_1888	2330.7	-0.522034	0.189347	0.00372996	0.0112954	CP001956.1	1028	ABC-type transport system periplasmic substrate-binding protein (probable substrate tungstate)
HVO_1888A	2.22411	-0.118886	0.564789	0.649868	0.750643	CP001956.1	98	uncharacterized protein
HVO_1889	147.513	-0.0656622	0.190097	0.7182	0.804109	CP001956.1	476	uncharacterized protein
HVO_1890	229.402	-0.0745583	0.173397	0.655411	0.754984	CP001956.1	173	uncharacterized protein
HVO_1891	349.119	0.199255	0.187353	0.263622	0.391153	CP001956.1	176	uncharacterized protein
HVO_1892	477.121	0.292938	0.196447	0.114828	0.20173	CP001956.1	407	UCP008459 family protein
HVO_1893	1820.15	-0.0039096	0.179785	0.983336	0.987338	CP001956.1	632	XTP/dITP diphosphatase
HVO_1894	2470.74	-0.184481	0.141659	0.181374	0.292254	CP001956.1	278	uncharacterized protein
HVO_1895	5632.66	0.70533	0.154611	2.39387e-06	1.72012e-05	CP001956.1	1658	KEOPS complex subunit Kae1/Bud32
HVO_1896	7649.26	0.630245	0.197218	0.000728667	0.0027748	CP001956.1	305	30S ribosomal protein S24e
HVO_1897	6317.77	0.608808	0.14619	1.7455e-05	0.000103333	CP001956.1	539	UPF0218 family protein
HVO_1898	2982.05	0.621289	0.168972	0.000127828	0.000599765	CP001956.1	197	transcription elongation factor Spt4
HVO_1899	7415.58	0.566767	0.153913	0.000146053	0.000672705	CP001956.1	572	DNA-directed RNA polymerase subunit E
HVO_1900	4316.54	0.596818	0.145659	2.42703e-05	0.000138829	CP001956.1	389	DUF188 family protein
HVO_1901	15478.3	0.575438	0.147027	5.36614e-05	0.000279438	CP001956.1	1235	translation initiation factor aIF-2 gamma subunit
HVO_1902	139.739	0.037761	0.211402	0.848116	0.898486	CP001956.1	809	uncharacterized protein
HVO_1903	1145.03	0.136015	0.13958	0.316297	0.447749	CP001956.1	983	uncharacterized protein
HVO_1904	186.787	0.210678	0.194779	0.253118	0.380032	CP001956.1	212	uncharacterized protein
HVO_1905	1097.23	0.114636	0.134014	0.380061	0.513013	CP001956.1	824	beta-lactamase domain protein
HVO_1906	29.9227	-0.0979007	0.353129	0.739384	0.820709	CP001956.1	740	uncharacterized protein
HVO_1907	7049	0.0549465	0.175387	0.741358	0.822002	CP001956.1	1424	arNOG05511 family protein (AAA-type ATPase core domain protein)
HVO_1908	1138.24	-0.803354	0.216211	7.93267e-05	0.000396341	CP001956.1	2102	assimilatory nitrate reductase
HVO_1913	219.706	-2.9649	0.261059	4.83671e-31	4.68355e-29	CP001956.1	203	uncharacterized protein
HVO_1914	17936.5	-2.33748	0.298876	5.4093e-16	1.53844e-14	CP001956.1	1133	acetyl-CoA C-acyltransferase
HVO_1915	141.062	-1.77756	0.365645	1.26016e-07	1.20686e-06	CP001956.1	173	uncharacterized protein
HVO_1916	8278.24	-0.15081	0.173097	0.365566	0.498076	CP001956.1	1907	Kef-type transport system
HVO_1917	14656.8	-0.68972	0.22713	0.00106979	0.00386396	CP001956.1	2000	acyl-CoA synthetase
HVO_1918	2326.95	-0.693835	0.166483	1.5013e-05	8.97912e-05	CP001956.1	908	beta-lactamase domain protein
HVO_1919	298.227	0.0393523	0.185871	0.823008	0.878293	CP001956.1	344	uncharacterized protein
HVO_1920	7356.64	-1.77903	0.390972	6.99896e-07	5.78552e-06	CP001956.1	1568	DASS family transport protein
HVO_1921	10777.2	-0.00382192	0.151706	0.980993	0.986552	CP001956.1	1382	serine--tRNA ligase
HVO_1922	416.935	-0.290613	0.173179	0.0801408	0.149373	CP001956.1	353	DUF1486 family protein
HVO_1923	2093.51	0.333226	0.132913	0.0101252	0.0263125	CP001956.1	497	putative 16S rRNA maturation protein
HVO_1924	117.984	-0.497526	0.238422	0.0239057	0.0545899	CP001956.1	362	DUF5518 domain protein
HVO_1925	809.607	1.07199	0.168746	5.43485e-11	8.56727e-10	CP001956.1	977	putative GTP-binding protein
HVO_1926	374.467	-0.222195	0.159168	0.148832	0.249917	CP001956.1	752	SIMPL domain protein
HVO_1927	2356.18	-0.455636	0.159728	0.00310317	0.00961936	CP001956.1	1304	DUF389 family protein
HVO_1928	925.62	-0.449961	0.182738	0.00985291	0.025687	CP001956.1	731	putative COG0212-type thiamine metabolism protein
HVO_1929	655.106	-0.317604	0.159846	0.0395835	0.0833262	CP001956.1	590	HTH-10 family transcription regulator
HVO_1930A	1039.74	-0.335616	0.205061	0.0825243	0.152766	CP001956.1	332	HTH domain protein
HVO_1931	999.336	0.484196	0.154658	0.00118232	0.00422538	CP001956.1	617	putative GTP-binding protein EngB
HVO_1932	677.556	-0.166603	0.146523	0.242593	0.368832	CP001956.1	926	D-2-hydroxyacid dehydrogenase (NADP)
HVO_1933	30.3988	-0.0865144	0.323865	0.756067	0.832184	CP001956.1	337	uncharacterized protein;pseudo=true;transl_table=11
HVO_1934	258.05	-0.555248	0.18275	0.00145876	0.00501502	CP001956.1	1241	NUDIX family hydrolase / eIF-2B domain protein
HVO_1935	169.798	-0.257555	0.215229	0.201814	0.317761	CP001956.1	494	MJ0936 family phosphodiesterase
HVO_1936	158.937	0.203756	0.208005	0.297435	0.428505	CP001956.1	755	coenzyme F420:L-glutamate ligase
HVO_1937	250.986	0.314776	0.173586	0.0581299	0.114764	CP001956.1	986	putative 5%2C10-methylenetetrahydrofolate reductase
HVO_1937A	995.862	0.0286043	0.191586	0.872872	0.914234	CP001956.1	236	uncharacterized protein
HVO_1938	156.388	0.334074	0.215445	0.0967845	0.174221	CP001956.1	227	small CPxCG-related zinc finger protein
HVO_1939	1243.5	0.445514	0.154456	0.00273238	0.00863448	CP001956.1	1691	DNA mismatch repair protein MutL
HVO_1940	2171.37	0.523415	0.166259	0.00104715	0.00379908	CP001956.1	2765	DNA mismatch repair protein MutS
HVO_1941	4225.64	-1.95553	0.166169	6.01453e-33	7.41246e-31	CP001956.1	956	AAA-type ATPase (MoxR subfamily)
HVO_1942	1505.2	-1.94146	0.175667	2.28852e-29	1.82498e-27	CP001956.1	1028	uncharacterized protein
HVO_1943	2599.48	-1.85649	0.178157	2.35527e-26	1.60459e-24	CP001956.1	2240	endoisopeptidase/DUF4129 domain protein
HVO_1944	1506.96	0.356942	0.215358	0.0757844	0.142035	CP001956.1	1250	putative transmembrane glycoprotein / HTH domain protein
HVO_1945	916.672	0.0118919	0.135798	0.927383	0.953392	CP001956.1	1097	uncharacterized protein
HVO_1946	11716.4	-0.154525	0.195072	0.405648	0.538437	CP001956.1	293	translation initiation factor aIF-1 (SUI1 protein%2C bacterial-type IF3)
HVO_1947	521.814	-0.0444828	0.160283	0.775156	0.845312	CP001956.1	365	rhodanese domain protein
HVO_1948	577.29	-0.0062035	0.172093	0.971478	0.981372	CP001956.1	563	NUDIX family hydrolase
HVO_1949	615.257	-0.049204	0.173435	0.769047	0.84101	CP001956.1	521	uncharacterized protein
HVO_1950	299.434	-0.018453	0.208301	0.926675	0.953392	CP001956.1	518	uncharacterized protein
HVO_1951	644.581	-0.68501	0.201298	0.000323499	0.00136198	CP001956.1	347	HalOD1 domain protein
HVO_1953	399.013	-0.839662	0.253694	0.000335648	0.00140585	CP001956.1	3236	11-domain light and oxygen sensing his kinase%2C putative;pseudo=true;transl_table=11
HVO_1954	327.279	-0.0165292	0.165998	0.918948	0.949533	CP001956.1	488	GNAT family acetyltransferase
HVO_1955	54456.5	-0.191644	0.189963	0.297743	0.428645	CP001956.1	1964	aconitate hydratase
HVO_1956	302.412	0.809072	0.174876	1.45142e-06	1.10335e-05	CP001956.1	473	dUTP diphosphatase
HVO_1957	2677.32	0.0634877	0.139408	0.639829	0.744119	CP001956.1	1238	proteasome-activating nucleotidase
HVO_1958	517.762	0.636416	0.158482	3.15936e-05	0.000174343	CP001956.1	473	pyruvoyl-dependent arginine decarboxylase
HVO_1959	686.733	0.458636	0.170713	0.00504293	0.0146707	CP001956.1	884	histidine kinase
HVO_1960	1687.21	-0.427618	0.213319	0.0317877	0.0695057	CP001956.1	383	uncharacterized protein
HVO_1961	537.723	-0.199275	0.177859	0.242907	0.369172	CP001956.1	161	uncharacterized protein
HVO_1962	406.917	-0.554722	0.182304	0.00141882	0.00489011	CP001956.1	323	uncharacterized protein
HVO_1963	4830.24	0.965384	0.152312	7.3645e-11	1.14756e-09	CP001956.1	1802	translation initiation factor aIF-5B (bacterial-type IF2)
HVO_1964	2789.1	-0.251657	0.169433	0.122953	0.213098	CP001956.1	245	PRC domain protein
HVO_1965	4537.01	-0.143411	0.136083	0.281111	0.409778	CP001956.1	458	rRNA maturation endonuclease Nob1
HVO_1966	983.464	0.164245	0.163592	0.296794	0.427898	CP001956.1	737	Abi/CAAX domain protein
HVO_1967	2553.13	0.228165	0.144001	0.106778	0.18947	CP001956.1	1292	glucose-6-phosphate isomerase
HVO_1968	884.929	0.46618	0.175161	0.00536625	0.0154412	CP001956.1	533	uncharacterized protein
HVO_1969	118.171	0.194585	0.214945	0.332847	0.464361	CP001956.1	683	TVP38/TMEM64 family protein
HVO_1970	187.16	0.0310762	0.180582	0.856058	0.903896	CP001956.1	704	PHP domain protein
HVO_1971	252.786	-0.172371	0.165046	0.279896	0.408964	CP001956.1	698	CDP-alcohol 1-archaetidyltransferase
HVO_1972	284.829	-0.225278	0.18112	0.19346	0.307582	CP001956.1	635	GNAT family acetyltransferase
HVO_1973	2081.21	0.250607	0.154087	0.0924267	0.167663	CP001956.1	503	uncharacterized protein
HVO_1974	296.436	-0.255142	0.257138	0.276571	0.405777	CP001956.1	341	uncharacterized protein
HVO_1975	3234.31	0.556498	0.196724	0.0027568	0.00869815	CP001956.1	863	protein-export membrane protein SecF
HVO_1976	7219.32	0.516313	0.165764	0.00118753	0.00424027	CP001956.1	1574	protein-export membrane protein SecD
HVO_1977	2293.26	0.185964	0.187937	0.296833	0.427898	CP001956.1	230	uncharacterized protein
HVO_1978	320.774	0.35248	0.183211	0.0434081	0.0900719	CP001956.1	647	ribonuclease H%2C type 2
HVO_1979	2777.33	0.381974	0.183785	0.028729	0.0636734	CP001956.1	1283	tRNA pseudouridine synthase Pus10
HVO_1980	1305.87	0.77159	0.206176	7.39954e-05	0.00037153	CP001956.1	977	DMT superfamily transport protein
HVO_1981	4517.08	1.27871	0.171932	1.96487e-14	4.72847e-13	CP001956.1	593	uncharacterized protein
HVO_1982	232.432	-0.604921	0.208459	0.00205372	0.00674676	CP001956.1	594	DUF4112 family protein;pseudo=true;transl_table=11
HVO_1983	505.619	-0.658364	0.257078	0.00507679	0.0147481	CP001956.1	1301	bifunctional malyl-CoA synthase / malyl-CoA thioesterase
HVO_1984	367.363	-0.499764	0.262718	0.0359332	0.0768754	CP001956.1	1037	isocitrate lyase
HVO_1984A	147.596	-0.667855	0.318364	0.0163757	0.0396166	CP001956.1	254	uncharacterized protein
HVO_1985	276.767	0.276335	0.1939	0.132683	0.226351	CP001956.1	953	ABC-type transport system ATP-binding protein
HVO_1986	247.329	0.481643	0.169857	0.00311393	0.00964534	CP001956.1	785	ABC-type transport system permease protein
HVO_1987	628.132	-0.0406116	0.200274	0.832288	0.886013	CP001956.1	899	signal peptide peptidase SppA
HVO_1988	1194.67	-0.0903398	0.184188	0.608667	0.721915	CP001956.1	1049	GATase domain protein
HVO_1989	420.992	0.671314	0.197571	0.000330265	0.00138903	CP001956.1	596	tRNA (pseudouridine(54)-N(1))-methyltransferase
HVO_1991	6131.09	2.90223	0.250108	3.62328e-32	4.0933e-30	CP001956.1	1229	ABC-type transport system periplasmic substrate-binding protein
HVO_1992	7611.1	-0.318372	0.215562	0.115238	0.202189	CP001956.1	194	cold shock protein
HVO_1993	955.581	0.225957	0.213319	0.258092	0.385698	CP001956.1	617	putative S-adenosylmethionine-dependent methyltransferase
HVO_1994	37.3293	-0.981815	0.347055	0.00126457	0.00446828	CP001956.1	758	uncharacterized protein
HVO_1995	476.691	0.102554	0.226386	0.62515	0.733762	CP001956.1	731	uncharacterized protein
HVO_1996	483.837	0.127942	0.160074	0.407132	0.539873	CP001956.1	596	NUDIX family hydrolase
HVO_1997	316.849	-0.22072	0.19908	0.242154	0.368577	CP001956.1	773	Abi/CAAX domain protein
HVO_1998	287.879	-0.0728724	0.231452	0.738159	0.820244	CP001956.1	1871	DASS family transport protein
HVO_1999	439.802	-0.210588	0.211882	0.29095	0.421402	CP001956.1	1508	transducer protein Htr7
HVO_2000	21.7097	-0.189575	0.356488	0.517863	0.641617	CP001956.1	281	uncharacterized protein
HVO_2001	2006.7	0.892433	0.20834	6.06763e-06	3.95465e-05	CP001956.1	1550	tRNA-guanine(15) transglycosylase
HVO_2002	540.517	0.51599	0.195166	0.00518182	0.0149889	CP001956.1	275	ArsR family transcription regulator
HVO_2003	624.034	0.490623	0.215385	0.0147451	0.0364549	CP001956.1	305	uncharacterized protein
HVO_2004	614.76	0.73058	0.195988	8.53314e-05	0.000420149	CP001956.1	863	serine O-acetyltransferase
HVO_2006	453.899	-0.0642082	0.213055	0.750066	0.828045	CP001956.1	2039	putative secreted glycoprotein
HVO_2006A	41.7006	0.116727	0.287948	0.645893	0.748177	CP001956.1	496	uncharacterized protein (nonfunctional);pseudo=true;transl_table=11
HVO_2007	179.578	-0.36828	0.214547	0.06682	0.127901	CP001956.1	461	FMN-binding domain protein
HVO_2008	2332.29	0.874313	0.16968	9.65166e-08	9.55068e-07	CP001956.1	1757	archaeosine synthase
HVO_2009	723.443	-0.385562	0.16634	0.0159864	0.0388856	CP001956.1	269	uncharacterized protein
HVO_2010	356.993	0.272571	0.198067	0.145097	0.244858	CP001956.1	308	hypothetical protein
HVO_2011	927.506	-0.340508	0.156235	0.0242078	0.0550632	CP001956.1	389	uncharacterized protein
HVO_2012	4284.95	-1.62379	0.139436	3.41242e-32	3.96523e-30	CP001956.1	395	receiver box response regulator
HVO_2013	2597.36	-0.29512	0.154482	0.0484325	0.098883	CP001956.1	1184	FtsZ family protein CetZ%2C type III
HVO_2014	382.574	-0.368874	0.156844	0.0148976	0.0367425	CP001956.1	497	small CPxCG-related zinc finger protein
HVO_2015	28599.5	-0.361544	0.157819	0.0178876	0.0425184	CP001956.1	1037	uncharacterized protein
HVO_2016	3769.91	-0.390618	0.154165	0.00881066	0.0234049	CP001956.1	899	uncharacterized protein
HVO_2017	20247.3	-0.299425	0.157533	0.0492642	0.100179	CP001956.1	1379	pentapeptide repeat domain protein
HVO_2018	1719.57	-0.195567	0.139775	0.151234	0.253455	CP001956.1	359	uncharacterized protein
HVO_2019	1129.38	-0.0829478	0.167239	0.607924	0.721244	CP001956.1	272	PRC domain protein
HVO_2019A	748.393	0.0878522	0.238411	0.68567	0.780908	CP001956.1	212	uncharacterized protein (nonfunctional);pseudo=true;transl_table=11
[truncated: 2,113 more rows]

## Sheet: mid
gene	baseMean	log2FC	lfcSE	pvalue	padj	chr	width	product
HVO_0001	2755.61	0.0822325	0.0978446	0.126731	0.505232	CP001956.1	1694	Orc1-type DNA replication protein
HVO_0002	2493.39	0.014974	0.0633288	0.624628	0.862363	CP001956.1	863	signal peptidase I
HVO_0003	2557.24	0.00810417	0.0662827	0.857068	0.950977	CP001956.1	1601	DNA-directed DNA polymerase D exonuclease subunit DP1
HVO_0004	465.601	0.0180526	0.0805884	0.656868	0.870782	CP001956.1	1127	NamA family oxidoreductase
HVO_0005	1297.05	-0.00872563	0.0728355	0.842661	0.944898	CP001956.1	809	GufA family transport protein (probable substrate zinc)
HVO_0006	817.857	-0.0237397	0.087908	0.46398	0.797412	CP001956.1	428	acetyltransferase domain protein
HVO_0008	1113.47	-0.0152554	0.0718555	0.73309	0.902275	CP001956.1	1178	aspartate kinase
HVO_0009	552.835	-0.0926243	0.10064	0.0984417	0.453634	CP001956.1	1346	tryptophanase
HVO_0010	1036.29	0.248277	0.102838	0.0013349	0.0729968	CP001956.1	659	MJ0936 family phosphodiesterase
HVO_0011	281.347	-0.0304589	0.0866084	0.423362	0.772982	CP001956.1	572	inosine-5'-monophosphate cyclohydrolase%2C archaeal-type
HVO_0013	614.944	-0.129953	0.138033	0.0443177	0.337878	CP001956.1	494	KEOPS complex subunit Cgi121
HVO_0014	2247.39	-0.0639871	0.0873053	0.203961	0.595371	CP001956.1	2483	ATP-dependent DNA helicase Hel308a
HVO_0015	339.151	-0.0375965	0.0821898	0.428701	0.774542	CP001956.1	245	ferredoxin (4Fe-4S)
HVO_0016	3068.49	-0.0626392	0.098802	0.15916	0.542644	CP001956.1	857	uncharacterized protein
HVO_0017	1226.15	-0.0337613	0.0736519	0.466577	0.798144	CP001956.1	578	uncharacterized protein
HVO_0018	548.527	0.0359546	0.0905914	0.324653	0.707376	CP001956.1	458	DUF2391 family protein
HVO_0019	826.267	0.0109091	0.07037	0.803804	0.931901	CP001956.1	680	putative S-adenosylmethionine-dependent methyltransferase
HVO_0020	1226.2	0.24783	0.138708	0.00489465	0.134953	CP001956.1	1085	ABC-type transport system ATP-binding protein (probable substrate thiamine)
HVO_0021	2448.32	0.111601	0.11522	0.0626194	0.385263	CP001956.1	1721	ABC-type transport system permease protein (probable substrate thiamine)
HVO_0022	157.623	-0.0276917	0.0836264	0.486848	0.80672	CP001956.1	1136	ABC-type transport system periplasmic substrate-binding protein (probable substrate thiamine)
HVO_0023	141.209	0.0130865	0.0829755	0.710535	0.89159	CP001956.1	890	AI-2E family transport protein
HVO_0024	1651.02	-0.00672559	0.0713173	0.879942	0.960878	CP001956.1	776	rhodanese domain protein
HVO_0025	35525	0.0618119	0.0739538	0.195866	0.584615	CP001956.1	860	TtuD family sulfurtransferase
HVO_0026	1017.13	-0.0618995	0.102562	0.160297	0.544446	CP001956.1	1442	AtoE family transport protein
HVO_0027	1910.39	0.00464399	0.069826	0.915304	0.973904	CP001956.1	599	ferritin domain protein
HVO_0028	1497.52	-0.0346189	0.08705	0.383184	0.746371	CP001956.1	269	uncharacterized protein
HVO_0029	2290.36	0.0158017	0.0695532	0.725887	0.898391	CP001956.1	2096	UvrABC system protein B
HVO_0030	287.079	0.0144169	0.0807126	0.708022	0.890872	CP001956.1	419	NUDIX family hydrolase
HVO_0031	138.486	-0.0888999	0.143892	0.0413158	0.327069	CP001956.1	194	uncharacterized protein
HVO_0032	95.7462	0.0290926	0.0885952	0.401345	0.760421	CP001956.1	1085	TSUP family transport protein
HVO_0033	64.0542	-0.0776737	0.139271	0.0168885	1	CP001956.1	440	UspA domain protein
HVO_0034	179.319	-0.0461376	0.0930953	0.257388	0.661376	CP001956.1	494	thioesterase domain protein
HVO_0035	7826.73	0.0717954	0.0862357	0.193781	0.581915	CP001956.1	1190	stomatin family protein
HVO_0036	326.018	-0.00740243	0.0849079	0.810859	0.935177	CP001956.1	194	uncharacterized protein
HVO_0037	1440.72	0.00455666	0.0802605	0.90214	0.969445	CP001956.1	497	phosphodiesterase domain protein
HVO_0038	1414.78	0.0738308	0.0977474	0.16114	0.546176	CP001956.1	1376	cytochrome P450
HVO_0039	5528.66	0.251122	0.0977857	0.000836262	0.0596473	CP001956.1	2204	DNA repair helicase Rad3
HVO_0040	98.4063	-0.0186236	0.0878509	0.523805	0.817759	CP001956.1	470	uncharacterized protein
HVO_0041	1785.76	-0.00560094	0.0857679	0.845899	0.945619	CP001956.1	899	ornithine carbamoyltransferase
HVO_0042	2434.97	-0.0109896	0.0857926	0.733999	0.902305	CP001956.1	1145	putative [ArgW]-ornithine hydrolase
HVO_0043	2753.58	-0.0166792	0.0850034	0.61686	0.857229	CP001956.1	1136	putative [ArgW]-glutamate semialdehyde aminotransferase
HVO_0044	2421.36	-0.013959	0.0853274	0.669635	0.875206	CP001956.1	983	putative [ArgW]-glutamate kinase
HVO_0045	4263.97	-0.0390092	0.0903443	0.316233	0.702953	CP001956.1	1043	putative [ArgW]-L-glutamate phosphate reductase
HVO_0046	3505.3	-0.0639907	0.100133	0.156135	0.540606	CP001956.1	875	putative glutamate--argW ligase
HVO_0047	600.19	-0.00788602	0.0836787	0.814968	0.936243	CP001956.1	179	putative biosynthetic carrier protein ArgW
HVO_0048	3293.13	-0.0493276	0.0791584	0.318407	0.704445	CP001956.1	1466	argininosuccinate lyase
HVO_0049	3272	-0.00567087	0.0699166	0.900486	0.968686	CP001956.1	1217	argininosuccinate synthase
HVO_0050	41.0789	0.00281208	0.087045	0.907836	1	CP001956.1	116	uncharacterized protein
HVO_0051	456.408	0.0461191	0.091561	0.269821	0.675788	CP001956.1	1214	Kef-type transport system (probable substrate potassium)
HVO_0052	252.65	-0.00173854	0.0777484	0.965669	0.991132	CP001956.1	485	putative Kef-type transport system accessory protein
HVO_0053	1170.3	-0.193413	0.118983	0.0105629	0.19559	CP001956.1	602	uncharacterized protein
HVO_0054	5760.91	0.0361108	0.0742891	0.43027	0.776181	CP001956.1	1784	glycine--tRNA ligase
HVO_0055	2409.23	0.0182647	0.068445	0.687448	0.884188	CP001956.1	854	CBS domain protein
HVO_0056	555.475	-0.0147594	0.0764902	0.728306	0.899696	CP001956.1	578	uncharacterized protein
HVO_0057	1024.27	-0.0403192	0.0887358	0.326	0.707879	CP001956.1	446	uncharacterized protein
HVO_0058	5772.6	0.00531668	0.0813007	0.897087	0.967393	CP001956.1	1334	ABC-type transport system ATP-binding protein (probable substrate dipeptide/oligopeptide)
HVO_0059	3749.97	-0.00447016	0.0807009	0.897644	0.967393	CP001956.1	1079	ABC-type transport system ATP-binding protein (probable substrate dipeptide/oligopeptide)
HVO_0060	4092.34	0.00194683	0.0833988	0.873698	0.957633	CP001956.1	1439	ABC-type transport system permease protein (probable substrate dipeptide/oligopeptide)
HVO_0061	2246.06	-0.162951	0.124268	0.0225084	0.25162	CP001956.1	1049	ABC-type transport system permease protein (probable substrate dipeptide/oligopeptide)
HVO_0062	59312	-0.00831461	0.0787219	0.941439	0.984655	CP001956.1	1838	ABC-type transport system periplasmic substrate-binding protein (probable substrate dipeptide/oligopeptide)
HVO_0063	891.272	-0.541583	0.18113	0.000125997	0.0187907	CP001956.1	167	uncharacterized protein
HVO_0064	897.932	-0.183399	0.152509	0.018803	0.234249	CP001956.1	419	DUF296 family protein
HVO_0065	8700.18	0.139627	0.129954	0.0371802	0.311363	CP001956.1	3608	DNA-directed DNA polymerase D large subunit
HVO_0066	178.228	0.0199579	0.0822235	0.603059	0.851027	CP001956.1	1262	PQQ repeat protein
HVO_0067	1671.39	-0.0340582	0.0919782	0.307605	0.694122	CP001956.1	287	small CPxCG-related zinc finger protein
HVO_0068	197.589	-0.0490997	0.0984738	0.193693	0.581915	CP001956.1	896	2-dehydropantoate 2-reductase
HVO_0069	1523.97	-0.015737	0.0797781	0.693692	0.889009	CP001956.1	1547	AlkP-core domain protein
HVO_0070	4561.97	-0.094162	0.0988321	0.102904	0.46139	CP001956.1	377	NifU C-terminal domain protein
HVO_0071	302.773	-0.0414408	0.0911997	0.294682	0.683145	CP001956.1	317	uncharacterized protein
HVO_0072	1950.45	0.0306603	0.0817038	0.468533	0.800583	CP001956.1	221	uncharacterized protein
HVO_0074	482.558	0.0289056	0.0784902	0.508423	0.809774	CP001956.1	830	polyphosphate-dependent ADP phosphorylase
HVO_0073	621.371	0.217589	0.121166	0.00615875	0.151982	CP001956.1	1430	single-stranded-DNA-specific exonuclease RecJ1
HVO_0075	374.03	-0.0697254	0.106429	0.135636	0.515071	CP001956.1	1217	major facilitator superfamily transport protein
HVO_0076	728.642	-0.142197	0.111749	0.0316906	0.29207	CP001956.1	743	uroporphyrinogen-III synthase
HVO_0077	1000.59	-0.112585	0.0970606	0.0594522	0.378331	CP001956.1	881	uroporphyrin-III C-methyltransferase
HVO_0078	1351.85	-0.0280348	0.078176	0.527607	0.819872	CP001956.1	1091	hydroxymethylbilane synthase (porphobilinogen deaminase)
HVO_0079	153.638	0.0224741	0.0832973	0.554128	0.832477	CP001956.1	389	uncharacterized protein
HVO_0080	107.504	0.0128113	0.0867437	0.652919	0.87008	CP001956.1	233	uncharacterized protein
HVO_0081	1859.53	0.0579846	0.0841415	0.237423	0.644322	CP001956.1	1337	glutamate-1-semialdehyde 2%2C1-aminomutase
HVO_0082	567.441	-0.0383728	0.0795116	0.401679	0.760421	CP001956.1	707	Abi/CAAX domain protein
HVO_0083	897.22	-0.067564	0.103996	0.143862	0.527313	CP001956.1	371	GlnK-type ammonia transport regulator
HVO_0084	176.438	0.0141393	0.0803841	0.711638	0.89159	CP001956.1	1370	transport protein (probable substrate ammonium)
HVO_0085	94.0839	-0.0252869	0.0877444	0.451268	0.789697	CP001956.1	359	GlnK-type ammonia transport regulator
HVO_0086	245.013	-0.0835289	0.11007	0.10395	0.463275	CP001956.1	1403	transport protein (probable substrate ammonium)
HVO_0087	1430.66	-0.0419981	0.0794513	0.356811	0.729623	CP001956.1	983	porphobilinogen synthase
HVO_0088	70.3123	0.0131584	0.0852265	0.678193	1	CP001956.1	512	YkoX%2C putative;pseudo=true;transl_table=11
HVO_0090	1845.61	-0.0425026	0.0801267	0.363099	0.734276	CP001956.1	164	uncharacterized protein
HVO_0091	486.263	0.0132696	0.0767339	0.748113	0.909095	CP001956.1	794	PHP domain protein
HVO_0092	182.921	-0.0726597	0.109354	0.123239	0.497966	CP001956.1	284	uncharacterized protein
HVO_0093	1420.69	-0.0588739	0.0897656	0.199908	0.591432	CP001956.1	1007	uncharacterized protein
HVO_0094	536.526	-0.0469485	0.0932855	0.253799	0.65888	CP001956.1	176	uncharacterized protein
HVO_0095	456.522	-0.0623624	0.0951742	0.190747	0.579191	CP001956.1	695	uncharacterized protein
HVO_0096	315.701	-0.272691	0.196567	0.00773073	0.172957	CP001956.1	932	arNOG08307 family NADH-binding domain protein
HVO_0097	1298.04	-0.0200351	0.0761914	0.644241	0.868786	CP001956.1	884	uncharacterized protein
HVO_0098	403.685	-0.373577	0.158632	0.000939065	0.0604253	CP001956.1	203	small CPxCG-related zinc finger protein
HVO_0099	6546.62	0.117377	0.0833091	0.0408935	0.326452	CP001956.1	1910	helicase domain protein
HVO_0099A	319.702	0.149347	0.212737	0.0255148	0.270046	CP001956.1	194	uncharacterized protein
HVO_0100	799.667	-0.0114617	0.0692296	0.800063	0.930853	CP001956.1	1127	NMD3 family protein
HVO_0101	242.779	-0.0615937	0.105868	0.139526	0.522878	CP001956.1	638	putative phosphoribosyltransferase
HVO_0102	1427.01	-0.00114042	0.067128	0.980607	0.994483	CP001956.1	881	HtpX-like protease
HVO_0103	923.088	0.0174845	0.0739986	0.697003	0.889094	CP001956.1	605	uncharacterized protein
HVO_0104	2062.11	-0.0853205	0.129568	0.0688317	0.396252	CP001956.1	1031	DNA repair and recombination protein RadA
HVO_0105	10779.7	-0.131509	0.157509	0.0413014	0.327069	CP001956.1	1145	FAD-dependent oxidoreductase
HVO_0106	1224.73	0.0221457	0.0712942	0.63732	0.868015	CP001956.1	413	DUF1641 domain protein
HVO_0107	2191.31	-0.021405	0.0672063	0.640985	0.868553	CP001956.1	428	iron-sulfur cluster assembly protein
HVO_0108	265.381	-0.0394012	0.0864503	0.352275	0.727834	CP001956.1	587	mechanosensitive channel protein MscS
HVO_0109	2912.46	-0.0140684	0.0775463	0.739691	0.905493	CP001956.1	1280	cysteine desulfurase
HVO_0110	1812.57	0.0374792	0.0899957	0.335466	0.719388	CP001956.1	1046	sensor box histidine kinase
HVO_0111	678.184	-0.110353	0.102988	0.064101	0.387321	CP001956.1	302	DUF424 family protein
HVO_0112	1065.46	-0.0351539	0.0756587	0.447449	0.788308	CP001956.1	740	tetratricopeptide repeat protein
HVO_0113	138.14	-0.0549509	0.0992089	0.186764	0.575465	CP001956.1	617	putative phosphatase (histidine phosphatase family protein)
HVO_0114	313.899	-0.0422955	0.09578	0.22771	0.63101	CP001956.1	554	RNA 2'%2C3'-cyclic 3'-phosphodiesterase
HVO_0115	1203.57	0.0150689	0.0768247	0.720608	0.896504	CP001956.1	152	50S ribosomal protein L39e
HVO_0116	4178.36	0.00591703	0.0769674	0.884299	0.961506	CP001956.1	278	50S ribosomal protein L31e
HVO_0117	8351.64	-0.239045	0.104432	0.00199727	0.089924	CP001956.1	665	translation initiation factor aIF-6
HVO_0118	630.269	-0.0381445	0.0835014	0.38687	0.748861	CP001956.1	176	50S ribosomal protein L20e
HVO_0119	3110.37	0.0284661	0.0706685	0.535134	0.82273	CP001956.1	473	prefoldin alpha subunit
HVO_0120	4734.01	0.00379722	0.0700624	0.921884	0.975184	CP001956.1	1370	signal recognition particle receptor FtsY
HVO_0121	525.858	-0.00271628	0.0748954	0.94965	0.988052	CP001956.1	617	LysE family transport protein
HVO_0122	930.246	0.0448352	0.0869466	0.309587	0.697156	CP001956.1	974	putative D-2-hydroxyacid dehydrogenase
HVO_0123	4476.65	0.0315417	0.0702067	0.501281	0.808877	CP001956.1	1397	signal recognition particle 54K protein
HVO_0124	404.603	-0.0648818	0.0973141	0.17672	0.570498	CP001956.1	581	MgtE family transport protein
HVO_0125	64.4441	-0.00859028	0.0854089	0.775596	1	CP001956.1	560	MgtE family transport protein
HVO_0126	798.426	0.00365383	0.0705109	0.933623	0.980544	CP001956.1	1019	uncharacterized protein
HVO_0127	478.137	-0.0345243	0.0762155	0.452882	0.79057	CP001956.1	416	UPF0201 family protein
HVO_0128	556.882	-0.00879236	0.0785449	0.824975	0.939841	CP001956.1	569	UPF0200 family protein
HVO_0129	354.881	-0.00374387	0.0852634	0.878994	0.960366	CP001956.1	377	DUF307 family protein
HVO_0131	64.71	-0.0142186	0.0853211	0.660587	1	CP001956.1	275	uncharacterized protein
HVO_0131A	120.377	0.056493	0.101628	0.165482	0.554663	CP001956.1	185	uncharacterized protein;pseudo=true;transl_table=11
HVO_0131B	98.6842	-0.066155	0.110656	0.115163	0.48755	CP001956.1	107	small CPxCG-related zinc finger protein
HVO_0132	162.294	-0.0530246	0.0993404	0.187004	0.575465	CP001956.1	413	uncharacterized protein
HVO_0133	50651.6	-0.0896396	0.138426	0.087597	0.432899	CP001956.1	1682	thermosome subunit 1
HVO_0134	4428.04	-0.0507445	0.0841155	0.242793	0.649228	CP001956.1	542	putative ribosome biogenesis protein Dim2
HVO_0135	1115	0.0263223	0.0770452	0.552108	0.832477	CP001956.1	872	RIO-type serine/threonine protein kinase Rio1
HVO_0136	695.727	-0.158459	0.134147	0.0265641	0.272365	CP001956.1	290	translation initiation factor aIF-1A
HVO_0136A	35.3694	-0.0169058	0.0893625	0.485523	1	CP001956.1	179	uncharacterized protein
HVO_0137	268.456	-0.0558786	0.091347	0.231317	0.635637	CP001956.1	827	alpha/beta hydrolase fold protein
HVO_0138	1574.75	0.0144036	0.0673648	0.74757	0.909095	CP001956.1	986	tyrosine--tRNA ligase
HVO_0139	319.438	0.344343	0.229869	0.00463222	0.13397	CP001956.1	305	uncharacterized protein
HVO_0140	4044.24	0.145953	0.0992668	0.0233206	0.254203	CP001956.1	2069	DUF460 domain protein
HVO_0141	41.3923	-0.037531	0.0989688	0.108102	1	CP001956.1	992	stomatin family protein
HVO_0142	22.3451	0.0223964	0.0916827	0.316524	1	CP001956.1	344	small CPxCG-related zinc finger protein
HVO_0143	1008.49	-0.0268415	0.0703395	0.562614	0.836022	CP001956.1	878	PhzF family protein
HVO_0144	108.498	-0.0158713	0.0845465	0.641483	0.868553	CP001956.1	953	ribonuclease Z
HVO_0145	1232.87	0.0441571	0.0981598	0.186212	0.575465	CP001956.1	1025	replication factor C small subunit
HVO_0146	531.584	-0.0252807	0.0799785	0.546757	0.830097	CP001956.1	605	putative archaetidylserine decarboxylase
HVO_0147	20.4198	0.00377231	0.0887148	0.841152	1	CP001956.1	419	urease beta subunit
HVO_0148	171.722	-0.0274839	0.0873877	0.429255	0.775115	CP001956.1	1706	urease alpha subunit
HVO_0149	53.852	0.0348116	0.0941017	0.250917	1	CP001956.1	395	urease gamma subunit
HVO_0150	57.8548	0.0193241	0.0875562	0.521075	1	CP001956.1	623	urease accessory protein UreG
HVO_0151	156.435	-0.0308802	0.0837475	0.450298	0.789697	CP001956.1	899	urease accessory protein UreD
HVO_0152	176.138	0.0196197	0.0825741	0.603445	0.851205	CP001956.1	659	urease accessory protein UreE
HVO_0153	55.0538	0.0426697	0.101418	0.100853	1	CP001956.1	689	urease accessory protein UreF
HVO_0154	173.91	-0.0412552	0.0959658	0.224791	0.626093	CP001956.1	449	uncharacterized protein
HVO_0155	160.612	-0.0343217	0.0942861	0.287122	0.682679	CP001956.1	206	uncharacterized protein
HVO_0156	601.024	-0.0809121	0.108	0.117467	0.489855	CP001956.1	965	tRNA (guanine(10)%2CN(2))-dimethyltransferase
HVO_0157	28.5148	-0.049104	0.108692	0.0227517	1	CP001956.1	311	uncharacterized protein
HVO_0158	812.212	-0.0112169	0.0796915	0.774703	0.919277	CP001956.1	569	TATA-binding transcription initiation factor
HVO_0159	159.034	0.0389673	0.0949593	0.238241	0.645474	CP001956.1	377	uncharacterized protein
HVO_0160	360.584	0.0357608	0.0855189	0.386429	0.74853	CP001956.1	941	Abi/CAAX domain protein
HVO_0161	1511.49	0.0171133	0.0699465	0.704446	0.889981	CP001956.1	845	ATP phosphoribosyltransferase
HVO_0162	1391.42	-0.0223939	0.0695918	0.618149	0.858023	CP001956.1	1100	peptidase M48 family protein
HVO_0163	3755.32	-0.00655337	0.0765326	0.88506	0.961506	CP001956.1	512	ArsR family transcription regulator
HVO_0164	1548.92	-0.128816	0.208011	0.02913	0.280391	CP001956.1	347	uncharacterized protein
HVO_0165	749.076	-0.0374152	0.0821761	0.400511	0.760155	CP001956.1	1292	5-methylthioadenosine/S-adenosylhomocysteine deaminase
HVO_0166	2099	-0.00866879	0.0802027	0.83128	0.942769	CP001956.1	311	HTH domain protein
HVO_0167	4215.67	-0.0728157	0.0838148	0.168077	0.560061	CP001956.1	1286	adenosylhomocysteinase
HVO_0168	19.5974	0.00147644	0.0885828	0.933474	1	CP001956.1	332	Smr family transport protein
HVO_0169	445.85	-0.386097	0.204432	0.00244907	0.0987568	CP001956.1	857	TrmB family transcription regulator
HVO_0170	127.091	-0.347619	0.290923	0.00665025	0.159266	CP001956.1	422	Holliday junction resolvase Hjc
HVO_0171	2822.25	-0.0166897	0.0753701	0.699271	0.889299	CP001956.1	689	SWIM zinc finger domain protein
HVO_0172	97.2182	-0.0639799	0.118116	0.0517077	0.357164	CP001956.1	203	uncharacterized protein
HVO_0173	514.104	-0.0411085	0.0764902	0.383991	0.746371	CP001956.1	1100	DNA primase large subunit
HVO_0174	1583.36	-0.0213096	0.0709259	0.639862	0.868553	CP001956.1	593	uncharacterized protein
HVO_0175	2862.4	0.0297781	0.0766218	0.520514	0.816696	CP001956.1	743	DNA polymerase sliding clamp
HVO_0177	537.826	-0.041195	0.0915821	0.291923	0.682679	CP001956.1	461	arsenate reductase (glutaredoxin)
HVO_0176	131.839	-0.0732615	0.121163	0.0747558	0.403411	CP001956.1	2246	transport protein (probable substrate cationic amino acids)
HVO_0178	0.404927	0.000606785	0.090642	0.878667	1	CP001956.1	245	uncharacterized protein
HVO_0179	506.469	0.0141822	0.0822935	0.695592	0.889014	CP001956.1	785	Lrp/AsnC family transcription regulator / TrkA domain protein
HVO_0180	1175.47	-0.0999887	0.0952728	0.0819357	0.41874	CP001956.1	779	23S rRNA (uridine-2'-O-) methyltransferase
HVO_0181	73.1909	-0.0114154	0.0860654	0.699008	1	CP001956.1	401	uncharacterized protein
HVO_0182	80.0426	-0.0338031	0.0927361	0.289686	1	CP001956.1	176	uncharacterized protein
HVO_0183	244.078	-0.030072	0.0854032	0.442587	0.786178	CP001956.1	719	putative transport protein (putative substrate queuosine precursor)
HVO_0184	69.6015	-0.0187405	0.0866696	0.554266	1	CP001956.1	176	CopG domain protein
HVO_0185	2198.26	0.045095	0.0912099	0.272076	0.678101	CP001956.1	2156	Sec-independent protein translocase protein TatCt
HVO_0186	2197.39	-0.0147707	0.0782625	0.694859	0.889009	CP001956.1	1325	Sec-independent protein translocase protein TatCo
HVO_0187	301.452	-0.0992847	0.121134	0.077087	0.408056	CP001956.1	320	small CPxCG-related zinc finger protein
HVO_0188	364.744	-0.0204153	0.0828719	0.635908	0.866811	CP001956.1	482	START domain protein
HVO_0189	584.442	-0.000681297	0.0769617	0.972347	0.991999	CP001956.1	638	CobC/GpmA family phosphatase
HVO_0190	1269.87	-0.113246	0.103506	0.0610775	0.38157	CP001956.1	896	LarE family protein
HVO_0191	2871.22	0.0456725	0.0823175	0.328174	0.709197	CP001956.1	1994	DNA mismatch repair protein MutS
HVO_0193	453.206	-0.0170512	0.079735	0.672215	0.876191	CP001956.1	269	uncharacterized protein
HVO_0192	941.867	-0.0670433	0.11136	0.111511	0.481529	CP001956.1	407	uncharacterized protein
HVO_0194	10864.4	0.108771	0.093884	0.0638949	0.387321	CP001956.1	1124	Orc1-type DNA replication protein
HVO_0195	758.172	-0.0682947	0.094986	0.171903	0.566739	CP001956.1	692	ribose-5-phosphate isomerase
HVO_0196	5431.54	-0.226787	0.127774	0.00706727	0.166818	CP001956.1	167	DUF1931 domain protein
HVO_0197	373.754	-0.0536387	0.0929261	0.232448	0.636081	CP001956.1	761	LarB family protein
HVO_0197A	21803.5	-0.0234147	0.0786894	0.532517	0.821046	CP001956.1	149	small CPxCG-related zinc finger protein
HVO_0198	529.441	-0.140532	0.158366	0.0372004	0.311363	CP001956.1	239	UPF0213 family protein
HVO_0199	4370.55	-0.0272755	0.0641639	0.556294	0.832477	CP001956.1	1373	phosphohexomutase (phosphoglucomutase / phosphomannomutase)
HVO_0200	154.158	-0.386145	0.220653	0.00308964	0.109001	CP001956.1	380	HTH domain protein
HVO_0201	155.826	-0.0499566	0.101463	0.159004	0.542644	CP001956.1	410	GNAT family acetyltransferase
HVO_0202	88.8173	-0.0651731	0.11933	0.0498264	0.350816	CP001956.1	200	ubiquitin-like modifier protein SAMP2
HVO_0203	1894.39	-0.00318772	0.0686686	0.939611	0.984655	CP001956.1	983	replication factor C small subunit
HVO_0204	7929.38	0.00571672	0.0680885	0.897374	0.967393	CP001956.1	2366	sensor box histidine kinase
HVO_0205	141.921	0.0221506	0.0887051	0.46159	0.795837	CP001956.1	485	TspO family protein
HVO_0206	4748.8	-0.00147019	0.0647818	0.977067	0.994302	CP001956.1	2768	alanine--tRNA ligase
HVO_0207	587.731	-0.102716	0.126869	0.0696707	0.396497	CP001956.1	776	alpha/beta hydrolase fold protein
HVO_0208	940.343	0.0292609	0.0706563	0.526914	0.819872	CP001956.1	713	glutamine amidotransferase
HVO_0209	3015.08	0.0370335	0.0699531	0.436422	0.780328	CP001956.1	1163	glutaryl-CoA dehydrogenase
HVO_0210	1853.59	-0.0515634	0.1011	0.169073	0.561656	CP001956.1	290	uncharacterized protein
HVO_0211	127.098	-0.101538	0.142202	0.0573311	0.372581	CP001956.1	323	ferredoxin (3Fe-4S)(4Fe-4S)%2C zinc-containing
HVO_0212	479.782	-0.214937	0.153637	0.0114743	0.198143	CP001956.1	374	glyoxalase domain protein
HVO_0213	9347.37	0.0910506	0.0954527	0.103078	0.46139	CP001956.1	452	ferritin/Dps domain protein
HVO_0214	5984.63	-0.000860765	0.067023	0.985556	0.995569	CP001956.1	962	L-lactate dehydrogenase
HVO_0215	3241.64	0.0214233	0.0753579	0.624321	0.862363	CP001956.1	2114	iron-sulfur protein (4Fe-4S)
HVO_0216	47.9961	0.0105447	0.0876202	0.675802	1	CP001956.1	704	ABC-type transport system permease protein (probable substrate biotin)
HVO_0217	74.8773	0.0246926	0.0872143	0.466742	1	CP001956.1	701	ABC-type transport system ATP-binding protein (probable substrate biotin)
HVO_0218	159.039	0.0137464	0.0836141	0.691136	0.887522	CP001956.1	578	biotin transport protein BioY
HVO_0219	604.064	-0.00425614	0.0832412	0.899704	0.968481	CP001956.1	605	conditioned medium-induced protein 4
HVO_0220	6198.04	0.416842	0.122948	3.4999e-05	0.00933754	CP001956.1	2108	ATP-dependent DNA helicase MCM
HVO_0221	1058.82	-0.0205161	0.0775393	0.629102	0.862619	CP001956.1	302	uncharacterized protein
HVO_0222	149.696	-0.0363319	0.0891007	0.342525	0.726455	CP001956.1	338	uncharacterized protein
HVO_0223	354.212	-0.0614425	0.086821	0.216105	0.612373	CP001956.1	941	uncharacterized protein
HVO_0224	155.713	-0.0219367	0.0845568	0.544936	0.830003	CP001956.1	854	uncharacterized protein
HVO_0225	31.6445	2.02081e-05	0.0874756	0.998005	1	CP001956.1	662	MinD/ParA domain protein
HVO_0226	45.2674	0.0136009	0.0876952	0.608631	1	CP001956.1	866	transcription initiation factor TFB
HVO_0227	5474.4	-0.0337381	0.0894247	0.293479	0.683004	CP001956.1	521	uncharacterized protein
HVO_0228	2765.79	0.0043177	0.0803191	0.91245	0.972944	CP001956.1	743	ParA domain protein
HVO_0229	2766.56	-0.00499203	0.0811654	0.873866	0.957633	CP001956.1	815	uncharacterized protein
HVO_0230	241.256	-0.151203	0.195693	0.0285678	0.279794	CP001956.1	416	histidine triad family protein
HVO_0231	1312.35	-0.0690922	0.108407	0.127506	0.506473	CP001956.1	635	uracil-DNA glycosylase
HVO_0232	226.331	-0.0418923	0.090731	0.294204	0.683004	CP001956.1	230	uncharacterized protein
HVO_0233	681.513	-0.0626335	0.0861811	0.209096	0.604445	CP001956.1	851	ribose-phosphate pyrophosphokinase
HVO_0234	601.14	-0.0583981	0.091434	0.22268	0.622916	CP001956.1	827	uncharacterized protein
HVO_0235	289.754	-0.049161	0.0920231	0.255031	0.65888	CP001956.1	344	SWIM zinc finger domain protein
HVO_0236	194.235	0.00905377	0.0792921	0.819797	0.938949	CP001956.1	1130	tRNA (guanine(26)-N(2))-dimethyltransferase
HVO_0237	1812.82	0.197446	0.173246	0.0164356	0.222668	CP001956.1	1337	UPF0761 family protein
HVO_0238	355.04	0.0325446	0.0893441	0.362835	0.734276	CP001956.1	965	putative PAP2-type phosphatase
HVO_0239	4756.4	0.0121218	0.0781982	0.768236	0.91791	CP001956.1	1370	glutamine synthetase
HVO_0240	565.226	0.028443	0.0816227	0.495329	0.80672	CP001956.1	458	Lrp/AsnC family transcription regulator
HVO_0241	86.1996	0.00857257	0.0865429	0.747855	1	CP001956.1	152	small CPxCG-related zinc finger protein
HVO_0242	2927.83	0.0756046	0.0787295	0.149001	0.536372	CP001956.1	1082	aminopeptidase
HVO_0243	705.287	-0.067907	0.092429	0.178069	0.571187	CP001956.1	1025	threonine aldolase
HVO_0244	695.838	0.0636983	0.0950209	0.187261	0.575465	CP001956.1	944	transport protein (probable substrate zinc/cadmium/cobalt)
HVO_0245	245.793	-0.0280029	0.0807629	0.507392	0.809677	CP001956.1	518	MJ0936 family phosphodiesterase
HVO_0246	960.121	-0.0270564	0.0694903	0.556589	0.832477	CP001956.1	962	ArsR family transcription regulator
HVO_0247	45.2065	-0.00047314	0.0863823	0.986945	1	CP001956.1	167	uncharacterized protein
HVO_0248	346.333	0.0930234	0.121265	0.0822611	0.419749	CP001956.1	1199	transport protein (probable substrate phosphate/sulfate)
HVO_0249	62.4334	0.0097399	0.0850173	0.752827	1	CP001956.1	275	uncharacterized protein
HVO_0250	936.527	-0.0236248	0.0828136	0.546518	0.830097	CP001956.1	1415	DUF21/CBS domain protein
HVO_0251	90.7095	0.0296773	0.0904183	0.356446	0.729623	CP001956.1	263	glutaredoxin
HVO_0252	313.713	-0.032077	0.0785747	0.475306	0.805517	CP001956.1	506	peroxiredoxin domain protein
HVO_0253	311.578	-0.0242854	0.0764815	0.581048	0.842058	CP001956.1	599	L-threonylcarbamoyladenylate synthase
HVO_0254	25.4006	0.00637359	0.0881006	0.771132	1	CP001956.1	689	DUF83 domain protein
HVO_0255	507.309	0.112922	0.134374	0.056591	0.372581	CP001956.1	1613	polyamine aminopropyltransferase
HVO_0256	58.3223	-0.511957	0.281881	0.00217622	1	CP001956.1	284	uncharacterized protein
HVO_0257	343.183	-0.0286828	0.0824216	0.486765	0.80672	CP001956.1	191	uncharacterized protein
HVO_0258	512.917	0.0564294	0.107347	0.11154	0.481529	CP001956.1	1031	XerC/D-like integrase
HVO_0259	122.06	0.0115418	0.0893672	0.56052	0.834488	CP001956.1	176	uncharacterized protein
HVO_0259A	189.13	0.0622809	0.11653	0.0521748	0.358169	CP001956.1	242	uncharacterized protein
HVO_0260	115.256	-0.0217233	0.0874445	0.495699	0.80672	CP001956.1	287	hypothetical protein
HVO_0261	97.2328	0.00199193	0.0865696	0.947061	0.98798	CP001956.1	326	hypothetical protein
HVO_0262	221.36	0.0498249	0.103221	0.130413	0.514004	CP001956.1	878	uncharacterized protein
HVO_0263	0			1	1	CP001956.1	1166	ISH3-type transposase ISH51
HVO_0264	32.8996	-0.0248665	0.0919661	0.309145	1	CP001956.1	599	uncharacterized protein
HVO_0264A	5.27188	-0.00726096	0.0904171	0.519972	1	CP001956.1	260	uncharacterized protein
HVO_0265	69.2003	-0.0163375	0.0878378	0.558846	1	CP001956.1	260	uncharacterized protein
HVO_0266	103.805	-0.0436938	0.0982096	0.187207	0.575465	CP001956.1	245	UPF0395 family protein
HVO_0267	8.63838	0.0188111	0.092924	0.0944611	1	CP001956.1	206	uncharacterized protein
HVO_0268	0.952602	-0.00010194	0.0905497	0.98393	1	CP001956.1	398	hypothetical protein
HVO_0269	0.132871	-0.00129386	0.0906916	0.78428	1	CP001956.1	215	hypothetical protein
HVO_0270	2.19843	0.00514914	0.0906456	0.452136	1	CP001956.1	530	uncharacterized protein
HVO_0271	14.4913	0.0232923	0.0939542	0.110456	1	CP001956.1	1613	hypothetical protein
HVO_0272	4.89907	-0.000535823	0.0900881	0.960285	1	CP001956.1	575	hypothetical protein
HVO_0273	6.66678	0.0028007	0.0899396	0.814371	1	CP001956.1	794	hypothetical protein
HVO_0274	6.25393	0.0240719	0.0946477	0.0546086	1	CP001956.1	1151	hypothetical protein
HVO_0275	0.557479	0.00125363	0.0906587	0.704309	1	CP001956.1	1352	ISH5-type transposase ISHvo11
HVO_0276	0			1	1	CP001956.1	1352	ISH5-type transposase ISHvo11
HVO_0276A	4.67816	0.0193859	0.0933791	0.0341687	1	CP001956.1	380	hypothetical protein
HVO_0277	8.99024	0.00751792	0.0904201	0.508505	1	CP001956.1	605	uncharacterized protein
HVO_0278	0			1	1	CP001956.1	998	ISH18-type transposase ISHvo9
HVO_0279	10.8337	0.0206624	0.093005	0.153798	1	CP001956.1	1730	hypothetical protein
HVO_0280	0			1	1	CP001956.1	107	uncharacterized protein;pseudo=true;transl_table=11
HVO_0280A	6.28294	0.00224437	0.0900217	0.840942	1	CP001956.1	233	small CPxCG-related zinc finger protein
HVO_0282	442.463	0.0723651	0.0948789	0.154594	0.540606	CP001956.1	1856	DASS family transport protein
HVO_0283	1539.19	0.0585649	0.0757137	0.239871	0.647707	CP001956.1	2054	archaea-specific helicase AshA
HVO_0284	169.738	-0.00861817	0.08471	0.785408	0.924743	CP001956.1	389	cupin 2 barrel domain protein
HVO_0285	246.748	0.422432	0.174781	0.000687495	0.0553682	CP001956.1	1172	M50 family metalloprotease
HVO_0286	31.5125	-0.00867341	0.087381	0.730391	1	CP001956.1	824	ADP-ribose pyrophosphatase
HVO_0287	92.1825	-0.0233885	0.0903092	0.390128	0.75118	CP001956.1	119	uncharacterized protein
HVO_0289	77.2821	0.00751444	0.0858456	0.792702	1	CP001956.1	461	uncharacterized protein
HVO_0290	1901.51	0.169257	0.10344	0.0132984	0.211806	CP001956.1	413	CopG domain protein
HVO_0291	7940.03	0.0543243	0.0762122	0.307434	0.694122	CP001956.1	590	rpa-associated protein
HVO_0292	17914.9	0.039079	0.0712282	0.403484	0.760966	CP001956.1	935	replication protein A
HVO_0293	85.3264	-0.0242023	0.0871639	0.474969	1	CP001956.1	281	uncharacterized protein
HVO_0294	189.972	0.00444977	0.0828483	0.893701	0.965079	CP001956.1	1004	mannose-1-phosphate guanylyltransferase
HVO_0295	54.7788	0.0177547	0.0876116	0.542943	1	CP001956.1	647	uncharacterized protein
HVO_0296	1125.38	-0.0563075	0.0884638	0.240795	0.648112	CP001956.1	785	putative oxidoreductase (short-chain dehydrogenase family)
HVO_0297	313.348	-0.00269263	0.0766216	0.949536	0.988052	CP001956.1	494	Tfx-type DNA-binding protein
HVO_0298	1547.54	0.0128407	0.0794124	0.74433	0.907524	CP001956.1	482	TRAM domain protein
HVO_0299	130.785	0.00789988	0.081566	0.835304	0.943508	CP001956.1	686	uncharacterized protein
HVO_0300	388.647	0.0283904	0.0818342	0.493698	0.80672	CP001956.1	995	radical SAM domain protein
HVO_0301	690.033	0.00760664	0.0746528	0.857488	0.951121	CP001956.1	1889	receiver/sensor box histidine kinase
HVO_0302	1519.68	0.0774726	0.100111	0.132105	0.514892	CP001956.1	1133	DUF373 family protein
HVO_0303	428.302	-0.0343386	0.083109	0.421925	0.772546	CP001956.1	842	bifunctional short chain isoprenyl diphosphate synthase
HVO_0304	3960.87	-0.0403692	0.074757	0.369777	0.738508	CP001956.1	953	electron transfer flavoprotein alpha subunit
HVO_0305	2616.72	-0.0154182	0.06627	0.733335	0.902275	CP001956.1	797	electron transfer flavoprotein beta subunit
HVO_0306	1189.39	0.0834453	0.0910197	0.121605	0.495621	CP001956.1	1178	putative transmembrane glycoprotein / HTH domain protein
HVO_0307	3116.92	0.347609	0.114702	0.000146389	0.0200127	CP001956.1	1391	uncharacterized protein
HVO_0308	129.178	0.0194959	0.0843134	0.58424	0.844033	CP001956.1	482	DUF1628 domain protein
HVO_0309	1599.52	0.000117645	0.0684531	0.995936	0.999596	CP001956.1	623	putative demethylmenaquinone methyltransferase
HVO_0310	1874.15	0.0450017	0.0809877	0.318263	0.704445	CP001956.1	332	A-type ATP synthase subunit H
HVO_0311	14526	0.0161807	0.0654253	0.723353	0.898304	CP001956.1	2201	A-type ATP synthase subunit I
HVO_0312	6568.31	-0.00525798	0.0714682	0.906142	0.971904	CP001956.1	257	A-type ATP synthase subunit K
HVO_0313	7146.49	0.00840253	0.0685758	0.921081	0.975038	CP001956.1	584	A-type ATP synthase subunit E
HVO_0314	16296.5	-0.0298701	0.0740797	0.567387	0.838827	CP001956.1	1046	A-type ATP synthase subunit C
HVO_0315	5444.12	-0.00548997	0.0797782	0.889288	0.961506	CP001956.1	320	A-type ATP synthase subunit F
HVO_0316	36032.4	-0.00425955	0.0763827	0.919375	0.974441	CP001956.1	1760	A-type ATP synthase subunit A
HVO_0317	30300	0.0632495	0.0964247	0.181142	0.57414	CP001956.1	1406	A-type ATP synthase subunit B
HVO_0318	1086.37	0.0312958	0.0765014	0.487573	0.80672	CP001956.1	1976	receiver/sensor/bat box HTH-10 family transcription regulator
HVO_0319	2234.41	0.0590888	0.0894304	0.216917	0.613539	CP001956.1	707	A-type ATP synthase subunit D
HVO_0320	246.066	-0.0275738	0.0869851	0.454313	0.79119	CP001956.1	383	small CPxCG-related zinc finger protein
HVO_0321	2668.48	0.0740781	0.0987638	0.142922	0.527313	CP001956.1	1244	peptide chain release factor aRF-1
HVO_0322	9673.39	0.0374703	0.08153	0.400582	0.760155	CP001956.1	1724	MinD/ParA domain protein
HVO_0323	278.69	-8.48215e-05	0.0743271	0.99915	0.999982	CP001956.1	137	uncharacterized protein
HVO_0324	2218.02	0.00328799	0.0691114	0.940153	0.984655	CP001956.1	1763	arginine--tRNA ligase
HVO_0325	79.3716	-0.0198167	0.087725	0.51285	1	CP001956.1	152	small CPxCG-related zinc finger protein
HVO_0326	1391.34	0.0322281	0.0721677	0.486977	0.80672	CP001956.1	713	riboflavin kinase%2C CTP-dependent / transcription regulator RbkR
HVO_0327	1338.61	-0.0280809	0.0782942	0.531225	0.820764	CP001956.1	689	3%2C4-dihydroxy-2-butanone 4-phosphate synthase
HVO_0328	159.439	0.0309336	0.08618	0.422176	0.772546	CP001956.1	890	GalE family epimerase/dehydratase
HVO_0329	6956.16	0.0599341	0.0882368	0.208586	0.604024	CP001956.1	938	branched-chain amino acid aminotransferase
HVO_0330	182.336	-0.00162661	0.0843828	0.958859	0.990265	CP001956.1	644	DUF502 family protein
HVO_0331	800.339	-0.0395732	0.072329	0.403381	0.760966	CP001956.1	839	proline dehydrogenase
HVO_0332	360.917	0.0185374	0.0793748	0.64859	0.87008	CP001956.1	542	CDP-2%2C3-bis-(O-geranylgeranyl)-sn-glycerol synthase
HVO_0333	12514.5	0.143254	0.105866	0.0276109	0.274887	CP001956.1	530	orotate phosphoribosyltransferase
HVO_0334	192.093	0.0551453	0.100162	0.176611	0.570498	CP001956.1	713	purine phosphoribosyltransferase (adenine phosphoribosyltransferase%2C xanthine-guanine phosphoribosyltransferase)
HVO_0335	166.263	-0.0340384	0.0895058	0.354253	0.729623	CP001956.1	1412	xanthine/uracil permease family transport protein
HVO_0336	256.962	-0.0488572	0.0924909	0.253826	0.65888	CP001956.1	1387	uncharacterized protein;pseudo=true;transl_table=11
HVO_0337	1741.46	-0.0562371	0.0958734	0.143756	0.527313	CP001956.1	254	glutaredoxin
HVO_0338	1038.47	-0.00596535	0.0706922	0.891222	0.962825	CP001956.1	974	cro/C1 family transcription regulator
HVO_0339	432.95	-0.041573	0.0816689	0.36108	0.732203	CP001956.1	1268	tRNA(Ile2) 2-agmatinylcytidine synthetase TiaS
HVO_0340	55.2829	-0.0221956	0.0892086	0.440981	1	CP001956.1	443	uncharacterized protein
HVO_0341	19.2639	0.00403811	0.0886701	0.832152	1	CP001956.1	1049	DUF87 domain protein
HVO_0342	123.924	-0.057286	0.107393	0.114607	0.486697	CP001956.1	335	putative fluoride ion transport protein CrcB
HVO_0343	63.872	-0.020507	0.0870424	0.520141	1	CP001956.1	356	putative fluoride ion transport protein CrcB
HVO_0346	505.76	-0.0893299	0.102949	0.105767	0.467055	CP001956.1	227	DNA-directed RNA polymerase subunit H
HVO_0347	6098.01	0.0131716	0.0796257	0.721083	0.896504	CP001956.1	1565	DNA-directed RNA polymerase subunit B''
HVO_0348	12749.4	0.0239812	0.0775036	0.506889	0.809677	CP001956.1	1829	DNA-directed RNA polymerase subunit B'
HVO_0349	30599.9	0.0411547	0.0761264	0.349446	0.727834	CP001956.1	2930	DNA-directed RNA polymerase subunit A'
HVO_0350	14616.6	0.0489459	0.0724391	0.312674	0.70074	CP001956.1	1259	DNA-directed RNA polymerase subunit A''
HVO_0351	4175.17	-0.0733952	0.0862808	0.165477	0.554663	CP001956.1	419	transcription elongation factor NusA
HVO_0352	465.539	-0.030407	0.0780211	0.494912	0.80672	CP001956.1	776	mechanosensitive channel protein MscS
HVO_0353	4044.28	-0.0269004	0.0868974	0.445934	0.788233	CP001956.1	428	30S ribosomal protein S12
HVO_0354	9308.43	-0.0274584	0.0874536	0.487793	0.80672	CP001956.1	614	30S ribosomal protein S7
HVO_0355	197.88	-0.291487	0.214923	0.00727212	0.168027	CP001956.1	755	uncharacterized protein
HVO_0356	29282	-0.00148363	0.0790243	0.83985	0.943681	CP001956.1	2183	translation elongation factor aEF-2
HVO_0357	447.265	-0.0398741	0.0833811	0.369522	0.738508	CP001956.1	569	ACT domain protein
HVO_0358	1117.29	0.0325154	0.069103	0.484307	0.80672	CP001956.1	953	homoserine dehydrogenase
HVO_0359	93088	0.00450251	0.0815247	0.898011	0.967393	CP001956.1	1265	translation elongation factor aEF-1 alpha / peptide chain release factor aRF-3
HVO_0360	23492	-0.144995	0.0948492	0.0237576	0.25641	CP001956.1	308	30S ribosomal protein S10a
HVO_0362	21.5488	-0.0109722	0.0891617	0.593246	1	CP001956.1	602	SWIM zinc finger domain protein
HVO_0364	10.6133	-0.0114765	0.090505	0.439783	1	CP001956.1	452	uncharacterized protein
HVO_0363	11.3901	-0.00313391	0.0896794	0.823223	1	CP001956.1	140	uncharacterized protein
HVO_0365	2.41902	-0.0019732	0.0905149	0.75086	1	CP001956.1	200	uncharacterized protein
HVO_0366	17.6548	0.0368818	0.0993882	0.0767555	1	CP001956.1	386	uncharacterized protein
HVO_0367	25.8566	0.0206461	0.0906725	0.382765	1	CP001956.1	422	uncharacterized protein
HVO_0368	87.9709	-0.0017116	0.0827338	0.960564	0.990265	CP001956.1	566	uncharacterized protein
HVO_0369	6.02228	0.0149109	0.0919749	0.136241	1	CP001956.1	155	uncharacterized protein
HVO_0370	2.06586	0.00162223	0.09052	0.781643	1	CP001956.1	488	uncharacterized protein
HVO_0371	1.42296	0.0101987	0.0914393	0.0256282	1	CP001956.1	440	uncharacterized protein
HVO_0372	42.6138	-0.00831104	0.0863598	0.766355	1	CP001956.1	506	uncharacterized protein
HVO_0373	2.19005	-0.00236787	0.0904672	0.736943	1	CP001956.1	197	uncharacterized protein
HVO_0374	1.35529	-0.00603092	0.0908098	0.295993	1	CP001956.1	182	uncharacterized protein
HVO_0375	15.0446	0.00590133	0.0889696	0.747255	1	CP001956.1	461	small CPxCG-related zinc finger protein
HVO_0376	19.3944	0.0229132	0.0921273	0.289391	1	CP001956.1	440	uncharacterized protein
HVO_0377	27.4623	-0.0114055	0.0880439	0.642236	1	CP001956.1	620	uncharacterized protein
HVO_0378	13.9312	0.0124344	0.0902111	0.470117	1	CP001956.1	224	uncharacterized protein
HVO_0379	115.429	-0.0112876	0.0828471	0.748885	0.909601	CP001956.1	584	integrase family protein
HVO_0379A	585.912	-0.0124876	0.0762572	0.767657	0.91787	CP001956.1	515	uncharacterized protein
HVO_0379B	222.34	0.0240289	0.0899389	0.399256	0.759396	CP001956.1	599	uncharacterized protein
HVO_0380	119.804	-0.0291283	0.0896217	0.381658	0.745813	CP001956.1	215	uncharacterized protein
HVO_0381	52.4549	0.034374	0.0958658	0.1903	1	CP001956.1	185	CopG domain protein
HVO_0382	62.1428	0.0107868	0.0848598	0.73957	1	CP001956.1	233	uncharacterized protein
HVO_0383	29.1255	0.0327887	0.0960003	0.165517	1	CP001956.1	191	HTH domain protein
HVO_0384	40.5577	0.0235037	0.0903071	0.388303	1	CP001956.1	170	uncharacterized protein
HVO_0385	252.339	0.00116959	0.0793242	0.974711	0.992559	CP001956.1	1001	XerC/D-like integrase
HVO_0385A	21.3954	-0.0295914	0.0949338	0.176208	1	CP001956.1	245	uncharacterized protein
HVO_0386	861.21	-0.0644989	0.0832839	0.205038	0.596922	CP001956.1	374	uncharacterized protein
HVO_0387	1753.16	0.0374324	0.0863324	0.365931	0.736518	CP001956.1	239	uncharacterized protein
HVO_0388	2018.99	0.00673947	0.0718468	0.876836	0.959606	CP001956.1	1319	ribonuclease R
HVO_0389	3005.15	0.00952503	0.0721137	0.819933	0.938949	CP001956.1	302	small CPxCG-related zinc finger protein
HVO_0390	540.905	-0.0424357	0.0809254	0.359162	0.731479	CP001956.1	479	PUA domain protein
HVO_0391	133.191	-0.00781826	0.0821107	0.826652	0.940838	CP001956.1	680	DUF1028 family protein
HVO_0392	948.755	-0.018632	0.0803394	0.642058	0.868553	CP001956.1	356	putative SepF protein
HVO_0393	4602.51	0.0755597	0.0963133	0.135414	0.515071	CP001956.1	2951	UvrABC system protein A
HVO_0394	59.1995	-0.0210885	0.0909306	0.368136	1	CP001956.1	416	uncharacterized protein
HVO_0394A	4.19061	0.00832813	0.090826	0.344823	1	CP001956.1	65	uncharacterized protein (nonfunctional);pseudo=true;transl_table=11
HVO_0395	371.694	0.00440369	0.0839298	0.889415	0.961506	CP001956.1	1016	WD40/YVTN domain protein
HVO_0396	846.202	0.0305042	0.0748143	0.501696	0.808877	CP001956.1	1082	FAD-dependent oxidoreductase
HVO_0397	678.761	-0.0928341	0.104127	0.0968422	0.447884	CP001956.1	1097	glycine cleavage system protein T-like protein
HVO_0398	739.833	-0.0134641	0.0844616	0.694544	0.889009	CP001956.1	299	uncharacterized protein
HVO_0399	1886.23	-0.0314961	0.0843245	0.439926	0.784882	CP001956.1	1040	uncharacterized protein
HVO_0400	2168.22	0.00187312	0.0685109	0.96277	0.990265	CP001956.1	380	DUF5611 domain protein
HVO_0401	9210.07	-0.124199	0.1673	0.0507206	0.354773	CP001956.1	458	UspA domain protein
HVO_0402	5949.38	-0.00151078	0.0857951	0.918061	0.974199	CP001956.1	677	DUF124 family protein
HVO_0403	2107.41	0.0175344	0.0657778	0.687381	0.884188	CP001956.1	968	glucokinase
HVO_0405	1846.14	0.0514279	0.076809	0.289586	0.682679	CP001956.1	1973	NifU C-terminal domain protein
HVO_0406	1419.91	-0.0543135	0.080265	0.300388	0.690177	CP001956.1	1406	putative ribonuclease FAU-1
HVO_0407	492.737	-0.152159	0.168409	0.0304385	0.286157	CP001956.1	374	uncharacterized protein
HVO_0408	721.443	0.204369	0.203434	0.0160757	0.221615	CP001956.1	1037	PrsW family protein
HVO_0409	191.904	0.0013568	0.0861818	0.958375	0.990265	CP001956.1	611	riboflavin synthase
HVO_0410A	194.151	0.07002	0.105736	0.13561	0.515071	CP001956.1	585	DUF502 family protein (nonfunctional);pseudo=true;transl_table=11
HVO_0412	1003	0.0975701	0.0982965	0.0858994	0.428974	CP001956.1	1738	arsenite transport protein N-terminal domain protein;pseudo=true;transl_table=11
HVO_0413	182.927	-0.0128663	0.0802563	0.740589	0.905493	CP001956.1	242	uncharacterized protein
HVO_0414	1002.12	-0.0419946	0.0717129	0.378392	0.74164	CP001956.1	1148	peptidase M24 family protein
HVO_0415	3346.98	0.029915	0.0806337	0.483967	0.80672	CP001956.1	1850	repair helicase UvrD
HVO_0416	7418.79	-0.11739	0.152271	0.0499984	0.351035	CP001956.1	176	small CPxCG-related zinc finger protein
HVO_0417	2074.98	0.0189461	0.0760572	0.659456	0.872529	CP001956.1	1508	metal-dependent carboxypeptidase
HVO_0418	309.078	0.0237425	0.0902398	0.388655	0.749473	CP001956.1	1496	homing endonuclease domain protein
HVO_0419	207.065	0.00211392	0.0817707	0.951381	0.989376	CP001956.1	1094	M20 family amidohydrolase
HVO_0420	1244	-0.0561878	0.0923483	0.222804	0.622916	CP001956.1	1631	transducer protein MpcT
HVO_0421	2834.15	-0.0192811	0.0650391	0.674529	0.877529	CP001956.1	1880	arNOG04375 family protein
HVO_0422	2556.99	-0.167798	0.140815	0.0228887	0.252562	CP001956.1	293	NP_1176A family transcription regulator
HVO_0423	219.031	-0.0335469	0.0840088	0.422012	0.772546	CP001956.1	314	uncharacterized protein
HVO_0424	3139.78	0.0283339	0.0844127	0.468735	0.800583	CP001956.1	1814	ABCE1 family ribosome recycling factor
HVO_0425	225.124	-0.0565459	0.0989229	0.195492	0.584172	CP001956.1	941	glyoxalase domain protein
HVO_0426	86.3251	0.0473688	0.0991788	0.179945	1	CP001956.1	482	UPF0098 family protein
HVO_0427	504.395	-0.119267	0.149055	0.048281	0.346389	CP001956.1	1058	RNA 3'-terminal phosphate cyclase
HVO_0428	218.63	-0.0498354	0.102066	0.150998	0.53803	CP001956.1	449	UspA domain protein
HVO_0429	1259.98	0.0580301	0.0848028	0.236865	0.644018	CP001956.1	521	archaemetzincin
HVO_0430	564.136	-0.0325533	0.0900371	0.347233	0.727756	CP001956.1	452	UPF0146 family protein
HVO_0431	556.873	0.0175763	0.0710982	0.696362	0.889014	CP001956.1	854	HAD superfamily hydrolase
HVO_0432	111.916	0.00876168	0.0830756	0.797314	0.928973	CP001956.1	215	uncharacterized protein
HVO_0433	1907.28	-0.0131572	0.07094	0.771412	0.918868	CP001956.1	668	F420H2:NADP oxidoreductase
HVO_0434	313.55	-0.0358806	0.078169	0.431214	0.776879	CP001956.1	1253	major facilitator superfamily transport protein
HVO_0435	73.7976	0.0208309	0.0864174	0.533138	1	CP001956.1	302	phosphoribosyl-ATP pyrophosphatase
HVO_0436	187.786	-0.217563	0.187273	0.0137128	0.214814	CP001956.1	608	pyridoxal 5'-phosphate synthase subunit PdxT
HVO_0437	465.237	-0.0484906	0.0997676	0.176835	0.570498	CP001956.1	164	protein translocase subunit SecG
HVO_0438	3364.36	-0.118065	0.136813	0.0547921	0.366883	CP001956.1	269	thioredoxin
HVO_0439	910.591	-0.35962	0.1753	0.00193846	0.089924	CP001956.1	146	50S ribosomal protein L40e
HVO_0440	301.886	-0.041468	0.0954001	0.266867	0.671464	CP001956.1	380	uncharacterized protein
HVO_0441	920.356	0.0280794	0.0780227	0.520139	0.816696	CP001956.1	626	beta-lactamase domain protein
HVO_0442	737.234	0.00838001	0.0737813	0.846643	0.94569	CP001956.1	170	uncharacterized protein
HVO_0443	2060.38	-0.0863073	0.112761	0.0999428	0.456307	CP001956.1	611	UPF0215 family protein
HVO_0444	228.225	-0.0120602	0.0793341	0.762213	0.914043	CP001956.1	596	uracil-DNA glycosylase
HVO_0445	2394.4	0.0204583	0.0737846	0.642193	0.868553	CP001956.1	965	ABC-type transport system permease protein (probable substrate phosphate/phosphonate)
HVO_0446	1921.94	0.0393824	0.0861997	0.35065	0.727834	CP001956.1	803	ABC-type transport system ATP-binding protein (probable substrate phosphate/phosphonate)
HVO_0447	4697.98	0.0286005	0.0782306	0.597604	0.848802	CP001956.1	1046	ABC-type transport system periplasmic substrate-binding protein (probable substrate phosphate/phosphonate)
HVO_0448	2474.8	-0.02158	0.0781671	0.604235	0.851954	CP001956.1	659	imidazole glycerol-phosphate synthase subunit HisH
HVO_0449	1050.64	0.0156454	0.0698292	0.728404	0.899696	CP001956.1	806	prephenate dehydratase
HVO_0450	1096.82	-0.0680071	0.114809	0.095535	0.446751	CP001956.1	407	Hsp20-type molecular chaperone
HVO_0451	493.776	0.0188244	0.079748	0.64016	0.868553	CP001956.1	443	Hsp20-type molecular chaperone
HVO_0452	5198.99	0.0402111	0.0763537	0.386029	0.74853	CP001956.1	2876	leucine--tRNA ligase
HVO_0453	363.98	-0.000612684	0.0839488	0.995211	0.999596	CP001956.1	218	uncharacterized protein
HVO_0454	6996.2	-0.0235844	0.0674421	0.612213	0.854027	CP001956.1	995	alanine dehydrogenase
HVO_0455	35314.8	-0.0743015	0.114553	0.104676	0.46474	CP001956.1	1673	thermosome subunit 2
HVO_0456	843.898	-0.0193024	0.0711163	0.655683	0.87008	CP001956.1	392	uncharacterized protein
HVO_0457	5074.85	0.0308988	0.0820741	0.470536	0.801631	CP001956.1	182	uncharacterized protein
HVO_0458A	652.133	-0.0624616	0.0812299	0.216318	0.612373	CP001956.1	206	uncharacterized protein
HVO_0459	996.689	-0.0209134	0.0799355	0.609175	0.854027	CP001956.1	386	enamine/imine deaminase
HVO_0460	193.044	0.0347445	0.0973089	0.133176	0.514892	CP001956.1	206	uncharacterized protein
HVO_0461	870.33	0.0341779	0.0786815	0.444703	0.78741	CP001956.1	998	cytochrome bd ubiquinol oxidase subunit II
HVO_0462	2529.64	-0.270921	0.19453	0.00786707	0.173234	CP001956.1	1424	cytochrome bd ubiquinol oxidase subunit I
HVO_0463A	209.997	-0.0115809	0.0808577	0.760333	0.912789	CP001956.1	206	uncharacterized protein
HVO_0464	1148.76	0.0248213	0.0712372	0.58659	0.844033	CP001956.1	1211	threonine ammonia-lyase
HVO_0465	138.745	-0.0449767	0.0948775	0.240377	0.647707	CP001956.1	1391	MATE efflux family protein
HVO_0466	3082.04	-0.0595278	0.0857034	0.210444	0.607159	CP001956.1	1139	citrate synthase
HVO_0467	883.876	-0.0636364	0.0962843	0.184145	0.575124	CP001956.1	1208	PhoU/TrkA-C domain protein
HVO_0468	98.8682	-0.244954	0.375887	0.0121919	0.205136	CP001956.1	290	uncharacterized protein
HVO_0469	264.682	-0.0405596	0.0877141	0.333165	0.715675	CP001956.1	956	AstE domain protein
HVO_0470	336.097	0.00210417	0.0752312	0.958195	0.990265	CP001956.1	1103	threonine synthase
HVO_0471	69.2586	-0.00782655	0.0855695	0.790842	1	CP001956.1	1358	uncharacterized protein
HVO_0472	86.7663	-0.0287839	0.0933393	0.25581	0.659319	CP001956.1	275	DUF2892 family protein
HVO_0473	20.1522	0.029732	0.095862	0.117394	1	CP001956.1	200	uncharacterized protein
HVO_0474	590.063	0.0294509	0.0752729	0.515276	0.814412	CP001956.1	734	protein-L-isoaspartate O-methyltransferase
HVO_0475	223.718	0.00422532	0.0800292	0.910011	0.971923	CP001956.1	938	putative S-adenosylmethionine-dependent methyltransferase
HVO_0476	499.132	-0.433381	0.21907	0.00187468	0.0891422	CP001956.1	656	UCP015877 family protein
HVO_0477	949.928	-0.039288	0.0855528	0.360859	0.732203	CP001956.1	959	aminopeptidase
HVO_0478	4778.65	0.0976964	0.12276	0.0798365	0.414877	CP001956.1	1067	glyceraldehyde-3-phosphate dehydrogenase (NAD(P)) (phosphorylating)
HVO_0479	327.184	-0.061119	0.105468	0.14243	0.526373	CP001956.1	488	MJ0936 family phosphodiesterase
HVO_0479A	67.4819	-0.007077	0.0854282	0.813257	1	CP001956.1	299	uncharacterized protein
HVO_0480	1927.9	-0.0118428	0.0755454	0.796391	0.928973	CP001956.1	1205	phosphoglycerate kinase
HVO_0481	20094.7	-0.0934199	0.149619	0.0397625	0.324041	CP001956.1	1052	glyceraldehyde-3-phosphate dehydrogenase (NAD) (phosphorylating)
HVO_0482	2884.24	-0.0380418	0.0750117	0.369503	0.738508	CP001956.1	362	Hsp20-type molecular chaperone
HVO_0483	202.154	-0.0574211	0.0946421	0.211396	0.608103	CP001956.1	872	ATP-grasp fold protein
HVO_0484	3752.72	-0.119104	0.122001	0.0556983	0.370105	CP001956.1	530	50S ribosomal protein L16
HVO_0485	517.718	0.0187993	0.0789679	0.639188	0.868553	CP001956.1	647	glutamine amidotransferase
HVO_0486	162.46	-0.0193727	0.0829081	0.606032	0.852861	CP001956.1	794	endonuclease NucS
HVO_0487	272.635	-0.0736	0.128825	0.0395445	0.324041	CP001956.1	455	FMN-binding domain protein
HVO_0488	29925.3	-0.0687083	0.113056	0.105695	0.467055	CP001956.1	398	HTH domain protein
HVO_0489	16301.4	-0.0613271	0.107974	0.143228	0.527313	CP001956.1	158	small CPxCG-related zinc finger protein
HVO_0490	6728.09	-0.00433712	0.0790979	0.933085	0.980292	CP001956.1	146	small CPxCG-related zinc finger protein
HVO_0491	3708.8	-0.0915297	0.130064	0.0714205	0.39717	CP001956.1	461	FMN-binding domain protein
HVO_0492	839.149	-0.0499353	0.0845188	0.289877	0.682679	CP001956.1	647	HTH-10 family transcription regulator
HVO_0493	5579.3	-0.000252046	0.0805474	0.993164	0.999256	CP001956.1	392	HTH domain protein
HVO_0494	1332	-0.011634	0.0818094	0.757342	0.912297	CP001956.1	794	uncharacterized protein
HVO_0496	100.754	-0.0944593	0.153091	0.0355836	0.304765	CP001956.1	725	DUF2270 family protein
HVO_0497	20911.9	-0.02293	0.081598	0.569615	0.838827	CP001956.1	194	cold shock protein
HVO_0498	11519	-0.0302458	0.0887143	0.352492	0.727834	CP001956.1	194	cold shock protein
HVO_0500	545.772	-0.00398648	0.0728688	0.928676	0.978566	CP001956.1	668	uncharacterized protein
HVO_0501	114.721	-0.0207299	0.0867392	0.524939	0.818207	CP001956.1	398	VanZ family protein
HVO_0502	8.9778	-8.03731e-05	0.0894991	0.996821	1	CP001956.1	203	uncharacterized protein
HVO_0504	38.581	-0.0192063	0.0911735	0.348739	1	CP001956.1	497	DUF192 family protein
HVO_0505	21.6924	-0.000274724	0.0880564	0.990776	1	CP001956.1	269	uncharacterized protein
HVO_0506	886.969	0.140825	0.162212	0.0331834	0.299723	CP001956.1	1937	ABC-type transport system ATP-binding/permease protein
HVO_0507	288.879	0.0315084	0.0798316	0.470456	0.801631	CP001956.1	722	creatininase domain protein
HVO_0508	8323.81	-0.00839898	0.0757763	0.868442	0.954559	CP001956.1	446	uncharacterized protein
HVO_0509	242.359	0.00193843	0.0756	0.9622	0.990265	CP001956.1	467	NUDIX family hydrolase
HVO_0510	89.2391	0.00561011	0.0821911	0.872295	0.957511	CP001956.1	341	dihydroneopterin aldolase%2C archaeal-type
HVO_0511	1159.73	-0.0357959	0.081701	0.41707	0.768766	CP001956.1	788	glucose-6-phosphate 1-dehydrogenase (NAD)
HVO_0512	20.1603	0.0264055	0.0942769	0.164493	1	CP001956.1	425	uncharacterized protein
HVO_0513	26.2426	-0.0243598	0.0918704	0.31298	1	CP001956.1	674	HTH-10 family transcription regulator
HVO_0514	132.677	-0.0801266	0.122165	0.083752	0.423474	CP001956.1	611	DUF309 family protein
HVO_0515	219.66	-0.286564	0.200047	0.0067795	0.161185	CP001956.1	224	small CPxCG-related zinc finger protein
HVO_0516	102.949	0.000345669	0.0828204	0.991453	0.998759	CP001956.1	683	SGNH-type esterase
HVO_0518	356.532	-0.0236582	0.0804063	0.568877	0.838827	CP001956.1	509	uncharacterized protein
HVO_0519	3202.21	-0.0152512	0.0707918	0.724897	0.898391	CP001956.1	1451	replication protein A
HVO_0520	450.212	0.0615137	0.0892249	0.213597	0.610996	CP001956.1	431	archaeal histone
HVO_0522	836.677	0.0132953	0.0776868	0.746992	0.90908	CP001956.1	1013	HdaI-type histone deacetylase
HVO_0521	535.307	-0.143828	0.115849	0.0314713	0.29207	CP001956.1	1379	tRNA adenylyltransferase%2C CCA-adding
HVO_0525	0.970037	-0.00227338	0.0906051	0.639549	1	CP001956.1	101	uncharacterized protein;pseudo=true;transl_table=11
HVO_0526	17.5471	-0.0229392	0.0937318	0.130267	1	CP001956.1	728	uncharacterized protein;pseudo=true;transl_table=11
HVO_0527	46.5583	0.015987	0.0874422	0.573016	1	CP001956.1	865	uncharacterized protein;pseudo=true;transl_table=11
HVO_0528	16.2272	0.0245965	0.0937769	0.17028	1	CP001956.1	1166	ISH3-type transposase ISH51
HVO_0529A	220.846	-0.206213	0.172145	0.0149002	0.215643	CP001956.1	347	hypothetical protein
HVO_0530	20069.8	-0.0866791	0.0960383	0.154493	0.540606	CP001956.1	1373	ABC-type transport system periplasmic substrate-binding protein (probable substrate sugar)
HVO_0531	4426.78	-0.0356807	0.087352	0.398108	0.758984	CP001956.1	1064	ABC-type transport system permease protein (probable substrate sugar)
HVO_0532	3542.31	0.00309371	0.083419	0.922917	0.975231	CP001956.1	944	ABC-type transport system permease protein (probable substrate sugar)
HVO_0534	5313.61	-0.0640916	0.0914443	0.192501	0.581044	CP001956.1	1151	ABC-type transport system ATP-binding protein (probable substrate sugar)
HVO_0535	489.592	-0.0944633	0.105334	0.0962915	0.446864	CP001956.1	689	DUF4013 family protein
HVO_0536	12246.3	0.146636	0.129259	0.0300358	0.283182	CP001956.1	530	ferritin DpsA
HVO_0537	481.105	-0.083731	0.125754	0.07633	0.408056	CP001956.1	167	uncharacterized protein
HVO_0538	2535.81	0.285936	0.109105	0.000619621	0.0553682	CP001956.1	434	SirR/DtxR family transcription regulator Idr2
HVO_0539	11231.9	0.000860892	0.0824784	0.981184	0.994483	CP001956.1	830	uncharacterized protein
HVO_0540	754.454	-0.00618339	0.0741655	0.884381	0.961506	CP001956.1	488	uncharacterized protein
HVO_0541	15157.2	0.050032	0.0817293	0.32541	0.707879	CP001956.1	2816	aconitate hydratase
HVO_0542	320.14	-0.0341313	0.0904105	0.340262	0.724388	CP001956.1	419	uncharacterized protein
HVO_0543	185.116	-0.103142	0.147263	0.0514134	0.356933	CP001956.1	260	thioredoxin
HVO_0544	100.033	-0.0632638	0.109503	0.116463	0.48847	CP001956.1	1415	major facilitator superfamily transport protein
HVO_0545	429.417	0.0118859	0.0748812	0.780926	0.922269	CP001956.1	497	HTH domain protein
HVO_0546	259.697	-0.0182363	0.0858188	0.57456	0.841263	CP001956.1	164	small CPxCG-related zinc finger protein
HVO_0547	226.323	-0.0222799	0.0845875	0.538263	0.825639	CP001956.1	644	uncharacterized protein
HVO_0548	177.444	-0.0164488	0.0837422	0.641345	0.868553	CP001956.1	1481	putative NhaC-type sodium/proton antiporter
HVO_0549	958.229	-0.073312	0.10327	0.139537	0.522878	CP001956.1	962	2-keto-3-deoxygluconate kinase / 2-keto-3-deoxygalactonate kinase
HVO_0550	155.919	-0.0354924	0.0883888	0.36044	0.732152	CP001956.1	302	uncharacterized protein
HVO_0551	1926.82	-0.0130758	0.0678168	0.774418	0.919277	CP001956.1	2207	DNA mismatch repair protein MutL
HVO_0552	981.305	-0.0274829	0.0750112	0.628381	0.862619	CP001956.1	2774	DNA mismatch repair protein MutS
HVO_0553	37.8146	0.0269972	0.0919267	0.312751	1	CP001956.1	1244	chemotactic signal transduction system periplasmic substrate-binding protein BasB
HVO_0554	234.626	0.029703	0.0865647	0.426529	0.773511	CP001956.1	2495	transducer protein BasT
HVO_0555	151.299	-0.0518763	0.0967383	0.210858	0.607396	CP001956.1	1670	transducer protein Htr15
HVO_0556	233.16	-0.0138524	0.0822162	0.707506	0.890872	CP001956.1	998	ISH18-type transposase ISHvo10 (nonfunctional);pseudo=true;transl_table=11
HVO_0558	372.389	-0.0449027	0.0908625	0.285203	0.682531	CP001956.1	812	SAMP-activating enzyme E1
HVO_0559	149.643	-0.0432894	0.095968	0.223813	0.623952	CP001956.1	353	thiosulfate sulfurtransferase GlpE
HVO_0560	50.4209	-0.0254427	0.0915742	0.329462	1	CP001956.1	191	uncharacterized protein
HVO_0561	8892.07	-0.0358904	0.0927647	0.265084	0.668516	CP001956.1	590	50S ribosomal protein L15e
HVO_0562	229.886	-0.0445035	0.0865679	0.315247	0.7019	CP001956.1	1076	ABC-type transport system permease protein (probable substrate maltose)
HVO_0563	98.8068	-0.0164233	0.0835427	0.646046	0.869973	CP001956.1	935	ABC-type transport system permease protein (probable substrate maltose)
HVO_0564	85.9693	-0.0535629	0.105461	0.11997	1	CP001956.1	1298	ABC-type transport system periplasmic substrate-binding protein (probable substrate maltose)
HVO_0565	161.009	0.00731542	0.0828002	0.818273	0.938652	CP001956.1	1139	ABC-type transport system ATP-binding protein (probable substrate maltose)
HVO_0566	71.0821	-0.0339697	0.0934489	0.271328	1	CP001956.1	2006	glycoside transferase domain protein
HVO_0567	145.233	-0.0278572	0.0837594	0.484399	0.80672	CP001956.1	2183	glycoside hydrolase domain protein
HVO_0568	1980.6	0.00441061	0.0720064	0.929056	0.978566	CP001956.1	1049	TrmB family transcription regulator
HVO_0569	472.172	-0.0635614	0.0963884	0.183262	0.574915	CP001956.1	911	RIO-type serine/threonine protein kinase Rio2
HVO_0570	586.745	0.029505	0.0784276	0.503257	0.80934	CP001956.1	1055	histidine kinase
HVO_0571	217.213	-0.0511587	0.0944941	0.230465	0.634556	CP001956.1	650	glyoxalase domain protein
HVO_0572	248.294	-0.0423833	0.0884223	0.322028	0.706677	CP001956.1	827	lipoate--protein ligase domain protein
HVO_0573	1364.17	0.00166107	0.074799	0.967155	0.991132	CP001956.1	875	endonuclease 4
HVO_0574	227.563	-0.114154	0.130657	0.0578509	0.374103	CP001956.1	800	putative S-adenosylmethionine-dependent methyltransferase
HVO_0575	147.054	-0.00343374	0.0837871	0.915159	0.973904	CP001956.1	638	NAD-dependent epimerase/dehydratase-like protein
HVO_0576	114.243	0.0410011	0.0920905	0.284237	0.681712	CP001956.1	347	HxlR family transcription regulator
HVO_0577	844.044	-0.297214	0.501484	0.00981752	0.194044	CP001956.1	215	DUF2082 family protein
HVO_0578	60.4828	-0.0214901	0.0869706	0.506735	1	CP001956.1	281	uncharacterized protein
HVO_0579	517.513	-0.0255394	0.0796059	0.547611	0.830657	CP001956.1	644	uncharacterized protein
HVO_0580	482.223	-0.00785005	0.0772791	0.84949	0.946409	CP001956.1	965	putative tRNA 2-thiolation protein NcsA
HVO_0581	170092	0.118294	0.105438	0.0523704	0.358169	CP001956.1	1202	cell division protein FtsZ%2C type II
HVO_0582	40374.2	0.055932	0.0800058	0.255236	0.65888	CP001956.1	185	CopG domain protein
HVO_0583	1740.47	-0.0575629	0.106296	0.125509	0.503736	CP001956.1	584	CopG/DZR domain protein
HVO_0585	690.773	-0.0664958	0.0864356	0.191108	0.579191	CP001956.1	983	putative oxidoreductase (aldo-keto reductase family protein)
HVO_0586	1033.11	-0.0314503	0.0754494	0.491589	0.80672	CP001956.1	635	putative adenosylcobalamin/alpha-ribazole phosphatase
HVO_0587	1248.64	0.0151391	0.0765813	0.722289	0.897663	CP001956.1	908	adenosylcobinamide-phosphate synthase
HVO_0588	698.984	0.0696486	0.0936913	0.169449	0.562146	CP001956.1	764	adenosylcobinamide-GDP ribazoletransferase
HVO_0589	1101.78	0.0599855	0.103187	0.161534	0.546947	CP001956.1	593	adenosylcobinamide-phosphate guanylyltransferase
HVO_0590	1228.73	0.0732516	0.12094	0.0732003	0.399618	CP001956.1	1067	putative nicotinate-nucleotide-dimethylbenzimidazole phosphoribosyltransferase
HVO_0591	1141.89	0.0420695	0.0902659	0.298764	0.68789	CP001956.1	1022	L-threonine-O-3-phosphate decarboxylase
HVO_0592	542.976	-0.00131879	0.0803757	0.956808	0.990265	CP001956.1	737	adenosylcobinamide amidohydrolase
HVO_0593	155.816	-0.00151752	0.0849592	0.960656	0.990265	CP001956.1	1013	L-threonine-O-3-phosphate decarboxylase
HVO_0594	16.1044	-0.0188764	0.0913018	0.337352	1	CP001956.1	107	uncharacterized protein
HVO_0595	944.705	-11.9728	0.982492	2.01477e-32	3.30523e-29	CP001956.1	773	MinD/ParA domain protein
HVO_0596	504.934	-1.94566	0.152606	1.72317e-38	5.65371e-35	CP001956.1	584	uncharacterized protein
HVO_0597	2855.75	-0.0202415	0.0843502	0.575027	0.841263	CP001956.1	467	OsmC domain protein
HVO_0598	1087.37	-0.0371539	0.0917306	0.306375	0.693731	CP001956.1	731	uncharacterized protein
HVO_0599	1247.16	0.0216652	0.0776846	0.610439	0.854027	CP001956.1	440	DUF1486 family protein
HVO_0600	164.632	0.134121	0.164363	0.0370374	0.311363	CP001956.1	533	ACT domain protein
HVO_0601	340.604	0.0933165	0.113175	0.0887439	0.435318	CP001956.1	950	homoserine dehydrogenase
HVO_0602	2663.83	-0.0164155	0.0743223	0.708179	0.890872	CP001956.1	743	3-dehydroquinate dehydratase
HVO_0603	168.503	0.00319785	0.0807965	0.929784	0.978704	CP001956.1	668	3-dehydroquinate dehydratase
HVO_0604	27.0437	-0.0871444	0.1589	0.00776238	1	CP001956.1	896	GalE family epimerase/dehydratase
HVO_0605	163.455	0.0262034	0.0832769	0.504212	0.809677	CP001956.1	773	IclR family transcription regulator
HVO_0606	72.3403	0.021339	0.0875624	0.495948	1	CP001956.1	689	MenG family protein
HVO_0607	148.875	-0.0941437	0.135801	0.0629385	0.385263	CP001956.1	1010	Bug domain protein
HVO_0608	31.6792	-0.0357824	0.0960838	0.197364	1	CP001956.1	1043	oxidoreductase
HVO_0609	37.4089	-0.920403	0.442293	0.00112134	1	CP001956.1	647	beta-lactamase domain protein
HVO_0610	42.8026	-0.0257555	0.0923705	0.290943	1	CP001956.1	515	DUF1468 family protein
HVO_0611	78.5458	0.00436443	0.0859641	0.871207	1	CP001956.1	1487	DUF112 family protein
HVO_0612	67.7401	-0.0465373	0.100255	0.160832	1	CP001956.1	431	UspA domain protein
HVO_0613	17.5883	-0.0100807	0.0892157	0.610576	1	CP001956.1	647	beta-lactamase domain protein
HVO_0614	143.27	-0.0361682	0.0921525	0.294897	0.683145	CP001956.1	542	uncharacterized protein
HVO_0615	20.9906	-0.0118472	0.0891334	0.577559	1	CP001956.1	473	uncharacterized protein
HVO_0616	49.6792	0.00423753	0.0853879	0.881527	1	CP001956.1	695	uncharacterized protein
HVO_0617	51.27	-0.00919026	0.0876305	0.709862	1	CP001956.1	572	uncharacterized protein
HVO_0618	42.7006	-0.0847605	0.144285	0.0291331	1	CP001956.1	713	putative secreted glycoprotein
HVO_0619	224.693	0.0328836	0.0878628	0.383506	0.746371	CP001956.1	1919	type IV pilus biogenesis complex membrane subunit
HVO_0620	181.321	-0.0480771	0.087651	0.28685	0.682679	CP001956.1	2366	type IV pilus biogenesis complex ATPase subunit
HVO_0621	1532.52	0.255829	0.218917	0.00966893	0.194044	CP001956.1	1742	sensor box histidine kinase
HVO_0622	227.962	0.0106487	0.0867429	0.698051	0.889094	CP001956.1	893	UbiA family prenyltransferase
HVO_0623	136.614	-0.0208303	0.084268	0.566724	0.838827	CP001956.1	428	MoaD family protein
HVO_0624	591.5	-0.0235492	0.0866462	0.49359	0.80672	CP001956.1	512	uncharacterized protein
HVO_0625	65.8786	-0.0836396	0.143883	0.0265417	1	CP001956.1	425	DMT superfamily transport protein
HVO_0626	186.291	-0.400697	0.214365	0.00240035	0.0987568	CP001956.1	509	uncharacterized protein
HVO_0627	4392.37	0.0405788	0.0845092	0.356242	0.729623	CP001956.1	2696	ABC-type transport system ATP-binding protein (probable substrate dipeptide/oligopeptide)
HVO_0628	29161.4	0.0614171	0.083785	0.218615	0.617132	CP001956.1	1724	ABC-type transport system periplasmic substrate-binding protein (probable substrate dipeptide/oligopeptide)
HVO_0629	3084.01	0.02301	0.0879074	0.434494	0.779055	CP001956.1	1019	ABC-type transport system permease protein (probable substrate dipeptide/oligopeptide)
HVO_0630	2138.29	-0.00540593	0.0740836	0.901579	0.969227	CP001956.1	935	ABC-type transport system permease protein (probable substrate dipeptide/oligopeptide)
HVO_0631	561.086	-0.0648239	0.098187	0.173393	0.569003	CP001956.1	395	uncharacterized protein
HVO_0632	2012.26	0.0845376	0.0837787	0.118078	0.491017	CP001956.1	2576	sensor box histidine kinase
HVO_0633	1091.82	0.0890676	0.0898464	0.107342	0.472737	CP001956.1	1454	KaiC-type circadian clock protein CirC
HVO_0634	1136.04	0.0317052	0.0746107	0.49066	0.80672	CP001956.1	1226	Orc1-type DNA replication protein
HVO_0635	803.835	0.0533453	0.0973827	0.203363	0.594818	CP001956.1	962	DUF4129 domain protein
HVO_0636	540.984	0.0203944	0.0806809	0.596712	0.848272	CP001956.1	572	uncharacterized protein
HVO_0637	1191.74	0.0268221	0.0727591	0.554904	0.832477	CP001956.1	1268	DUF11/DUF58 domain protein
HVO_0638	403.236	0.029345	0.0828146	0.47431	0.804244	CP001956.1	506	uncharacterized protein
HVO_0639	972.458	0.0400356	0.0755065	0.393111	0.755593	CP001956.1	950	AAA-type ATPase (MoxR subfamily)
HVO_0641	49.4566	-0.00954964	0.0876013	0.702814	1	CP001956.1	656	5%2C6-dimethylbenzimidazole synthase BluB
HVO_0642	14.5634	0.0113391	0.0903653	0.461879	1	CP001956.1	149	uncharacterized protein
HVO_0643	1368.78	0.0245167	0.0729942	0.58661	0.844033	CP001956.1	179	uncharacterized protein
HVO_0644	966.579	-0.0549374	0.0858568	0.242513	0.649008	CP001956.1	1538	2-isopropylmalate synthase / (R)-citramalate synthase
HVO_0645	775.429	-0.0370725	0.0918894	0.301662	0.69099	CP001956.1	347	DUF192 family protein
HVO_0646	369.762	0.000967569	0.0730203	0.981449	0.994483	CP001956.1	542	uncharacterized protein
HVO_0647	435.728	0.0144278	0.0775659	0.735755	0.904025	CP001956.1	551	GMP synthase (glutamine-hydrolyzing) subunit A
HVO_0648	717.705	-0.130515	0.106723	0.0401965	0.324041	CP001956.1	1913	DUF2070 family protein
HVO_0649	65.2497	-0.0966771	0.166941	0.0200802	1	CP001956.1	206	small CPxCG-related zinc finger protein
HVO_0650	2815.15	-0.122703	0.129859	0.0522995	0.358169	CP001956.1	263	DUF3194 family protein
HVO_0651	3424.3	-0.109963	0.118049	0.0673015	0.392213	CP001956.1	383	prefoldin beta subunit
HVO_0652	218.317	-0.493152	0.241891	0.00150681	0.0790978	CP001956.1	269	KEOPS complex subunit Pcc1
HVO_0653	142.093	-0.393418	0.199188	0.00200075	0.089924	CP001956.1	134	DNA-directed RNA polymerase subunit P
HVO_0654	781.53	-0.733739	0.314905	0.000693238	0.0553682	CP001956.1	269	50S ribosomal protein L43e
HVO_0655	761.064	-0.0126729	0.0801615	0.765821	0.917233	CP001956.1	1025	GalE family epimerase/dehydratase
HVO_0656	183.402	-0.0574897	0.100026	0.179141	0.572559	CP001956.1	725	DUF2103 family protein
HVO_0657	168.448	0.00167085	0.082697	0.959515	0.990265	CP001956.1	833	uncharacterized protein
HVO_0658	566.33	-0.0261489	0.078049	0.530174	0.820764	CP001956.1	1391	tRNA pseudouridine(13) synthase TruD
HVO_0659	87.534	-0.0211144	0.0878708	0.491769	0.80672	CP001956.1	338	peptidyl-tRNA hydrolase
HVO_0660	241.75	-0.0085978	0.0819141	0.814315	0.936172	CP001956.1	740	Yip1 domain protein
HVO_0661	198.176	0.00384226	0.082627	0.909336	0.971923	CP001956.1	587	dCTP deaminase
HVO_0662	328.067	0.0477299	0.09041	0.270816	0.677763	CP001956.1	899	transcription regulator ThiR
HVO_0663	134.272	0.0956525	0.131234	0.068198	0.394634	CP001956.1	755	putative S-adenosylmethionine-dependent methyltransferase
HVO_0664	78.3412	-0.00664526	0.0858315	0.817768	1	CP001956.1	467	uncharacterized protein
HVO_0665	196.246	0.0219636	0.0822178	0.573248	0.841263	CP001956.1	923	adenosine diphosphate thiazole synthase%2C cysteine-dependent
HVO_0666	781.096	0.0473904	0.0840482	0.306275	0.693731	CP001956.1	1487	dihydrolipoamide S-acyltransferase
HVO_0667	3413.95	0.27991	0.166046	0.00459489	0.13397	CP001956.1	1049	hypothetical protein
HVO_0668	6401.51	0.33288	0.142363	0.00110768	0.0656506	CP001956.1	1010	2-oxoacid dehydrogenase E1 component beta subunit
HVO_0669	7745.49	0.530233	0.114357	1.81326e-07	0.000148733	CP001956.1	1034	2-oxoacid dehydrogenase E1 component alpha subunit
HVO_0670	907.448	0.0998752	0.117595	0.077938	0.411116	CP001956.1	980	YqjG-type gamma-glutamylcysteinyl-hydroquinone reductase
HVO_0671	41.9344	0.00396757	0.0866046	0.88028	1	CP001956.1	1073	molybdopterin-binding domain protein;pseudo=true;transl_table=11
HVO_0672	60.0475	-0.0241278	0.0893234	0.421594	1	CP001956.1	131	uncharacterized protein
HVO_0673	214.964	-0.0366078	0.0823467	0.404532	0.762154	CP001956.1	485	uncharacterized protein
HVO_0674	336.646	-0.0367437	0.0826438	0.401881	0.760421	CP001956.1	752	4-phosphopantoate--beta-alanine ligase
HVO_0675	1083.51	-0.0925425	0.0957682	0.100036	0.456307	CP001956.1	833	pantoate kinase
HVO_0676	120.115	-0.067028	0.110813	0.114814	0.486697	CP001956.1	455	DUF2078 domain protein
HVO_0677	10394.4	0.00390286	0.078761	0.909468	0.971923	CP001956.1	1304	aspartate--tRNA(Asp/Asn) ligase
HVO_0678	286.383	-0.0187426	0.0833719	0.61181	0.854027	CP001956.1	548	uncharacterized protein;pseudo=true;transl_table=11
HVO_0679	140.304	0.0288825	0.0874669	0.422929	0.772789	CP001956.1	767	DUF4013 family protein
HVO_0680	558.385	-0.0452366	0.0825166	0.332007	0.714466	CP001956.1	722	(S)-3-O-geranylgeranylglyceryl phosphate synthase 1
HVO_0682	1884.12	0.204668	0.131898	0.0100869	0.19559	CP001956.1	1004	putative Mrr family endonuclease
HVO_0681	1092.87	-0.0158463	0.0837511	0.653932	0.87008	CP001956.1	2522	DNA topoisomerase 1
HVO_0683	123.432	-0.0305073	0.0894968	0.373834	0.739469	CP001956.1	695	uncharacterized protein
HVO_0684	2580.3	-0.0105061	0.0702332	0.814505	0.936172	CP001956.1	1490	aspartyl/glutamyl-tRNA(Asn/Gln) amidotransferase subunit B
HVO_0685	569.222	0.0242389	0.0868553	0.478767	0.80672	CP001956.1	884	DUF3100 family protein
HVO_0686	455.742	-0.0193289	0.0792893	0.641684	0.868553	CP001956.1	464	uncharacterized protein
HVO_0687	2345.77	0.0110133	0.063448	0.808011	0.934352	CP001956.1	1334	M20 family amidohydrolase
HVO_0688	1377.11	-0.0427584	0.0850872	0.347925	0.727756	CP001956.1	323	uncharacterized protein
HVO_0689	12085.6	0.156012	0.116026	0.0229392	0.252562	CP001956.1	3722	chromosome segregation protein Smc
HVO_0690	3917.27	0.089502	0.096394	0.100898	0.456307	CP001956.1	1127	chromosome segregation and condensation protein ScpA
HVO_0691	662.871	-0.0675128	0.0862937	0.186306	0.575465	CP001956.1	476	uncharacterized protein
HVO_0692	524.61	-0.0230724	0.0787887	0.586324	0.844033	CP001956.1	860	putative 6-oxopurine nucleoside phosphorylase
HVO_0693	147.421	-0.00167833	0.0820232	0.963066	0.990265	CP001956.1	974	auxin permease family transport protein
HVO_0694	1636	0.0426596	0.0749416	0.369391	0.738508	CP001956.1	713	putative phosphoribosyltransferase
HVO_0695	33.9041	-0.0422748	0.101238	0.101093	1	CP001956.1	170	small CPxCG-related zinc finger protein
HVO_0696	111.697	0.0129428	0.0833979	0.708408	0.890872	CP001956.1	899	PhzF family protein
HVO_0697	1288.74	-0.0329214	0.0728709	0.47939	0.80672	CP001956.1	767	PAC2 family protein
HVO_0698	940.433	-0.185484	0.164005	0.0193746	0.236683	CP001956.1	191	tRNA/rRNA pseudouridine synthase complex protein Nop10
HVO_0699	7696.25	-0.121863	0.176315	0.041293	0.327069	CP001956.1	800	translation initiation factor aIF-2 alpha subunit
HVO_0700	989.66	-0.239054	0.205827	0.0117178	0.199203	CP001956.1	194	30S ribosomal protein S27e
HVO_0701	2285.59	-0.0330176	0.0976606	0.08005	0.414877	CP001956.1	281	50S ribosomal protein L42e
HVO_0703	969.708	-0.160606	0.21456	0.0247275	0.265134	CP001956.1	260	uncharacterized protein
HVO_0702	875.055	0.035787	0.0792426	0.428668	0.774542	CP001956.1	2363	DUF2298 family protein
HVO_0704	228.849	-0.00378922	0.0799287	0.922324	0.975184	CP001956.1	785	putative glycosyltransferase%2C type 2
HVO_0705	128.127	-0.00159628	0.0847426	0.962771	0.990265	CP001956.1	467	GtrA family protein
HVO_0707	94.9641	-0.0649851	0.113834	0.0908906	0.438547	CP001956.1	425	putative iron-sulfur protein (2Fe-2S)
HVO_0708	600.442	0.0109739	0.0729141	0.800782	0.93103	CP001956.1	992	aminodeoxychorismate lyase
HVO_0709	465.681	0.0101183	0.0793217	0.795438	0.928973	CP001956.1	719	aminodeoxychorismate synthase component 2
HVO_0710	542.274	-0.110231	0.116983	0.0665539	0.389934	CP001956.1	1514	aminodeoxychorismate synthase component 1
HVO_0711	1295.95	0.00506779	0.0757179	0.900247	0.968686	CP001956.1	650	uncharacterized protein
HVO_0712	321.32	-0.0941377	0.109078	0.0927435	0.441331	CP001956.1	811	shikimate 5-dehydrogenase C-terminal domain protein;pseudo=true;transl_table=11
HVO_0714	164.002	0.0551749	0.104627	0.135323	0.515071	CP001956.1	971	SLC24 family transport protein
HVO_0715	702.686	0.0212891	0.0745964	0.629415	0.862619	CP001956.1	1352	sodium/calcium antiporter
HVO_0716	273.365	-0.0736508	0.107719	0.127374	0.506473	CP001956.1	1319	D-aminoacyl-tRNA deacylase
HVO_0717	6071.54	0.0749987	0.0787738	0.143409	0.527313	CP001956.1	1139	cell division protein FtsZ%2C type I
HVO_0718	104.384	-0.0298633	0.0893994	0.381123	0.745676	CP001956.1	173	protein translocase subunit SecE
HVO_0719	616.147	-0.0101493	0.0772176	0.805987	0.933772	CP001956.1	452	transcription elongation factor Spt5
HVO_0720	1008.1	-0.0114279	0.0814162	0.752267	0.910768	CP001956.1	302	small CPxCG-related zinc finger protein
HVO_0721	1370.14	-0.0567959	0.0732517	0.260353	0.662697	CP001956.1	764	PHP domain protein
HVO_0722	195.706	0.0295166	0.084529	0.456165	0.791474	CP001956.1	524	DUF457 family protein
HVO_0723	240.543	-0.032412	0.0914091	0.322431	0.706677	CP001956.1	530	nicotinamide mononucleotide deamidase
HVO_0724	520.039	0.0824493	0.101046	0.120547	0.495267	CP001956.1	1229	ArsA family ATPase
HVO_0725	3110.44	-0.0611784	0.0823344	0.221629	0.622041	CP001956.1	845	putative oxidoreductase (short-chain dehydrogenase family)
HVO_0726	432.503	-0.0272773	0.0844765	0.485134	0.80672	CP001956.1	824	endonuclease 5
HVO_0727	366.58	0.039289	0.085533	0.354712	0.729623	CP001956.1	890	rhomboid family protease
HVO_0728	130.89	-0.0316237	0.0886736	0.383869	0.746371	CP001956.1	116	uncharacterized protein
HVO_0729	2336.03	-0.0273937	0.0808059	0.516243	0.815499	CP001956.1	533	inorganic pyrophosphatase
HVO_0730	9055.23	-0.0381906	0.0740216	0.418097	0.768766	CP001956.1	359	PadR family transcription regulator RosR
HVO_0731	548.924	-0.0266415	0.0830307	0.516836	0.815953	CP001956.1	560	uncharacterized protein
HVO_0732	206.56	-0.0262414	0.0821751	0.518609	0.816696	CP001956.1	593	ribonuclease H%2C type 1
HVO_0733	4027.53	0.381904	0.12378	0.000111201	0.0182425	CP001956.1	980	transcription initiation factor TFB
HVO_0734	1494	0.0324374	0.0656472	0.484273	0.80672	CP001956.1	1262	DNA repair protein NreA
HVO_0735	63.8905	-0.030805	0.0908089	0.34345	1	CP001956.1	173	uncharacterized protein
HVO_0736	1431.99	-0.151841	0.10019	0.020569	0.241889	CP001956.1	455	DUF302 family protein
HVO_0737	615.049	-0.127889	0.121602	0.0464177	0.344881	CP001956.1	671	Abi/CAAX domain protein
HVO_0738	1354.63	0.0530078	0.0876257	0.258206	0.661376	CP001956.1	281	uncharacterized protein
HVO_0739	2999.58	-0.0028499	0.0746197	0.948362	0.988052	CP001956.1	989	uncharacterized protein
HVO_0740	670.682	0.0513714	0.0784555	0.282618	0.680315	CP001956.1	566	DUF82 family protein
HVO_0741	3978.45	0.192923	0.118693	0.0109214	0.196837	CP001956.1	1748	DNA-directed DNA polymerase X
HVO_0742	961.037	0.25858	0.124313	0.0026089	0.0994353	CP001956.1	440	uncharacterized protein
HVO_0743	4177.05	-0.0122842	0.0757938	0.772958	0.918868	CP001956.1	1349	putative phosphodiesterase
HVO_0744	169.686	-0.101678	0.133131	0.0648469	0.388253	CP001956.1	1109	carboxylate-amine ligase-like protein
HVO_0745	1311.11	-0.00596595	0.0763486	0.885538	0.961506	CP001956.1	1082	FtsZ family protein CetZ%2C type III
HVO_0746	18.7247	-0.0241121	0.0935368	0.182452	1	CP001956.1	626	uncharacterized protein
HVO_0747	7.55878	-0.0170139	0.0920397	0.207803	1	CP001956.1	461	uncharacterized protein
HVO_0748	21.1747	-0.0109518	0.0896516	0.555718	1	CP001956.1	1982	type IV pilus biogenesis complex ATPase subunit
HVO_0749	29.5174	0.0155034	0.0894668	0.494897	1	CP001956.1	1763	type IV pilus biogenesis complex membrane subunit
HVO_0750	22.2825	-0.0211425	0.0911453	0.353	1	CP001956.1	470	uncharacterized protein
HVO_0751	5.66373	0.00588434	0.0904048	0.559931	1	CP001956.1	392	uncharacterized protein
HVO_0752	24.3422	0.0127875	0.0900563	0.483672	1	CP001956.1	884	uncharacterized protein
HVO_0753	713.845	-0.018367	0.0837152	0.612011	0.854027	CP001956.1	3056	uncharacterized protein
HVO_0754	153.013	0.0253896	0.0868614	0.466505	0.798144	CP001956.1	419	uncharacterized protein
HVO_0755	371.873	-0.0462592	0.0818186	0.329122	0.710427	CP001956.1	896	NAD-dependent epimerase/dehydratase-like protein
HVO_0756	621.298	-0.00139577	0.0747491	0.969579	0.991643	CP001956.1	1184	DHH/RecJ family phosphoesterase
HVO_0757	356.036	0.0280142	0.0757584	0.527757	0.819872	CP001956.1	1091	putative oxidoreductase (aldo-keto reductase family protein)
HVO_0758	223.768	-0.0362622	0.0892836	0.344812	0.727756	CP001956.1	170	small CPxCG-related zinc finger protein
HVO_0759	613.029	0.0836663	0.134699	0.0471168	0.344881	CP001956.1	1196	major facilitator superfamily transport protein
HVO_0760	698.11	0.025744	0.0730829	0.562541	0.836022	CP001956.1	1106	putative glycosyltransferase%2C type 2
HVO_0761	445.602	0.0251552	0.0780358	0.558273	0.833738	CP001956.1	488	uncharacterized protein
HVO_0762	582.944	-0.0245835	0.0767851	0.575372	0.841263	CP001956.1	596	NUDIX family hydrolase
HVO_0763	16090.9	-0.156257	0.154709	0.0290397	0.280391	CP001956.1	527	DoxX domain protein
HVO_0764	1263.11	-0.125234	0.129637	0.0492797	0.349215	CP001956.1	782	uncharacterized protein
HVO_0765	213.882	0.00848349	0.078473	0.833317	0.943335	CP001956.1	1166	FAD-dependent oxidoreductase
HVO_0766	1344.34	-0.0200671	0.0702316	0.660159	0.873028	CP001956.1	488	Hsp20-type molecular chaperone
HVO_0767	123.822	0.00992554	0.084396	0.757125	0.912297	CP001956.1	158	small CPxCG-related zinc finger protein
HVO_0768	1232.14	0.00289467	0.0718156	0.946339	0.987576	CP001956.1	1697	radical SAM domain protein
HVO_0769	8454.38	-0.00643486	0.0678891	0.887232	0.961506	CP001956.1	404	TRAM domain protein
HVO_0770	545.003	-0.0241322	0.0794442	0.565408	0.838827	CP001956.1	695	uncharacterized protein
HVO_0771	191.226	0.00447036	0.082851	0.893896	0.965079	CP001956.1	788	beta-lactamase domain protein
HVO_0772	144.307	-0.425526	0.233823	0.00249115	0.0987568	CP001956.1	272	NP_1176A family transcription regulator
HVO_0772A	15.2457	-0.0262053	0.0944291	0.146929	1	CP001956.1	161	small CPxCG-related zinc finger protein
HVO_0773	1714.75	-0.152638	0.1332	0.0295406	0.280391	CP001956.1	755	putative S-adenosylmethionine-dependent methyltransferase
HVO_0774	3606.21	-0.0426566	0.0936195	0.273422	0.679033	CP001956.1	902	putative glycosyltransferase%2C type 2
HVO_0775	448.198	0.00139573	0.0797464	0.970168	0.991935	CP001956.1	824	amidohydrolase domain protein
HVO_0776	52.4414	-0.00730646	0.0854365	0.805191	1	CP001956.1	650	HTH-10 family transcription regulator
HVO_0777	78.1515	-0.0189744	0.0901812	0.421156	1	CP001956.1	281	HalOD1 domain protein
HVO_0778	31467.1	-0.00248228	0.0741346	0.95508	0.990265	CP001956.1	1574	thermosome subunit 3
HVO_0779	381.467	0.0559629	0.0875884	0.242094	0.649008	CP001956.1	1319	transport protein (probable substrate cationic amino acids)
HVO_0780	231.87	-0.00733345	0.0803708	0.847114	0.94569	CP001956.1	656	UPF0126 family protein
HVO_0781	586.331	0.0201423	0.0761171	0.631542	0.863581	CP001956.1	788	S-adenosylmethionine hydroxide adenosyltransferase family protein
HVO_0782	1188.8	-0.0167664	0.069023	0.712638	0.892429	CP001956.1	545	nicotinamide-nucleotide adenylyltransferase
HVO_0783	32976	-0.0334988	0.0625867	0.61563	0.857229	CP001956.1	2084	ATP-dependent protease Lon
HVO_0784	2389.68	0.0140006	0.0904957	0.422181	0.772546	CP001956.1	1019	Abi/CAAX domain protein
HVO_0785	168.379	-0.0422124	0.089729	0.30626	0.693731	CP001956.1	338	uncharacterized protein
HVO_0786	1607.59	-0.0479938	0.0962784	0.230537	0.634556	CP001956.1	455	putative methylated-DNA--protein-cysteine methyltransferase
HVO_0787	2345.1	0.0310485	0.0769567	0.48251	0.80672	CP001956.1	755	indole-3-glycerol-phosphate synthase
HVO_0788	6851.01	0.122638	0.150332	0.0441248	0.337878	CP001956.1	1268	tryptophan synthase beta subunit
HVO_0789	7024.25	0.108737	0.100638	0.0664568	0.389934	CP001956.1	833	tryptophan synthase alpha subunit
HVO_0790	5699.52	0.0831942	0.11188	0.0928126	0.441331	CP001956.1	800	2-amino-3%2C7-dideoxy-D-threo-hept-6-ulosonate synthase
HVO_0791	418.374	-0.00182838	0.0785004	0.963012	0.990265	CP001956.1	413	putative methylated-DNA--protein-cysteine methyltransferase
HVO_0792	1320.15	-0.118688	0.103681	0.0527953	0.359425	CP001956.1	1178	3-dehydroquinate synthase%2C type II
HVO_0793	396.184	-0.0482129	0.07907	0.315303	0.7019	CP001956.1	395	small CPxCG-related zinc finger protein
HVO_0794	1082.76	-0.0722361	0.0938707	0.173318	0.569003	CP001956.1	1094	CTAG modification methylase
HVO_0795	2165.61	-0.0278739	0.0855611	0.458634	0.793241	CP001956.1	1007	transcription initiation factor TFB
HVO_0796	557.829	0.0447128	0.0832854	0.331077	0.713708	CP001956.1	806	ABC-type transport system periplasmic substrate-binding protein (probable substrate iron/cobalamin)
HVO_0797	531.533	0.0263769	0.0748795	0.55595	0.832477	CP001956.1	521	putative inosine/xanthosine triphosphatase
HVO_0798	937.97	0.0131637	0.0783401	0.744095	0.907524	CP001956.1	1874	dolichyl-phosphate mannosyltransferase AglD
HVO_0799	211.302	-0.117935	0.175965	0.0351065	0.30454	CP001956.1	269	uncharacterized protein
HVO_0800	1139.93	-0.0765493	0.0991143	0.139606	0.522878	CP001956.1	623	HTH domain protein
HVO_0801	10314.4	0.15871	0.108441	0.0194771	0.236683	CP001956.1	1274	stomatin family protein
HVO_0802	372.323	-0.0593984	0.0892264	0.248113	0.651247	CP001956.1	602	NfeD domain protein
HVO_0803	956.188	-0.078701	0.10819	0.119427	0.493472	CP001956.1	1196	restriction system mrr-like protein
HVO_0804	35.6568	0.00331676	0.0865041	0.896287	1	CP001956.1	161	uncharacterized protein
HVO_0805	1097.82	-0.0459028	0.0810621	0.327975	0.709197	CP001956.1	248	uncharacterized protein
HVO_0806	3440.36	0.00114432	0.0726656	0.972798	0.992073	CP001956.1	1757	pyruvate kinase
HVO_0807	208.793	-0.2543	0.230071	0.0109074	0.196837	CP001956.1	287	uncharacterized protein
HVO_0808	534.409	-0.365701	0.186291	0.00224558	0.0944582	CP001956.1	305	uncharacterized protein
HVO_0809	7488.73	-0.00150388	0.0779742	0.971482	0.99195	CP001956.1	2222	methionine--tRNA ligase
HVO_0810	217.342	-0.0205716	0.0852303	0.55339	0.832477	CP001956.1	566	TVP38/TMEM64 family protein
HVO_0811	254.54	0.0153137	0.0829808	0.669731	0.875206	CP001956.1	1073	aspartate 1-decarboxylase
HVO_0812	11852.8	0.137885	0.169149	0.0352381	0.30454	CP001956.1	2285	phosphoenolpyruvate synthase
HVO_0813	44.9767	-0.0983657	0.171796	0.017879	1	CP001956.1	248	small CPxCG-related zinc finger protein
HVO_0814	360.838	-0.0175289	0.0774875	0.678488	0.879541	CP001956.1	599	DnaJ N-terminal domain protein
HVO_0815	1011.96	-0.0392457	0.0780688	0.393717	0.756315	CP001956.1	779	arNOG05395 family transcription regulator
HVO_0816	208.421	0.00126746	0.0815735	0.970689	0.99195	CP001956.1	692	putative phosphoesterase
HVO_0817	2167.71	-0.0176297	0.0701245	0.697845	0.889094	CP001956.1	1277	amine oxidase domain protein
HVO_0818	736.817	-0.0268385	0.0729406	0.556228	0.832477	CP001956.1	1169	threonine synthase
HVO_0819	733.426	-0.237425	0.13883	0.00625345	0.151982	CP001956.1	695	SirR/DtxR family transcription regulator SirR
HVO_0820	328.907	-0.195688	0.148751	0.0150557	0.215643	CP001956.1	701	Gdt1 family protein
HVO_0821	90.3653	-0.0468767	0.0993658	0.183514	0.574957	CP001956.1	683	LysE family transport protein
HVO_0822	438.958	-0.0247218	0.0817223	0.541661	0.826985	CP001956.1	1046	glycerol-1-phosphate dehydrogenase (NAD(P))
HVO_0823	333.894	0.0116664	0.0809885	0.754888	0.910918	CP001956.1	641	DUF420 family protein
HVO_0824	1169.24	-0.00855579	0.0734918	0.844441	0.945605	CP001956.1	1058	putative glycosyltransferase%2C type 1
HVO_0825	2204.78	-0.0238811	0.0746795	0.593611	0.846064	CP001956.1	623	halocyanin
HVO_0826	1822.94	0.139849	0.098598	0.0270354	0.274699	CP001956.1	1046	peptidase M42 family protein
HVO_0827	309.618	0.0189966	0.0806624	0.631696	0.863581	CP001956.1	257	MTH865 family protein
HVO_0828	485.149	-0.0466005	0.0892717	0.275669	0.679033	CP001956.1	722	uncharacterized protein
HVO_0829	3726.59	0.0257634	0.0687967	0.578117	0.841469	CP001956.1	1826	peptidase S9 family protein
HVO_0830	532.073	0.016451	0.0812684	0.668706	0.875206	CP001956.1	419	methylmalonyl-CoA mutase subunit B (cobalamin-binding subunit)
HVO_0831	2512.14	0.0187404	0.0680227	0.682599	0.882431	CP001956.1	1118	YgfD family GTPase
HVO_0832	1359.52	-0.0899613	0.0832101	0.100712	0.456307	CP001956.1	926	alpha/beta hydrolase fold protein
HVO_0833	27.8805	0.0184551	0.0915124	0.312554	1	CP001956.1	143	uncharacterized protein
HVO_0834	321.876	-0.193699	0.183404	0.0182612	0.233133	CP001956.1	380	DUF35 family protein
HVO_0835	1063.98	-0.041401	0.0789892	0.371262	0.73896	CP001956.1	1166	acetyl-CoA C-acetyltransferase
HVO_0836	5896.99	0.0315902	0.0696196	0.500768	0.808877	CP001956.1	1307	putative M28 family peptidase
HVO_0837	970.846	-0.123501	0.114533	0.0488089	0.34738	CP001956.1	731	putative NAD kinase (polyphosphate/ATP)
HVO_0838	897.497	-0.439566	0.189615	0.000902242	0.0604253	CP001956.1	443	uncharacterized protein
HVO_0839	715.928	-0.087611	0.131491	0.0678129	0.393795	CP001956.1	281	uncharacterized protein
HVO_0840	158.013	-0.000806197	0.0810993	0.98324	0.994864	CP001956.1	389	uncharacterized protein
HVO_0841	11960.5	0.0326269	0.0868903	0.395248	0.757482	CP001956.1	764	cytochrome bc1 complex cytochrome b/c subunit
HVO_0842	12858.9	0.0123044	0.0767784	0.766552	0.917234	CP001956.1	794	cytochrome bc1 complex cytochrome b subunit
HVO_0843	5665.6	-0.150372	0.0999506	0.0214989	0.249251	CP001956.1	389	uncharacterized protein
HVO_0844	8611.7	-0.125374	0.0778826	0.0272997	0.274699	CP001956.1	638	halocyanin
HVO_0845	2098.75	-0.0255693	0.0817579	0.528749	0.820248	CP001956.1	830	uncharacterized protein
HVO_0847	466.988	0.0143954	0.0744182	0.738765	0.905375	CP001956.1	482	uncharacterized protein
HVO_0848	444.289	0.0260629	0.0849532	0.45324	0.79057	CP001956.1	683	endonuclease 3
HVO_0849	145.785	-0.0543851	0.0999912	0.18014	0.572863	CP001956.1	134	uncharacterized protein
HVO_0850	12380	0.0411611	0.0870174	0.376388	0.74164	CP001956.1	1217	proteasome-activating nucleotidase
HVO_0852	430.772	-0.00900129	0.0830594	0.793278	0.928973	CP001956.1	269	NP_1176A family transcription regulator
HVO_0852A	279.117	-0.024538	0.0845361	0.514449	0.814412	CP001956.1	413	uncharacterized protein
HVO_0853	3093.15	0.0264946	0.0758413	0.531144	0.820764	CP001956.1	1325	DNA double-strand break repair protein Mre11
HVO_0854	12933.1	0.048724	0.0828442	0.307048	0.694122	CP001956.1	2681	DNA double-strand break repair ATPase Rad50
HVO_0855	162.473	-0.0648766	0.107381	0.131901	0.514892	CP001956.1	437	HTH domain protein
HVO_0856	286.688	-0.085895	0.101751	0.112862	0.485139	CP001956.1	557	uncharacterized protein
HVO_0857	261.483	-0.531484	0.178831	0.000136391	0.0194565	CP001956.1	185	uncharacterized protein
HVO_0858	4425.45	0.0745585	0.0900633	0.179219	0.572559	CP001956.1	4007	DNA-directed DNA polymerase B (intein-containing)
HVO_0859	14768.2	-0.0265333	0.0748681	0.577702	0.841469	CP001956.1	905	Fe-S cluster assembly complex ATPase SufC
HVO_0860	28093.5	0.0165987	0.0761283	0.705349	0.889981	CP001956.1	1430	Fe-S cluster assembly complex protein SufB
HVO_0861	23588.6	-0.0116167	0.0687055	0.793451	0.928973	CP001956.1	1208	SufB domain protein
HVO_0862	1278.05	-0.0128949	0.0753707	0.760144	0.912789	CP001956.1	491	ferritin domain protein
HVO_0863	1306.57	0.0323908	0.0899458	0.352458	0.727834	CP001956.1	452	SirR/DtxR family transcription regulator
HVO_0864	28.0158	-0.0190622	0.0907066	0.386778	1	CP001956.1	998	ISH11-type transposase ISHvo7
HVO_0864A	35.2232	-0.0182631	0.0913348	0.331547	1	CP001956.1	725	uncharacterized protein (nonfunctional);pseudo=true;transl_table=11
HVO_0865	2761.62	-0.0219722	0.0761807	0.672432	0.876191	CP001956.1	758	FkbM family methyltransferase
HVO_0866	143.483	0.0486588	0.0933884	0.245323	0.651247	CP001956.1	734	alanine-tRNA ligase-like protein
HVO_0867	1088.14	-0.0630549	0.0869676	0.207254	0.601769	CP001956.1	692	HD family hydrolase
HVO_0868	746.151	-0.134956	0.120936	0.0398246	0.324041	CP001956.1	989	GalE family epimerase/dehydratase
HVO_0869	2224.7	-0.100438	0.113755	0.0830766	0.421942	CP001956.1	4535	glutamate synthase (ferredoxin)
HVO_0870	2124.6	0.0121056	0.0733683	0.778836	0.921411	CP001956.1	1466	proline--tRNA ligase
HVO_0871	610.569	0.0417215	0.0812392	0.364018	0.734528	CP001956.1	496	uncharacterized protein;pseudo=true;transl_table=11
HVO_0873	202.844	-0.0516239	0.0996263	0.183286	0.574915	CP001956.1	479	PgpA domain protein
HVO_0874	1252.95	-0.0401257	0.080512	0.381081	0.745676	CP001956.1	1922	transcription termination factor FttA
HVO_0875	124.963	0.00697866	0.0811903	0.8482	0.945964	CP001956.1	410	DUF1628 domain protein
HVO_0876	555.862	0.0721903	0.0964015	0.154761	0.540606	CP001956.1	383	methylglyoxal synthase
HVO_0877	72.3441	-0.0288889	0.0900202	0.371344	1	CP001956.1	431	uncharacterized protein
HVO_0878	486.018	0.0149625	0.0770954	0.719669	0.895776	CP001956.1	806	endonuclease 3
HVO_0879	146.071	-0.129214	0.197019	0.0293016	0.280391	CP001956.1	425	DUF371 family protein
HVO_0880	47535	0.0226135	0.0805686	0.562056	0.83595	CP001956.1	923	uncharacterized protein
HVO_0881	834.817	-0.0226285	0.0734032	0.614972	0.857147	CP001956.1	1001	signal peptide peptidase SppA
HVO_0882	1053.55	-0.0194003	0.0770194	0.649011	0.87008	CP001956.1	1136	DUF373 family protein
HVO_0883	234.435	-0.045123	0.0896635	0.290908	0.682679	CP001956.1	191	uncharacterized protein
HVO_0884	728.615	-0.0314821	0.0727048	0.495724	0.80672	CP001956.1	830	putative oxidoreductase (aldo-keto reductase family protein)
HVO_0885	62.5591	-0.0170146	0.0858268	0.596547	1	CP001956.1	197	small CPxCG-related zinc finger protein
HVO_0886	44.6319	-0.0557479	0.110285	0.070694	1	CP001956.1	149	uncharacterized protein
HVO_0887	15798.2	0.0155375	0.0766355	0.711113	0.89159	CP001956.1	863	oxoglutarate--ferredoxin oxidoreductase beta subunit
HVO_0888	15157.6	-0.00575251	0.0734376	0.8962	0.967247	CP001956.1	1760	oxoglutarate--ferredoxin oxidoreductase alpha subunit
HVO_0889	1220.3	-0.121766	0.145651	0.0484408	0.346389	CP001956.1	644	FAD-dependent oxidoreductase
HVO_0890	1554.16	0.0519508	0.0896599	0.254137	0.65888	CP001956.1	821	ABC-type transport system permease protein (probable substrate copper)
HVO_0891	1816.26	0.0778107	0.0981995	0.134804	0.514892	CP001956.1	851	ABC-type transport system ATP-binding protein (probable substrate copper)
HVO_0892	2592.09	0.113315	0.110635	0.0597187	0.378988	CP001956.1	1925	ABC-type transport system periplasmic substrate-binding protein (probable substrate copper)
HVO_0893	2434.36	0.0625566	0.082362	0.215181	0.612267	CP001956.1	1700	methylmalonyl-CoA mutase subunit A
HVO_0894	8609.28	0.242186	0.127068	0.0041114	0.12607	CP001956.1	1988	acetyl-CoA synthetase
HVO_0895	44.8916	0.000172445	0.0884017	0.991437	1	CP001956.1	245	uncharacterized protein
HVO_0896	1376.17	0.184162	0.131984	0.0151167	0.215643	CP001956.1	1622	acetyl-CoA synthetase
HVO_0897	60.8671	0.0432048	0.0975136	0.195515	1	CP001956.1	608	uncharacterized protein
HVO_0898	22.6982	-0.0341194	0.0976107	0.106821	1	CP001956.1	194	uncharacterized protein
HVO_0899	457.331	-0.0608562	0.108722	0.116314	0.48847	CP001956.1	1400	ABC-type transport system periplasmic substrate-binding protein (probable substrate branched-chain amino acids)
HVO_0900	133.214	-0.0448319	0.093118	0.262304	0.665599	CP001956.1	968	ABC-type transport system permease protein (probable substrate branched-chain amino acids)
HVO_0901	183.007	0.20096	0.184913	0.0162273	0.221841	CP001956.1	1181	ABC-type transport system permease protein (probable substrate branched-chain amino acids)
HVO_0902	196.961	0.132178	0.228325	0.0205553	0.241889	CP001956.1	758	ABC-type transport system ATP-binding protein (probable substrate branched-chain amino acids)
HVO_0903	225.371	0.40793	0.150682	0.000335494	0.0379571	CP001956.1	743	ABC-type transport system ATP-binding protein (probable substrate branched-chain amino acids)
HVO_0905	225.299	0.0337457	0.0830637	0.425511	0.773463	CP001956.1	680	thioredoxin
HVO_0904	326.435	-0.132636	0.12594	0.0422587	0.330121	CP001956.1	404	UspA domain protein
HVO_0906	143.987	-0.0672514	0.110537	0.117185	0.489855	CP001956.1	254	uncharacterized protein
HVO_0906A	34.509	-0.00521955	0.0885657	0.795062	1	CP001956.1	83	uncharacterized protein
HVO_0907	6388.61	-0.117662	0.145943	0.0461073	0.344881	CP001956.1	1799	cox-type terminal oxidase subunit I
HVO_0908	961.172	-0.121197	0.121995	0.0528781	0.359425	CP001956.1	359	uncharacterized protein
HVO_0909	173.835	-0.0238749	0.0861598	0.491795	0.80672	CP001956.1	365	uncharacterized protein
HVO_0910	28.1022	-0.0497888	0.106888	0.0641736	1	CP001956.1	203	uncharacterized protein
HVO_0911	1790.18	0.0659222	0.101731	0.155182	0.540606	CP001956.1	1109	GTP-binding protein Drg
HVO_0912	245.713	-0.000561395	0.0841544	0.966923	0.991132	CP001956.1	491	TIGR04206 family protein
HVO_0913	295.262	-0.0297239	0.0789723	0.497999	0.807279	CP001956.1	1442	MATE efflux family protein
HVO_0914	3301.08	-0.0106182	0.0662579	0.816704	0.937909	CP001956.1	779	glyoxalase domain protein
HVO_0915	252.786	-0.0217938	0.082145	0.580221	0.841469	CP001956.1	911	archaeosortase A
HVO_0916	345.439	-0.00878608	0.0755799	0.835734	0.943508	CP001956.1	809	diphthine synthase
HVO_0917	614.811	-0.0212454	0.0818248	0.589413	0.84522	CP001956.1	575	DoxX domain protein
HVO_0918	194.167	-0.0704279	0.12583	0.0386517	0.319436	CP001956.1	209	uncharacterized protein
HVO_0919	64.5374	-0.0352683	0.0917492	0.307901	1	CP001956.1	116	small CPxCG-related zinc finger protein
HVO_0920	279.54	-0.0244244	0.0799659	0.559641	0.834488	CP001956.1	443	putative iron-sulfur protein (2Fe-2S)
HVO_0921	94.3179	-0.0213819	0.0877377	0.494934	0.80672	CP001956.1	479	Lrp/AsnC family transcription regulator
HVO_0922	0.879202	0.00129246	0.0905835	0.782061	1	CP001956.1	1167	ISH3-type transposase ISH51 (nonfunctional);pseudo=true;transl_table=11
HVO_0924	7.954	0.00456508	0.0897627	0.741964	1	CP001956.1	1352	ISH5-type transposase ISHvo11
HVO_0924A	1.46256	-0.00460526	0.0906687	0.441978	1	CP001956.1	206	uncharacterized protein (nonfunctional);pseudo=true;transl_table=11
HVO_0925	42.9572	-0.0393926	0.098055	0.162686	1	CP001956.1	218	uncharacterized protein;pseudo=true;transl_table=11
HVO_0925	42.9572	-0.0393926	0.098055	0.162686	1	CP001956.1	722	uncharacterized protein;pseudo=true;transl_table=11
HVO_0926	0.137046	0.000993781	0.0906888	0.867203	1	CP001956.1	1166	ISH3-type transposase ISH51
HVO_0929	238.454	0.0258381	0.07988	0.5399	0.826491	CP001956.1	986	tRNA (guanine(37)-N(1))-methyltransferase
HVO_0930	1117.23	-0.0493246	0.10171	0.153301	0.540606	CP001956.1	470	uncharacterized protein
HVO_0931	368.723	-0.0366704	0.0892337	0.350882	0.727834	CP001956.1	428	UspA domain protein
HVO_0932	352.42	0.00777668	0.083076	0.817187	0.938136	CP001956.1	443	UspA domain protein
HVO_0934	566.039	0.0723077	0.0934591	0.157404	0.541326	CP001956.1	716	TVP38/TMEM64 family protein
HVO_0933	3424.74	0.043426	0.0786064	0.351986	0.727834	CP001956.1	2849	P-type transport ATPase (probable substrate calcium/metal cation)
HVO_0935	1507.88	0.00336737	0.0698394	0.937583	0.983758	CP001956.1	2042	formate dehydrogenase alpha subunit
HVO_0936	499.922	0.00391874	0.0723461	0.927697	0.978223	CP001956.1	764	YqeC family protein
HVO_0937	741.085	-0.0461933	0.0935529	0.253412	0.65888	CP001956.1	440	FMN-binding domain protein
HVO_0938	318.86	-0.0512467	0.0933068	0.236337	0.644018	CP001956.1	476	UspA domain protein
HVO_0939	1088.65	-0.13664	0.198505	0.0296543	0.280391	CP001956.1	320	uncharacterized protein
HVO_0940	9481.25	0.0283032	0.0753904	0.592086	0.845276	CP001956.1	2486	P-type transport ATPase (probable substrate copper/metal cation)
HVO_0941	2802.92	0.0321602	0.0866086	0.388513	0.749473	CP001956.1	794	DsbD-TM domain protein
HVO_0942	1282.04	0.0395154	0.092722	0.278193	0.679131	CP001956.1	218	ba3-type terminal oxidase subunit CbaE
HVO_0943	1915.45	-0.209296	0.292151	0.0160095	0.221615	CP001956.1	293	ba3-type terminal oxidase subunit CbaD
HVO_0944	4018.64	0.0556404	0.0987127	0.184831	0.575124	CP001956.1	539	ba3-type terminal oxidase subunit II
HVO_0945	14649.8	0.0476584	0.0912477	0.274953	0.679033	CP001956.1	1769	ba3-type terminal oxidase subunit I
HVO_0946	1387.31	0.0495888	0.0876207	0.275289	0.679033	CP001956.1	194	cbaC protein
HVO_0947	2983.88	-0.261979	0.28331	0.0116392	0.199203	CP001956.1	221	uncharacterized protein
HVO_0948	1018.15	-0.524304	0.185744	0.000216684	0.0284377	CP001956.1	431	UspA domain protein
HVO_0949	303.588	-0.0438755	0.0872683	0.314014	0.701307	CP001956.1	401	uncharacterized protein
HVO_0950	1265.14	0.00895565	0.0710798	0.839209	0.943508	CP001956.1	659	2-dehydro-3-deoxy-phosphogluconate aldolase%2C bacterial-type
HVO_0951	465.536	0.00324991	0.0838498	0.917901	0.974199	CP001956.1	1013	uncharacterized protein
HVO_0952	730.376	0.0462003	0.0791704	0.323074	0.706677	CP001956.1	695	carbonic anhydrase
HVO_0953	2238.45	0.0743149	0.0924364	0.155217	0.540606	CP001956.1	1838	DUF304 domain protein
HVO_0954	371.402	0.0396017	0.0837825	0.367644	0.738213	CP001956.1	464	DUF304 domain protein
HVO_0955	59.2059	0.0611849	0.111235	0.0924914	1	CP001956.1	776	uncharacterized protein
HVO_0956	125.339	-0.00121707	0.0800312	0.969214	0.991579	CP001956.1	1037	metallophosphoesterase domain protein
HVO_0957	5.82722	-0.00710082	0.0904012	0.528537	1	CP001956.1	125	uncharacterized protein
HVO_0958	116.03	0.0161367	0.0820025	0.666287	0.875206	CP001956.1	446	uncharacterized protein
HVO_0959	121.151	-0.0371794	0.0926494	0.286008	0.682679	CP001956.1	686	DUF2071 family protein
HVO_0960	892.584	-0.0479295	0.0957134	0.226777	0.629562	CP001956.1	845	putative oxidoreductase (aldo-keto reductase family protein)
HVO_0961	904.173	-0.0537214	0.106226	0.109524	0.478494	CP001956.1	611	chimeric protein
HVO_0962	764.781	0.0192642	0.0707973	0.669313	0.875206	CP001956.1	374	HTH domain protein
HVO_0963	715.312	0.0447182	0.083609	0.345493	0.727756	CP001956.1	293	uncharacterized protein
HVO_0964	518.207	-0.0536918	0.082521	0.269051	0.674889	CP001956.1	425	thioredoxin
HVO_0965	1576.23	-0.1267	0.0881494	0.0341484	0.300378	CP001956.1	1478	AMP phosphorylase
HVO_0966	1129.66	0.026301	0.0688883	0.569425	0.838827	CP001956.1	971	ribose-1%2C5-bisphosphate isomerase
HVO_0967	255.438	0.00971797	0.0833912	0.772021	0.918868	CP001956.1	662	HTH-10 family transcription regulator
HVO_0968	86.008	0.0256853	0.0855906	0.484182	1	CP001956.1	1694	NADH dehydrogenase-like complex subunit CD
HVO_0969	308.791	-0.0116146	0.0787353	0.772513	0.918868	CP001956.1	2948	transducer protein Htr39
HVO_0970	3815.28	0.0140813	0.0810171	0.70541	0.889981	CP001956.1	1244	ribulose-bisphosphate carboxylase
HVO_0971	2328.06	0.0906343	0.100179	0.102334	0.461205	CP001956.1	1919	ATP-dependent DNA helicase Hel308b
HVO_0972	32863	0.17186	0.347513	0.0145344	0.215643	CP001956.1	521	pilin PilA
HVO_0973	5809.91	0.0381605	0.0664357	0.418528	0.768864	CP001956.1	1154	pyridoxal phosphate-dependent aminotransferase
HVO_0974	698.698	-0.00269111	0.0722225	0.949711	0.988052	CP001956.1	404	6%2C7-dimethyl-8-ribityllumazine synthase
HVO_0975	478.897	0.00517976	0.0711809	0.90297	0.969624	CP001956.1	1754	TIGR03663 family protein
HVO_0976	1632.67	0.0301405	0.0825896	0.471211	0.801631	CP001956.1	1145	5-(carboxyamino)imidazole ribonucleotide synthase
HVO_0977	1088.76	0.0704751	0.0853214	0.175357	0.570498	CP001956.1	611	N5-carboxyaminoimidazole ribonucleotide mutase
HVO_0978	6327.02	-0.0322236	0.0799316	0.464358	0.797412	CP001956.1	416	NADH dehydrogenase-like complex subunit A
HVO_0979	10130.3	0.0385703	0.071831	0.413548	0.766067	CP001956.1	701	NADH dehydrogenase-like complex subunit B
HVO_0980	27381.1	0.109572	0.0996096	0.0634548	0.38698	CP001956.1	1673	NADH dehydrogenase-like complex subunit CD
HVO_0981	9406.28	0.0820563	0.111399	0.106238	0.468505	CP001956.1	1049	NADH dehydrogenase-like complex subunit H
HVO_0982	7376.77	0.0878065	0.0986084	0.104205	0.463275	CP001956.1	461	NADH dehydrogenase-like complex subunit I
HVO_0983	2081.42	-0.00304808	0.0759836	0.959794	0.990265	CP001956.1	260	NADH dehydrogenase-like complex subunit J1
HVO_0984	3630.97	-0.032425	0.0890193	0.374245	0.739697	CP001956.1	368	NADH dehydrogenase-like complex subunit J2
HVO_0985	2000.19	-0.0489125	0.0943935	0.239062	0.646097	CP001956.1	302	NADH dehydrogenase-like complex subunit K
HVO_0986	19431.7	0.0369963	0.0814485	0.369579	0.738508	CP001956.1	2036	NADH dehydrogenase-like complex subunit L
HVO_0987	13920.6	0.056395	0.0894992	0.291903	0.682679	CP001956.1	1529	NADH dehydrogenase-like complex subunit M
HVO_0988	15717	0.017289	0.0705322	0.70008	0.889912	CP001956.1	1520	NADH dehydrogenase-like complex subunit N
HVO_0989	705.981	-0.0113282	0.0742554	0.769479	0.918316	CP001956.1	380	uncharacterized protein
HVO_0990	1696.81	0.0179202	0.0723978	0.688872	0.885307	CP001956.1	1460	DHH/RecJ family phosphoesterase
HVO_0991	1666.01	0.112468	0.0941141	0.0569585	0.372581	CP001956.1	782	CBS/parB domain protein
HVO_0992	80.1947	0.00478789	0.0837083	0.881921	1	CP001956.1	227	uncharacterized protein
HVO_0993	13.6449	-0.00916246	0.089704	0.591423	1	CP001956.1	170	small CPxCG-related zinc finger protein
HVO_0994	249.608	0.0293557	0.0844349	0.457409	0.791957	CP001956.1	1313	major facilitator superfamily transport protein
HVO_0995	1644.45	0.074405	0.112591	0.0947296	0.445922	CP001956.1	1037	uncharacterized protein
HVO_0996	578.977	0.133215	0.113795	0.0390757	0.322129	CP001956.1	1103	DUF21/CBS domain protein
HVO_0997	1420.59	0.00171591	0.0697389	0.967589	0.991132	CP001956.1	1106	putative Xaa-Pro dipeptidase
HVO_0998	203.229	0.00871865	0.0772943	0.830348	0.942769	CP001956.1	188	uncharacterized protein
HVO_0999	2967.29	-0.0112476	0.0738504	0.792691	0.928973	CP001956.1	1136	DRTGG domain protein
HVO_1000	2774.33	0.121536	0.131039	0.0500715	0.351035	CP001956.1	2093	acetate--CoA ligase (ADP-forming)
HVO_1001	29.1401	0.0143383	0.089296	0.522138	1	CP001956.1	260	uncharacterized protein
HVO_1002	13.8328	-0.00750375	0.0897519	0.631751	1	CP001956.1	752	uncharacterized protein
HVO_1003	97.0944	-0.0375599	0.0924071	0.290616	0.682679	CP001956.1	797	GufA family transport protein (probable substrate zinc)
HVO_1004	789.673	-0.0728237	0.10114	0.145686	0.529499	CP001956.1	284	uncharacterized protein
HVO_1005	375.19	-0.0109909	0.0810396	0.769944	0.918316	CP001956.1	755	ABC-type transport system permease protein
HVO_1006	392.806	-0.0195217	0.0758971	0.653565	0.87008	CP001956.1	953	ABC-type transport system ATP-binding protein
HVO_1007	737.407	-0.0478271	0.0846698	0.296125	0.684912	CP001956.1	1394	quinoprotein glucose dehydrogenase-like protein
HVO_1008	572.12	0.0151794	0.0844861	0.653132	0.87008	CP001956.1	998	GFO family oxidoreductase
HVO_1008A	14.5609	-0.0176654	0.0916585	0.286179	1	CP001956.1	223	uncharacterized protein (nonfunctional);pseudo=true;transl_table=11
HVO_1009	3628.06	0.0113462	0.0619262	0.801788	0.931178	CP001956.1	1022	putative oxidoreductase (aldo-keto reductase family protein)
HVO_1010	181.968	-0.0259394	0.0905915	0.368683	0.738508	CP001956.1	404	DUF457 family protein
HVO_1011	69.319	0.0155615	0.0860915	0.616331	1	CP001956.1	233	thioredoxin domain protein
HVO_1012	303.467	0.0391545	0.0926986	0.280543	0.679257	CP001956.1	659	uncharacterized protein
HVO_1013	1342.86	-0.0587021	0.0742645	0.238625	0.645562	CP001956.1	1406	heme o synthase
HVO_1014	811.308	-0.13642	0.141699	0.0399683	0.324041	CP001956.1	758	cox-type terminal oxidase subunit II
HVO_1015	535.852	0.0170284	0.0755884	0.691858	0.887753	CP001956.1	428	FAD synthase
HVO_1016	501.968	-0.0669123	0.106064	0.141872	0.526373	CP001956.1	485	JAB domain protein
HVO_1017	139.451	-0.0392731	0.0891845	0.327607	0.709197	CP001956.1	854	ketosamine kinase domain protein
HVO_1018	1305.15	-0.0162995	0.0853048	0.622352	0.861213	CP001956.1	1901	Hef-associated 3' exonuclease Han
HVO_1019	56.7282	-0.00339819	0.0866485	0.896495	1	CP001956.1	1661	phospholipase D domain protein
HVO_1020	3698.08	0.0318259	0.0684138	0.494181	0.80672	CP001956.1	1259	HEAT-PBS family protein
HVO_1021	87.959	0.0216389	0.0850768	0.536032	0.82273	CP001956.1	764	putative carbon-nitrogen hydrolase
HVO_1022	748.815	0.00818329	0.0740415	0.83738	0.943508	CP001956.1	1088	NamA family oxidoreductase
HVO_1023	1059.58	-0.0312081	0.0765556	0.490652	0.80672	CP001956.1	815	uncharacterized protein
HVO_1024	503.884	0.0248378	0.0824178	0.531833	0.820764	CP001956.1	377	acetyl-CoA C-acetyltransferase small subunit
HVO_1025	1097.2	0.0608845	0.102646	0.156374	0.540606	CP001956.1	1151	acetyl-CoA C-acetyltransferase catalytic subunit
HVO_1026	109.874	-0.0200096	0.0845054	0.575206	0.841263	CP001956.1	413	uncharacterized protein
HVO_1027	957.13	-0.0115304	0.0813533	0.75106	0.910653	CP001956.1	272	Sec-independent protein translocase protein TatAo
HVO_1028	109.009	0.0230778	0.0857145	0.512714	0.813451	CP001956.1	770	putative oxidoreductase (short-chain dehydrogenase family)
HVO_1030	610.29	-0.0109632	0.0763504	0.795226	0.928973	CP001956.1	1295	DUF4382 domain protein
HVO_1031	1528.46	-0.0214557	0.0726643	0.635571	0.866811	CP001956.1	1028	thioredoxin-disulfide reductase
HVO_1032	188.8	-0.0377712	0.0870255	0.359038	0.731479	CP001956.1	653	tRNA (carboxymethyluridine(34)-5-O)-methyltransferase
HVO_1033	923.486	0.288319	0.137979	0.00217524	0.0939075	CP001956.1	2123	type IV pilus biogenesis complex membrane subunit
HVO_1034	941.775	0.074863	0.0953267	0.147134	0.534012	CP001956.1	1694	type IV pilus biogenesis complex ATPase subunit
HVO_1035	340.174	-0.0478894	0.0897104	0.280718	0.679257	CP001956.1	497	uncharacterized protein
HVO_1036	317.562	-0.0694626	0.114914	0.0969209	0.447884	CP001956.1	368	cupin 2 barrel domain protein
HVO_1037	1642.38	0.0281287	0.0721758	0.52121	0.816696	CP001956.1	473	uncharacterized protein
HVO_1038	652.04	-0.03074	0.074802	0.501643	0.808877	CP001956.1	626	uracil-DNA glycosylase superfamily protein
HVO_1039	340.868	0.0649268	0.0958659	0.179918	0.572863	CP001956.1	563	metallo-beta-lactamase superfamily protein;pseudo=true;transl_table=11
HVO_1040	2046.22	0.136173	0.139456	0.0386025	0.319436	CP001956.1	1139	DnaJ N-terminal domain protein
HVO_1041	208.346	0.0581074	0.102476	0.159044	0.542644	CP001956.1	998	beta-lactamase domain protein
HVO_1042	441.751	-0.146371	0.170564	0.0324404	0.29484	CP001956.1	290	DNA-directed RNA polymerase subunit L
HVO_1043	485.424	0.03325	0.0788489	0.455421	0.791474	CP001956.1	560	DUF1684 family protein
HVO_1044	503.381	0.0877883	0.128294	0.0724126	0.399618	CP001956.1	812	imidazole glycerol-phosphate synthase subunit HisF
HVO_1045	71.9058	0.00473003	0.0878156	0.835207	1	CP001956.1	155	uncharacterized protein
HVO_1046	308.499	-0.267858	0.266126	0.0105742	0.19559	CP001956.1	167	uncharacterized protein
HVO_1047	300.23	-0.04593	0.0844402	0.317639	0.704445	CP001956.1	971	NADPH:quinone reductase
HVO_1048	2826.91	-0.057839	0.0794034	0.247478	0.651247	CP001956.1	2108	phosphoribosylformylglycinamidine synthase subunit PurL
HVO_1049	476.443	-0.0477881	0.0822418	0.311904	0.699959	CP001956.1	683	PHP domain protein
HVO_1050	736.942	0.0915261	0.101553	0.0987422	0.45438	CP001956.1	1091	asparagine synthase (glutamine-hydrolyzing)
HVO_1051	151.073	0.00537564	0.0830736	0.876413	0.959463	CP001956.1	482	NUDIX family hydrolase
HVO_1052	2991.64	0.11261	0.112969	0.0612814	0.38157	CP001956.1	998	transcription initiation factor TFB
HVO_1053	206.024	-0.122687	0.159326	0.0441249	0.337878	CP001956.1	278	aspartyl/glutamyl-tRNA(Asn/Gln) amidotransferase subunit C
HVO_1054	2050.77	-0.00561753	0.071202	0.884632	0.961506	CP001956.1	1271	aspartyl/glutamyl-tRNA(Asn/Gln) amidotransferase subunit A
HVO_1055	598.95	0.066595	0.0989477	0.164404	0.553454	CP001956.1	680	TrkA domain protein
HVO_1056	568.832	0.0230208	0.0786872	0.588235	0.844797	CP001956.1	1661	Trk-type transport system (probable substrate potassium)
HVO_1057	903.337	0.133426	0.145669	0.0401707	0.324041	CP001956.1	1604	Trk-type transport system (probable substrate potassium)
HVO_1058	2380.32	0.1378	0.0996129	0.0276479	0.274887	CP001956.1	1337	TrkA domain protein
HVO_1059	1127.63	0.00730181	0.0844222	0.814028	0.936172	CP001956.1	542	START domain protein
HVO_1060	76.6084	-0.00100231	0.0836698	0.976229	1	CP001956.1	959	uncharacterized protein
HVO_1061	832.673	-0.115768	0.105998	0.0573301	0.372581	CP001956.1	779	oxidoreductase
HVO_1062	1163.35	-0.0482603	0.0784765	0.31733	0.704445	CP001956.1	1160	phosphopantothenoylcysteine decarboxylase / phosphopantothenate--cysteine ligase
HVO_1063	685.51	0.0160211	0.0690961	0.722682	0.897812	CP001956.1	395	Mrp-type sodium/proton antiporter system subunit G
HVO_1064	325.041	0.126191	0.132541	0.0475683	0.344881	CP001956.1	293	Mrp-type sodium/proton antiporter system subunit F
HVO_1065	1158.52	0.052963	0.0777845	0.281733	0.679257	CP001956.1	602	Mrp-type sodium/proton antiporter system subunit E
HVO_1066	1671.46	0.0114639	0.0741776	0.790083	0.927278	CP001956.1	1697	Mrp-type sodium/proton antiporter system subunit D1
HVO_1067	243.65	0.0696085	0.108995	0.123185	0.497966	CP001956.1	341	Mrp-type sodium/proton antiporter system subunit C
HVO_1068	333.014	0.00565952	0.0799858	0.880396	0.960937	CP001956.1	473	Mrp-type sodium/proton antiporter system subunit B
HVO_1069	1871.72	-0.00567283	0.0765684	0.943362	0.986352	CP001956.1	2405	Mrp-type sodium/proton antiporter system subunit A
HVO_1070	168.156	-0.0620015	0.104917	0.145256	0.529499	CP001956.1	338	ArsR family transcription regulator
HVO_1071	536.861	-0.102816	0.146883	0.052399	0.358169	CP001956.1	401	uncharacterized protein
HVO_1072	1548.91	-0.0489067	0.0832828	0.300632	0.690254	CP001956.1	566	purine phosphoribosyltransferase (adenine phosphoribosyltransferase%2C xanthine-guanine phosphoribosyltransferase)
HVO_1073	1476.83	-0.023066	0.0719571	0.608293	0.854027	CP001956.1	674	ThiJ/PfpI domain protein
HVO_1074	621.195	0.0682812	0.0865794	0.181289	0.57414	CP001956.1	845	uncharacterized protein
HVO_1075	100.384	-0.00682875	0.081217	0.860021	0.951438	CP001956.1	299	HTH domain protein
HVO_1076	2706.07	0.0566626	0.094622	0.186305	0.575465	CP001956.1	968	sugar nucleotidyltransferase
HVO_1077	253.497	-0.0261196	0.0806559	0.531736	0.820764	CP001956.1	722	diphthine--ammonia ligase
HVO_1078	683.95	-0.0115815	0.087201	0.668393	0.875206	CP001956.1	952	homolog to sulfate adenylyltransferase small subunit (nonfunctional);pseudo=true;transl_table=11
HVO_1079	1995.36	-0.0101546	0.086026	0.801954	0.931178	CP001956.1	977	sulfate adenylyltransferase small subunit-like protein
HVO_1080	8390.86	0.0344215	0.0793771	0.43797	0.781818	CP001956.1	566	uncharacterized protein
HVO_1081	933.612	-0.0669216	0.0925014	0.182348	0.574529	CP001956.1	344	glutaredoxin
HVO_1082	1792.96	-0.212236	0.135611	0.00978018	0.194044	CP001956.1	632	orotate phosphoribosyltransferase-like protein
HVO_1083	1429.23	-0.613312	0.241961	0.000446958	0.0466856	CP001956.1	1073	glucose 1-dehydrogenase
HVO_1084	514.299	-0.0293846	0.0759273	0.515306	0.814412	CP001956.1	1391	adenylosuccinate lyase
HVO_1085	1661.15	0.111878	0.0932918	0.0569721	0.372581	CP001956.1	1577	phosphoribosylglycinamide formyltransferase / phosphoribosylaminoimidazolecarboxamide formyltransferase
HVO_1086	109.12	-0.022923	0.0829047	0.554496	0.832477	CP001956.1	755	(S)-3-O-geranylgeranylglyceryl phosphate synthase 2
HVO_1087	4116.24	-0.0703499	0.109212	0.121904	0.495621	CP001956.1	425	UspA domain protein
HVO_1088	3716.16	-0.0934635	0.0899759	0.0992341	0.456005	CP001956.1	2516	folylpolyglutamate synthase / 7%2C8-dihydropteroate reductase / dihydropteroate synthase
HVO_1089	231.051	-0.00799313	0.0761378	0.848433	0.945964	CP001956.1	752	NRDE domain protein
HVO_1090	954.252	0.0231687	0.0858285	0.510247	0.811924	CP001956.1	353	transcription initiation factor TFE beta subunit
HVO_1091	4999.41	0.0242201	0.0794659	0.586142	0.844033	CP001956.1	758	proteasome alpha subunit
HVO_1092	444.884	-0.100424	0.125805	0.0730196	0.399618	CP001956.1	479	ribonuclease P protein component 2
HVO_1093	410.218	0.0189148	0.0734759	0.668086	0.875206	CP001956.1	626	putative S-adenosylmethionine-dependent methyltransferase
HVO_1094	320.28	-0.0163572	0.0746763	0.705529	0.889981	CP001956.1	695	ribonuclease P protein component 3
HVO_1095	2144.16	0.0515281	0.0758038	0.290814	0.682679	CP001956.1	554	putative secreted glycoprotein
HVO_1096	698.337	0.154991	0.110732	0.0220836	0.250955	CP001956.1	1097	succinyl-diaminopimelate desuccinylase
HVO_1097	721.589	0.013895	0.0681051	0.758828	0.912297	CP001956.1	866	diaminopimelate epimerase
HVO_1098	1172.84	0.00168449	0.0724442	0.96899	0.991579	CP001956.1	1247	diaminopimelate decarboxylase
HVO_1099	739.795	0.121079	0.101322	0.047172	0.344881	CP001956.1	842	2%2C3%2C4%2C5-tetrahydropyridine-2%2C6-dicarboxylate N-succinyltransferase
HVO_1100	431.771	0.0536033	0.0864659	0.261004	0.663548	CP001956.1	761	4-hydroxy-tetrahydrodipicolinate reductase
HVO_1101	653.466	0.0798215	0.0947574	0.133045	0.514892	CP001956.1	917	4-hydroxy-tetrahydrodipicolinate synthase
HVO_1102	252.24	-0.0477254	0.0902734	0.273419	0.679033	CP001956.1	497	DUF88 family protein
HVO_1103	1001.43	0.0567349	0.0916346	0.22289	0.622916	CP001956.1	920	uncharacterized protein
HVO_1104	57.2938	-0.0370983	0.0947316	0.240737	1	CP001956.1	167	uncharacterized protein
HVO_1105	94.0983	-0.0359021	0.0906493	0.324548	0.707376	CP001956.1	479	MiaB-like tRNA modifying enzyme
HVO_1105A	252.537	-0.0571333	0.112562	0.0553677	0.36923	CP001956.1	152	uncharacterized protein (nonfunctional);pseudo=true;transl_table=11
HVO_1105A	252.537	-0.0571333	0.112562	0.0553677	0.36923	CP001956.1	440	uncharacterized protein (nonfunctional);pseudo=true;transl_table=11
HVO_1106	2.75475	0.00620441	0.0906225	0.457868	1	CP001956.1	1298	ISH8-type transposase ISHvo12
HVO_1107	214.45	-0.00104652	0.0776976	0.979246	0.994483	CP001956.1	1028	DUF1119 family protein
HVO_1108	106.235	-0.0618582	0.107835	0.124946	0.503005	CP001956.1	224	tRNA/rRNA pseudouridine synthase complex protein Gar1
HVO_1109	161.759	-0.0140647	0.0823422	0.701365	0.889981	CP001956.1	278	signal recognition particle 19K protein
HVO_1110	1936.97	0.0155917	0.0813467	0.576518	0.841469	CP001956.1	1148	ABC-type transport system periplasmic substrate-binding protein (probable substrate cobalamin)
HVO_1111	236.403	0.0296913	0.0884063	0.398892	0.759396	CP001956.1	1094	ABC-type transport system permease protein (probable substrate cobalamin)
HVO_1112	634.184	0.074388	0.0880762	0.15631	0.540606	CP001956.1	1430	ABC-type transport system ATP-binding protein (probable substrate cobalamin)
HVO_1113	727.906	0.0227483	0.0771474	0.598079	0.848802	CP001956.1	1169	FtsZ family protein CetZ%2C type III
HVO_1114	510.092	0.0803766	0.101879	0.122299	0.496613	CP001956.1	698	RNA-free ribonuclease P-like protein
HVO_1115	1243.29	-0.0227274	0.080869	0.574314	0.841263	CP001956.1	200	uncharacterized protein
HVO_1116	1678.55	-0.0406334	0.0961821	0.218012	0.616105	CP001956.1	347	HTH domain protein
HVO_1117	6809.08	-0.0548723	0.0965349	0.257503	0.661376	CP001956.1	641	HTH-10 family transcription regulator
HVO_1118	2472.07	-0.0523283	0.0843649	0.277064	0.679131	CP001956.1	134	small CPxCG-related zinc finger protein
HVO_1119	761.403	-0.0197107	0.075666	0.650901	0.87008	CP001956.1	521	halocyanin
HVO_1120	856.531	-0.021653	0.0807869	0.592686	0.845276	CP001956.1	329	TIGR04031 family protein
HVO_1121	7796.78	-0.0646021	0.0778173	0.202214	0.59452	CP001956.1	1208	Fe-coproporphyrin synthase AhbC
HVO_1122	246.826	-0.0707614	0.107073	0.133173	0.514892	CP001956.1	185	uncharacterized protein
HVO_1123	2080.59	-0.0297438	0.0679135	0.579285	0.841469	CP001956.1	1049	thioredoxin-disulfide reductase
HVO_1124	87.4111	0.00772892	0.0864146	0.776286	0.919824	CP001956.1	284	DUF357 family protein
HVO_1125	1318.73	-0.0419493	0.0760558	0.344064	0.726898	CP001956.1	1484	cysteine--tRNA ligase
HVO_1126	440.731	0.0371423	0.087373	0.358176	0.730376	CP001956.1	1778	transducer protein HemAT
HVO_1127	137.527	-0.0470754	0.0967335	0.215149	0.612267	CP001956.1	494	uncharacterized protein
HVO_1128	606.921	0.0457519	0.0874127	0.302135	0.69099	CP001956.1	878	sirohydrochlorin cobaltochelatase
HVO_1129	732.446	0.00273047	0.0723725	0.941055	0.984655	CP001956.1	1172	uncharacterized protein
HVO_1130	12494.5	0.00765484	0.0815033	0.83273	0.943335	CP001956.1	581	uncharacterized protein
HVO_1131	673.058	-0.0276915	0.0832824	0.506213	0.809677	CP001956.1	185	methyltransferase activator Trm112
HVO_1132	2952.08	-0.054192	0.066868	0.263301	0.666069	CP001956.1	1331	adenylosuccinate synthase
HVO_1133	11347	0.00889347	0.0772635	0.826562	0.940838	CP001956.1	305	HTH domain protein
HVO_1134	6738.89	0.0295367	0.0745196	0.501243	0.808877	CP001956.1	2273	uncharacterized protein
HVO_1135	1263.97	0.00786413	0.0770691	0.847556	0.945861	CP001956.1	905	S-adenosylmethionine-dependent methyltransferase-like protein
HVO_1136	219.515	-0.0323037	0.0890664	0.371518	0.73896	CP001956.1	884	CDP-alcohol 1-archaetidyltransferase
HVO_1137	277.154	-0.000128541	0.0766064	0.998246	0.999982	CP001956.1	1658	ion channel pore / TrkA domain protein
HVO_1138	2220.76	0.0246954	0.079043	0.597385	0.848802	CP001956.1	848	cox-type terminal oxidase subunit III
HVO_1139	5573.16	0.169236	0.110024	0.0156243	0.217646	CP001956.1	1076	squalene synthase
HVO_1140	3386.28	0.0985422	0.0979434	0.0845795	0.425622	CP001956.1	1142	acyl-CoA dehydrogenase
HVO_1141	53.2736	-0.112966	0.214945	0.0109399	1	CP001956.1	323	PadR family transcription regulator
HVO_1142	49.1776	-0.0438103	0.0991955	0.166541	1	CP001956.1	275	uncharacterized protein
HVO_1143	193.724	-0.124902	0.161692	0.0415816	0.327847	CP001956.1	671	putative archaetidylserine synthase
HVO_1144	1408.15	-0.0268874	0.0792388	0.527231	0.819872	CP001956.1	446	halocyanin
HVO_1145	6358.67	-0.0040514	0.0886394	0.846751	0.94569	CP001956.1	662	30S ribosomal protein S1e
HVO_1146	2360.88	-0.0486571	0.0987612	0.196199	0.584615	CP001956.1	242	uncharacterized protein
HVO_1147	7052.37	-0.508622	0.150356	3.69973e-05	0.00933754	CP001956.1	1121	putative replication complex protein RecJ2
HVO_1148	7335.16	-0.0532378	0.104106	0.144003	0.527313	CP001956.1	467	30S ribosomal protein S15
HVO_1150	6256.81	0.00697001	0.0797152	0.862898	0.951438	CP001956.1	392	IS200-type transposase HfIRS11
HVO_1151	23383.8	-0.0408754	0.0764628	0.386096	0.74853	CP001956.1	1254	IS1341-type transposase HfIRS11 (nonfunctional);pseudo=true;transl_table=11
HVO_1153	1212.7	0.00602714	0.069272	0.888691	0.961506	CP001956.1	1511	putative secreted glycoprotein
HVO_1154	136.159	-0.0102792	0.0792301	0.794806	0.928973	CP001956.1	770	putative secreted glycoprotein
HVO_1155	71.7525	-0.0130842	0.0864101	0.657276	1	CP001956.1	452	putative secreted glycoprotein
HVO_1156	122.939	-0.00492911	0.0817612	0.890823	0.962711	CP001956.1	986	uncharacterized protein
HVO_1157	104.151	-0.00079794	0.0833529	0.981123	0.994483	CP001956.1	632	uncharacterized protein
HVO_1158	98.6067	-0.00722898	0.0836248	0.828076	0.941413	CP001956.1	500	uncharacterized protein
HVO_1159	497.406	0.0486444	0.0922508	0.254876	0.65888	CP001956.1	2042	type IV pilus biogenesis complex membrane subunit
HVO_1160	611.737	0.173933	0.139307	0.019743	0.23815	CP001956.1	3302	type IV pilus biogenesis complex ATPase subunit
HVO_1162	3558.68	-0.305791	0.143545	0.00266696	0.0994353	CP001956.1	275	Sec-independent protein translocase protein TatAt
HVO_1163	639.714	-0.0412584	0.0744959	0.373135	0.739332	CP001956.1	500	peroxiredoxin
HVO_1164	1385.16	0.0927019	0.0809526	0.0892925	0.435318	CP001956.1	812	HD family hydrolase
HVO_1165	4514.52	0.0506821	0.0855608	0.229487	0.633794	CP001956.1	908	mechanosensitive channel protein MscS
HVO_1166	903.885	-0.000420569	0.0783027	0.994178	0.999506	CP001956.1	248	CRM domain protein
HVO_1167	59.4088	-0.0689765	0.118234	0.0756175	1	CP001956.1	275	ribonuclease P protein component 4
HVO_1168	1077.55	0.096848	0.0901915	0.085779	0.428974	CP001956.1	1061	putative glycosyltransferase%2C type 1
HVO_1169	348.095	-0.0251736	0.0755687	0.572913	0.841263	CP001956.1	1106	putative glycosyltransferase%2C type 1
HVO_1170	1957.76	0.0128977	0.0662582	0.775578	0.919571	CP001956.1	428	glycine-rich protein
HVO_1171	643.387	-0.000961676	0.0728692	0.982542	0.994864	CP001956.1	746	DUF2797 family protein
HVO_1172	1881.25	0.0253228	0.0781679	0.552735	0.832477	CP001956.1	947	GalE family epimerase/dehydratase
HVO_1173	210.377	0.00837174	0.0783643	0.831264	0.942769	CP001956.1	542	tRNA (cytidine(56)-2'-O)-methyltransferase
HVO_1174	797.737	-0.0589339	0.0861297	0.221039	0.620916	CP001956.1	530	transcription initiation factor TFE alpha subunit
HVO_1175	827.153	-0.12826	0.111781	0.0440276	0.337878	CP001956.1	677	DUF2110 family protein
HVO_1176	1723.66	-0.112315	0.0890259	0.0538784	0.362965	CP001956.1	755	uncharacterized protein
HVO_1177	256.293	-0.0483418	0.0867596	0.289944	0.682679	CP001956.1	692	ADP-ribose pyrophosphatase
HVO_1178	16.5663	-0.0201213	0.0926456	0.192509	1	CP001956.1	113	uncharacterized protein
HVO_1179	490.614	-0.0476704	0.0914477	0.279058	0.679257	CP001956.1	1064	hypothetical protein
HVO_1180	79.0188	0.0373979	0.0923982	0.290193	1	CP001956.1	374	AhpD family protein
HVO_1181	2075.08	0.025013	0.0790655	0.554467	0.832477	CP001956.1	1031	PhoU domain protein
HVO_1182	103.318	-0.314099	0.225885	0.00624543	0.151982	CP001956.1	458	uncharacterized protein
HVO_1183	50.4294	-0.0144106	0.0872571	0.609355	1	CP001956.1	443	uncharacterized protein
HVO_1184	294.191	0.157422	0.161046	0.0282368	0.279794	CP001956.1	1139	DUF1511 family protein
HVO_1185	473.937	-0.0420136	0.0943671	0.25334	0.65888	CP001956.1	182	uncharacterized protein
HVO_1186	2583.25	-0.0774683	0.0944478	0.157862	0.541785	CP001956.1	224	HTH domain protein
HVO_1187	1330.1	-0.0131695	0.0725126	0.70252	0.889981	CP001956.1	431	START domain protein
HVO_1188	111.097	-0.0607914	0.111728	0.0889964	0.435318	CP001956.1	317	uncharacterized protein
HVO_1189	30170.2	0.167095	0.129004	0.0204307	0.241889	CP001956.1	1526	aldehyde dehydrogenase
HVO_1190	1003.25	0.00747032	0.070898	0.865466	0.953204	CP001956.1	719	HTH-10 family transcription regulator
HVO_1191	6781.41	0.147649	0.137304	0.0316128	0.29207	CP001956.1	839	proline dehydrogenase
HVO_1192	1796.81	0.140364	0.107036	0.0295716	0.280391	CP001956.1	1305	ABC-type transport system periplasmic substrate-binding protein (probable substrate branched-chain amino acids);pseudo=true;transl_table=11
HVO_1193	424.83	-0.0301712	0.0809526	0.481122	0.80672	CP001956.1	578	ABC-type transport system permease protein (probable substrate branched-chain amino acids);pseudo=true;transl_table=11
HVO_1194	198.977	-0.00235712	0.0763066	0.953872	0.990265	CP001956.1	1124	ABC-type transport system permease protein (probable substrate branched-chain amino acids)
HVO_1195	200.414	-0.0614501	0.0960033	0.191637	0.580037	CP001956.1	806	ABC-type transport system ATP-binding protein (probable substrate branched-chain amino acids)
HVO_1196	187.094	-0.0327548	0.0886052	0.375535	0.74164	CP001956.1	737	ABC-type transport system ATP-binding protein (probable substrate branched-chain amino acids)
HVO_1197	3635.95	-0.308536	0.12175	0.000756995	0.0554737	CP001956.1	797	RIO-type protein kinase domain protein
HVO_1198	2749.07	-0.580336	0.116143	3.28685e-08	3.59472e-05	CP001956.1	437	UspA domain protein
HVO_1199	1254.61	0.0163702	0.0792744	0.682441	0.882431	CP001956.1	1142	acyl-CoA dehydrogenase
HVO_1200	962.84	-0.0511086	0.101175	0.178581	0.572193	CP001956.1	455	arl cluster protein ArlD
HVO_1201	241.703	0.0221989	0.0804191	0.586415	0.844033	CP001956.1	2126	sensor box histidine kinase
HVO_1202	146.113	-0.00899251	0.0827765	0.807545	0.934352	CP001956.1	1097	uncharacterized protein
HVO_1203	443.863	-0.00191898	0.0776787	0.962943	0.990265	CP001956.1	530	arl cluster protein ArlD
HVO_1205	24.7714	-0.00255595	0.087762	0.909895	1	CP001956.1	509	taxis cluster protein CheD
HVO_1206	166.727	0.0256711	0.0853237	0.490277	0.80672	CP001956.1	1187	taxis cluster protein CheC
HVO_1207	110.763	0.0226776	0.088661	0.451072	0.789697	CP001956.1	368	response regulator CheY
HVO_1208	2855.36	-0.0526446	0.0967015	0.20137	0.594151	CP001956.1	662	uncharacterized protein
HVO_1209	151.036	-0.0330397	0.0987878	0.0216968	0.250462	CP001956.1	338	HTH domain protein
HVO_1210	219.023	-0.0192535	0.084196	0.584809	0.844033	CP001956.1	641	archaellin A1
HVO_1211	241.872	-0.0168984	0.0880001	0.544434	0.830003	CP001956.1	662	archaellin A2
HVO_1212	1248.96	0.0998169	0.125384	0.0710576	0.396497	CP001956.1	740	KaiC-type circadian clock protein CirA
HVO_1213	70.7234	-0.00202573	0.0852339	0.935683	1	CP001956.1	1454	arl cluster protein ArlCE
HVO_1214	36.9516	0.00573223	0.0865561	0.827653	1	CP001956.1	437	arl cluster protein ArlF
HVO_1215	20.0466	0.013093	0.0901142	0.474237	1	CP001956.1	449	arl cluster protein ArlG
HVO_1216	25.7721	0.0246314	0.0926717	0.260866	1	CP001956.1	749	arl cluster protein ArlH
HVO_1217	144.998	-0.0104663	0.0820742	0.772361	0.918868	CP001956.1	1664	archaellar motor/biogenesis protein ArlI
HVO_1218	96.2945	-0.00993135	0.0825805	0.779029	0.921411	CP001956.1	1742	archaellar motor/biogenesis protein ArlJ
HVO_1219	101.688	0.0592608	0.104897	0.142463	0.526373	CP001956.1	1118	taxis protein CheF2
HVO_1220	11.381	-0.00678652	0.0896329	0.668998	1	CP001956.1	362	uncharacterized protein
HVO_1221	58.5705	0.00397225	0.0858925	0.886409	1	CP001956.1	866	taxis protein CheF1
HVO_1222	111.425	-0.000821844	0.0842775	0.980009	0.994483	CP001956.1	842	protein-glutamate O-methyltransferase CheR
HVO_1223	389.751	0.0483085	0.0825128	0.313349	0.700816	CP001956.1	2270	taxis sensor histidine kinase CheA
HVO_1224	83.4114	0.0340381	0.0899144	0.345248	1	CP001956.1	1100	protein-glutamate methylesterase / protein-glutamine glutaminase CheB
HVO_1225	157.361	0.0205923	0.0802418	0.610175	0.854027	CP001956.1	473	purine-binding taxis protein CheW
HVO_1226	51.795	0.0133226	0.0872643	0.626895	1	CP001956.1	488	major facilitator superfamily transport protein
HVO_1227	167.576	-0.0245574	0.0881885	0.448498	0.788847	CP001956.1	1592	xanthine/uracil permease family transport protein
HVO_1228	66719.6	-0.0157919	0.06974	0.690015	0.886429	CP001956.1	2465	DUF5059 domain / halocyanin domain protein
HVO_1229	308.015	0.0589406	0.0960614	0.194765	0.583085	CP001956.1	137	uncharacterized protein
HVO_1230	353.691	0.0914469	0.109844	0.0942068	0.445922	CP001956.1	1180	mechanosensitive ion channel;pseudo=true;transl_table=11
HVO_1231	147.777	-0.0322704	0.0897655	0.357243	0.729623	CP001956.1	494	DUF457 family protein
HVO_1232	281.604	0.330809	0.175981	0.00277566	0.102325	CP001956.1	581	putative AhpD family alkylhydroperoxidase
HVO_1233	519.495	-0.0379334	0.0873547	0.354821	0.729623	CP001956.1	194	cold shock protein
HVO_1234	997.762	0.0649402	0.102708	0.153068	0.540606	CP001956.1	1496	(6-4)DNA photolyase
HVO_1235	956.05	-0.0743413	0.0809267	0.156669	0.540606	CP001956.1	794	creatininase domain protein
HVO_1236	1636.61	0.0400137	0.0888414	0.324125	0.707376	CP001956.1	1607	acyl-CoA synthetase
HVO_1237	121.251	0.0276452	0.0892094	0.397159	0.758984	CP001956.1	965	DUF583 domain protein
HVO_1238	1362.81	0.0267029	0.0772762	0.541355	0.826902	CP001956.1	974	putative oxidoreductase (aldo-keto reductase family protein)
HVO_1238A	413.043	-0.018895	0.0777827	0.65559	0.87008	CP001956.1	494	uncharacterized protein
HVO_1239	494.006	-0.0704572	0.101569	0.149715	0.536578	CP001956.1	1217	major facilitator superfamily transport protein
HVO_1240	1579.83	0.0202705	0.0818253	0.592745	0.845276	CP001956.1	1061	uncharacterized protein
HVO_1241	1086.34	-0.0393269	0.0764024	0.401587	0.760421	CP001956.1	671	SCO1/SenC/PrrC family protein
HVO_1242	2236.25	0.0939983	0.0880226	0.0877409	0.432899	CP001956.1	1298	uncharacterized protein
HVO_1243	389.248	-0.0161047	0.0794109	0.710835	0.89159	CP001956.1	692	cytochrome c-type biogenesis protein CcdA-like protein
HVO_1244	534.066	-0.0566011	0.0830103	0.248575	0.651595	CP001956.1	590	thioredoxin
HVO_1245	1170.23	-0.238869	0.15184	0.00767093	0.172957	CP001956.1	683	thioredoxin domain protein
HVO_1246	1137.8	-0.0720451	0.110425	0.119721	0.493472	CP001956.1	377	ferredoxin (2Fe-2S)
HVO_1247	435.811	-0.0467816	0.0880088	0.293499	0.683004	CP001956.1	575	NUDIX family hydrolase
HVO_1248	805.367	-0.0141127	0.0782306	0.732198	0.902209	CP001956.1	209	DUF1918 family protein
HVO_1249	1662.77	-0.0105398	0.0785383	0.809282	0.93462	CP001956.1	428	DUF54 family protein
HVO_1250	1072.89	0.0372201	0.086841	0.366421	0.736518	CP001956.1	563	redoxin domain protein
HVO_1251	30.8914	-0.027601	0.0945936	0.166411	1	CP001956.1	425	DMT superfamily transport protein
HVO_1252	477.287	-0.43069	0.170826	0.000559198	0.0524208	CP001956.1	197	uncharacterized protein
HVO_1253	582.52	0.0279632	0.0780737	0.523904	0.817759	CP001956.1	452	uncharacterized protein;pseudo=true;transl_table=11
HVO_1254	153.356	0.0434866	0.0915677	0.280728	0.679257	CP001956.1	152	uncharacterized protein
HVO_1255	345.032	0.0723136	0.106495	0.130361	0.514004	CP001956.1	1238	major facilitator superfamily transport protein
HVO_1256	1014.05	0.24347	0.138874	0.00534234	0.14321	CP001956.1	899	uncharacterized protein
HVO_1257	1989.45	0.12274	0.139681	0.0484585	0.346389	CP001956.1	1016	AAA-type ATPase (MoxR subfamily)
HVO_1258	1306.39	0.279132	0.13877	0.00266514	0.0994353	CP001956.1	923	uncharacterized protein
HVO_1259	1205.5	0.347268	0.204127	0.00377533	0.125038	CP001956.1	623	uncharacterized protein
HVO_1260	1370.52	0.0270083	0.0835232	0.494186	0.80672	CP001956.1	2456	von Willebrand factor type A domain protein
HVO_1261	574.375	0.011642	0.0836156	0.704325	0.889981	CP001956.1	1796	uncharacterized protein
HVO_1262	143.271	0.0234108	0.0895792	0.416458	0.76847	CP001956.1	1457	putative NhaC-type sodium/proton antiporter
HVO_1263	470.336	0.0556709	0.0894628	0.236808	0.644018	CP001956.1	596	DUF304 domain protein
HVO_1264	449.935	0.116112	0.140999	0.0518172	0.357168	CP001956.1	653	DUF304 domain protein
HVO_1265	612.499	-0.0540016	0.100479	0.176463	0.570498	CP001956.1	485	Lrp/AsnC family transcription regulator
HVO_1266	1922.22	-0.0346876	0.0735593	0.365464	0.736518	CP001956.1	1151	pyridoxal phosphate-dependent aminotransferase
HVO_1267	80.4037	-0.227576	0.34041	0.0135764	1	CP001956.1	425	UspA domain protein
HVO_1268	2615.37	-4.53883e-05	0.0701799	0.999982	0.999982	CP001956.1	713	uncharacterized protein
HVO_1269	947.741	-0.101019	0.104175	0.0863749	0.430039	CP001956.1	2127	uncharacterized protein;pseudo=true;transl_table=11
HVO_1270	459.069	-0.0205056	0.0843966	0.577975	0.841469	CP001956.1	140	uncharacterized protein
HVO_1271	7848.59	-0.0343994	0.0733359	0.475952	0.806194	CP001956.1	590	receiver box response regulator
HVO_1272	3064.68	0.155246	0.102737	0.0187323	0.234249	CP001956.1	1088	TrmB family transcription regulator
HVO_1273	2551.27	0.0104344	0.0670058	0.818065	0.938652	CP001956.1	1496	inosine-5'-monophosphate dehydrogenase
HVO_1273A	1928.38	-0.0763013	0.112986	0.109108	0.477311	CP001956.1	197	uncharacterized protein
HVO_1274	6057.72	-0.0692876	0.0893656	0.166972	0.558447	CP001956.1	962	uncharacterized protein
HVO_1275	283.74	-0.0500568	0.0867822	0.278524	0.679257	CP001956.1	386	UPF0047 family protein
HVO_1276	259.436	0.0348369	0.0840133	0.408427	0.7646	CP001956.1	227	small CPxCG-related zinc finger protein
HVO_1278	43.7936	-0.0278427	0.0911587	0.342294	1	CP001956.1	380	uncharacterized protein
HVO_1279	577.885	-0.00681325	0.0771634	0.860952	0.951438	CP001956.1	488	dihydrofolate reductase
HVO_1280	489.428	0.0723329	0.0941793	0.156844	0.540606	CP001956.1	1304	major facilitator superfamily transport protein
HVO_1281	438.971	0.0165977	0.0717234	0.710297	0.89159	CP001956.1	1073	putative glycosyltransferase%2C type 1
HVO_1282	252.486	-0.018808	0.0807471	0.635795	0.866811	CP001956.1	377	PtpS family protein
HVO_1283	1656.17	-0.113083	0.104553	0.0604304	0.379749	CP001956.1	998	oxidoreductase
HVO_1284	1653.53	0.0205417	0.0655038	0.654053	0.87008	CP001956.1	785	GTP cyclohydrolase 3
HVO_1285	175.435	-0.0288213	0.0826987	0.48273	0.80672	CP001956.1	254	uncharacterized protein
HVO_1286	2189.17	-0.02495	0.0864916	0.481444	0.80672	CP001956.1	782	HAD superfamily hydrolase
HVO_1287	19644.8	-0.0105162	0.0858819	0.6266	0.862363	CP001956.1	596	protein deglycase PfpI
HVO_1288	569.862	-0.0154604	0.0767223	0.713923	0.892889	CP001956.1	134	uncharacterized protein
HVO_1289	7597.89	0.00147474	0.0629821	0.971845	0.99195	CP001956.1	398	OsmC domain protein
HVO_1290	12122.1	0.0967814	0.0880599	0.0837655	0.423474	CP001956.1	716	metal-dependent hydrolase domain protein
HVO_1291	1503.8	-0.0858167	0.100261	0.11408	0.485992	CP001956.1	731	fumarylacetoacetase family protein
HVO_1292	41.5144	0.000469173	0.0865722	0.985707	1	CP001956.1	392	DUF1648 family protein
HVO_1293	405.003	0.0223065	0.0756687	0.609103	0.854027	CP001956.1	617	LacC domain protein
HVO_1294	1696.47	0.0493039	0.09106	0.259004	0.661376	CP001956.1	1580	GMC family oxidoreductase
HVO_1295	464.697	-0.0185481	0.0763367	0.661616	0.873898	CP001956.1	1085	histidinol-phosphate aminotransferase
HVO_1296	225.344	0.00813602	0.0779262	0.83923	0.943508	CP001956.1	509	putative adenylate kinase
HVO_1297	203.446	0.0373195	0.0919376	0.295037	0.683145	CP001956.1	602	putative archaetidylglycerolphosphate synthase
HVO_1297A	21.629	-0.0072936	0.0888833	0.708852	1	CP001956.1	185	uncharacterized protein
HVO_1298	208.422	-0.0128307	0.0774573	0.739257	0.905375	CP001956.1	1418	sensor box histidine kinase
HVO_1299	4561.2	-0.00378059	0.0763557	0.938243	0.984128	CP001956.1	521	cro/C1 family transcription regulator
HVO_1300	1733.01	-0.041494	0.089892	0.309074	0.696478	CP001956.1	644	triosephosphate isomerase
HVO_1301	3301.64	0.107942	0.127998	0.0657156	0.388687	CP001956.1	1766	DUF87 domain protein
HVO_1302	874.614	-0.00706201	0.0786941	0.858908	0.951438	CP001956.1	1289	DNA-directed DNA polymerase Y
HVO_1303	299.515	-0.0474524	0.0892998	0.282375	0.680228	CP001956.1	428	Lrp/AsnC family transcription regulator
HVO_1304	35129.4	0.186935	0.216947	0.0187617	0.234249	CP001956.1	938	pyruvate--ferredoxin oxidoreductase beta subunit
HVO_1305	64644.2	0.118385	0.102967	0.0584631	0.376112	CP001956.1	1895	pyruvate--ferredoxin oxidoreductase alpha subunit
HVO_1306	657.891	-0.0172667	0.0735005	0.697887	0.889094	CP001956.1	1157	chorismate synthase
HVO_1307	382.36	0.0388622	0.0911011	0.30475	0.693731	CP001956.1	530	uncharacterized protein
HVO_1307A	78.9931	-0.0231376	0.0882591	0.4605	1	CP001956.1	320	phosphodiesterase/nucleotide pyrophosphatase domain protein-like protein
HVO_1308	2134.43	-0.017917	0.0639637	0.696348	0.889014	CP001956.1	1292	3-phosphoshikimate 1-carboxyvinyltransferase
HVO_1309	6067.92	0.048358	0.0854721	0.324118	0.707376	CP001956.1	1175	peptidase M24 family protein
HVO_1310	4233.19	-0.00675942	0.0802622	0.911985	0.972944	CP001956.1	521	uncharacterized protein
HVO_1311	2029.71	0.0317168	0.0778951	0.4809	0.80672	CP001956.1	845	putative oxidoreductase (short-chain dehydrogenase family)
HVO_1312	435.102	-0.00354013	0.0740452	0.922431	0.975184	CP001956.1	818	prephenate dehydrogenase
HVO_1313	418.791	-0.0351198	0.0795637	0.433455	0.778842	CP001956.1	1403	putative S-adenosylmethionine-dependent methyltransferase
HVO_1314	930.904	-0.005043	0.0786871	0.897191	0.967393	CP001956.1	791	5'-nucleotidase SurE
HVO_1316	85.0319	0.0189589	0.0862253	0.559543	1	CP001956.1	224	uncharacterized protein
HVO_1317	109.756	-0.0564226	0.11003	0.079707	0.414877	CP001956.1	251	uncharacterized protein
HVO_1318	525.299	-0.04467	0.0857986	0.318995	0.704797	CP001956.1	806	aminoglycoside N3'-acetyltransferase
HVO_1319	217.198	-0.111691	0.15389	0.0473175	0.344881	CP001956.1	425	peroxiredoxin OsmC%2C lipoyl-dependent
HVO_1320	36.0659	-0.016945	0.0886898	0.517319	1	CP001956.1	449	LysE family transport protein
HVO_1322	194.178	0.0741808	0.105657	0.13081	0.514004	CP001956.1	311	chorismate mutase
HVO_1323	455.061	-0.141414	0.139563	0.0367499	0.310764	CP001956.1	869	shikimate kinase%2C archaeal-type
HVO_1324	259.117	0.0154675	0.0772546	0.709602	0.89159	CP001956.1	428	uncharacterized protein
HVO_1325	188.636	-0.0199983	0.0827594	0.598119	0.848802	CP001956.1	236	uncharacterized protein
HVO_1326	283.448	0.0244277	0.0807989	0.55097	0.832477	CP001956.1	134	small CPxCG-related zinc finger protein
HVO_1327	3734.08	0.00450387	0.0784107	0.907957	0.971923	CP001956.1	2210	AAA-type ATPase (CDC48 subfamily)
HVO_1328	379.915	-0.0231889	0.07442	0.605449	0.852861	CP001956.1	317	uncharacterized protein
HVO_1329	87.4463	-0.0410574	0.0936679	0.261385	0.663781	CP001956.1	740	putative S-adenosylmethionine-dependent methyltransferase
HVO_1330	61.8162	-0.027737	0.0885929	0.413665	1	CP001956.1	620	uncharacterized protein
HVO_1331	753.272	-0.0326834	0.0854656	0.417451	0.768766	CP001956.1	401	ArsR family transcription regulator
HVO_1332	590.325	0.0356822	0.0794166	0.418085	0.768766	CP001956.1	389	uncharacterized protein
HVO_1333	1864.22	0.0456627	0.0731713	0.342334	0.726455	CP001956.1	2840	ATP-dependent DNA helicase
HVO_1334	154.568	-0.0104216	0.0797659	0.788214	0.926264	CP001956.1	275	uncharacterized protein
HVO_1335	190.795	-0.0307792	0.0880486	0.399564	0.759542	CP001956.1	278	uncharacterized protein
HVO_1336	2240.97	-0.0262575	0.066955	0.571058	0.839821	CP001956.1	782	rpa-associated phosphoesterase
HVO_1337	10573.4	0.0339594	0.0762605	0.457238	0.791957	CP001956.1	1871	rpa-associated protein
HVO_1338	5210.51	0.0275706	0.0664289	0.545858	0.830015	CP001956.1	1283	replication protein A
HVO_1339	510.405	-0.0296206	0.0894626	0.381133	0.745676	CP001956.1	377	uncharacterized protein
HVO_1340	1396.52	0.0315773	0.0735157	0.491079	0.80672	CP001956.1	1127	putative glycosyltransferase%2C type 1
HVO_1341	228.34	0.0304943	0.0813141	0.472158	0.801837	CP001956.1	659	2%2C5-diamino-6-(ribosylamino)-4(3H)-pyrimidinone 5'-phosphate reductase
HVO_1342	1168.59	-0.0241218	0.0785047	0.572181	0.841096	CP001956.1	335	thioredoxin
HVO_1343	1807.5	-0.0434667	0.0900241	0.281528	0.679257	CP001956.1	314	NifU C-terminal domain protein
HVO_1344	3597.77	0.00115822	0.0697317	0.977503	0.994302	CP001956.1	716	ribosome maturation protein Sdo1
HVO_1345	549.651	-0.0331996	0.0872959	0.392863	0.755559	CP001956.1	329	FUN14 family protein
HVO_1346	7965.13	0.091423	0.107009	0.112967	0.485139	CP001956.1	1301	ribosome-associating GTPase HflX
HVO_1347	935.113	0.016413	0.0802839	0.674253	0.877519	CP001956.1	527	putative cyclic pyranopterin monophosphate synthase
HVO_1348	1185.36	-0.0120788	0.0804891	0.754371	0.910918	CP001956.1	1436	bifunctional NAD(P)H-hydrate repair enzyme Nnr
HVO_1349	80.2384	-0.0203527	0.0864312	0.535442	1	CP001956.1	1184	major facilitator superfamily transport protein
HVO_1350	2769.97	-0.0135277	0.0754458	0.752447	0.910768	CP001956.1	383	ArsR family transcription regulator
HVO_1351	3229.91	-3.45027e-05	0.0626309	0.999584	0.999982	CP001956.1	2354	DNA repair helicase Rad3
HVO_1352	64.0467	-0.0293317	0.0888353	0.399667	1	CP001956.1	188	small CPxCG-related zinc finger protein
HVO_1353	1496.44	-0.0789801	0.121592	0.0784305	0.411729	CP001956.1	221	uncharacterized protein
HVO_1354	1188.48	0.0155433	0.077395	0.711065	0.89159	CP001956.1	1742	DNA mismatch repair protein MutS
HVO_1355	107.013	-0.0228171	0.0845379	0.534956	0.82273	CP001956.1	302	UPF0058 family protein
HVO_1356	1196.02	0.189495	0.109634	0.0092669	0.191224	CP001956.1	1652	sensor box histidine kinase
HVO_1357	4781.38	-0.0174386	0.0793844	0.687462	0.884188	CP001956.1	1748	receiver/bat box HTH-10 family transcription regulator
HVO_1358	2353.53	0.0541659	0.0817471	0.273627	0.679033	CP001956.1	392	receiver box response regulator
HVO_1359	661.908	-0.0339464	0.0865168	0.396643	0.758826	CP001956.1	206	small CPxCG-related zinc finger protein
HVO_1360	450.262	-0.196066	0.153546	0.0155718	0.217646	CP001956.1	392	TrmB family transcription regulator
HVO_1361	303.773	-0.0205274	0.0829948	0.585433	0.844033	CP001956.1	1043	TSUP family transport protein
HVO_1362	0.419773	0.000550822	0.0906523	0.880857	1	CP001956.1	149	uncharacterized protein
HVO_1363	40.3162	0.0176126	0.0885816	0.511461	1	CP001956.1	464	DUF4341/DUF395 family protein
HVO_1364	56.1262	0.0216168	0.0877829	0.488022	1	CP001956.1	491	DUF4341/DUF395 family protein
HVO_1365	105.091	-0.0367699	0.0925891	0.288637	0.682679	CP001956.1	1187	rhodanese domain protein / beta-lactamase domain protein
HVO_1366	9.90157	-0.0387055	0.101747	0.022341	1	CP001956.1	251	UPF0033 family protein
HVO_1367	43.9347	-0.048055	0.103005	0.12024	1	CP001956.1	581	DsrE domain protein
HVO_1368	4197.46	0.0438388	0.0912363	0.277099	0.679131	CP001956.1	803	beta-lactamase domain protein
HVO_1369	3047.48	0.269141	0.144355	0.00371536	0.124389	CP001956.1	662	DUF124 family protein
HVO_1370	3530.36	0.0153145	0.0745618	0.58886	0.844797	CP001956.1	1334	gamma-glutamyl phosphate reductase
HVO_1371	895.592	0.0104552	0.0798886	0.785373	0.924743	CP001956.1	905	glutamate 5-kinase
HVO_1372	819.535	0.031127	0.0799287	0.473027	0.802484	CP001956.1	773	pyrroline-5-carboxylate reductase
HVO_1373	3264.41	0.0224863	0.0744159	0.616052	0.857229	CP001956.1	1151	acyl-CoA dehydrogenase
HVO_1374	4523.7	0.0652451	0.0838054	0.202285	0.59452	CP001956.1	1661	acyl-CoA synthetase
HVO_1375	2144.21	0.0316609	0.0747984	0.493784	0.80672	CP001956.1	1844	o-succinylbenzoate--CoA ligase
HVO_1376	273.614	-0.208407	0.156895	0.0130784	0.210786	CP001956.1	383	methylmalonyl-CoA epimerase
HVO_1377	760.002	-0.00141205	0.0808013	0.973539	0.992073	CP001956.1	374	UPF0145 family protein
HVO_1378	1757.46	0.0468281	0.080358	0.32164	0.706677	CP001956.1	380	uncharacterized protein
HVO_1379	103.624	-0.0410108	0.0926503	0.277074	0.679131	CP001956.1	284	uncharacterized protein
HVO_1380	1988.94	0.0756947	0.0915551	0.145729	0.529499	CP001956.1	1676	methylmalonyl-CoA mutase subunit A
HVO_1381	912.748	-0.0166199	0.0829644	0.647664	0.87008	CP001956.1	668	putative S-adenosylmethionine-dependent methyltransferase
HVO_1382	1120.53	0.00453853	0.0733206	0.915725	0.973904	CP001956.1	389	nascent polypeptide-associated complex protein
HVO_1383	1577.98	-0.231055	0.13972	0.00725798	0.168027	CP001956.1	725	tRNA (adenine-N(1))-methyltransferase TrmI
HVO_1384	325.385	-0.0356351	0.0885105	0.356135	0.729623	CP001956.1	644	uncharacterized protein
HVO_1385	381.841	-0.392764	0.27392	0.00473651	0.13397	CP001956.1	320	transcription elongation factor TFS
HVO_1386	382.453	-0.0378636	0.0915285	0.304153	0.693731	CP001956.1	257	uncharacterized protein
HVO_1387	1981.48	-0.0171998	0.0733672	0.697539	0.889094	CP001956.1	773	enoyl-CoA hydratase
HVO_1388	860.74	0.226197	0.12929	0.0061673	0.151982	CP001956.1	500	uncharacterized protein
HVO_1389	1908.18	-0.0334285	0.0788835	0.453849	0.790801	CP001956.1	599	putative S-adenosylmethionine-dependent methyltransferase
HVO_1390	2010.85	0.00671649	0.0668555	0.881413	0.961409	CP001956.1	986	uncharacterized protein
HVO_1391	372.981	-0.0496923	0.092425	0.251319	0.656512	CP001956.1	455	NUDIX family hydrolase
HVO_1392	171.423	-0.996909	0.378638	0.00030285	0.0354876	CP001956.1	329	30S ribosomal protein S10b
HVO_1393	451.829	-0.0306863	0.0862291	0.427243	0.774038	CP001956.1	263	uncharacterized protein
HVO_1394	1869.04	-0.0222901	0.0846995	0.54084	0.8265	CP001956.1	1550	putative NhaC-type sodium/proton antiporter
HVO_1395	1686.99	0.113214	0.0864993	0.0495963	0.35024	CP001956.1	1283	M20 family amidohydrolase
HVO_1397	1920.15	0.270084	0.103729	0.000708767	0.0553682	CP001956.1	1196	histidine kinase
HVO_1396	4385.24	0.0196655	0.0790489	0.626454	0.862363	CP001956.1	1415	FAD-dependent oxidoreductase
HVO_1398	667.921	0.0867066	0.117942	0.0913993	0.440354	CP001956.1	1103	ABC-type transport system permease protein (probable substrate sugar)
HVO_1399	880.571	0.158269	0.14062	0.026472	0.272365	CP001956.1	1268	ABC-type transport system permease protein (probable substrate sugar)
HVO_1400	1697.17	0.0271414	0.0752324	0.552084	0.832477	CP001956.1	1559	ABC-type transport system ATP-binding protein (probable substrate sugar)
HVO_1401	7169.89	-0.0855202	0.0907883	0.134511	0.514892	CP001956.1	1133	ABC-type transport system periplasmic substrate-binding protein (probable substrate sugar)
HVO_1402	1577.99	-0.0436483	0.0761513	0.357776	0.730013	CP001956.1	1361	phosphohexomutase (phosphoglucomutase / phosphomannomutase)
HVO_1403	338.706	-0.0724389	0.116165	0.0960732	0.446864	CP001956.1	284	acylphosphatase
HVO_1404	121.948	-0.0712194	0.108391	0.126694	0.505232	CP001956.1	239	uncharacterized protein
HVO_1405	245.692	-0.0355598	0.0878687	0.366141	0.736518	CP001956.1	443	uncharacterized protein
HVO_1406	217.891	-0.0101703	0.0780654	0.802088	0.931178	CP001956.1	833	DUF429 family protein
HVO_1407	2215.79	-0.00647289	0.0635658	0.889069	0.961506	CP001956.1	677	HTH domain protein
HVO_1408	48.5514	0.0167998	0.0877167	0.553873	1	CP001956.1	431	DoxX domain protein
HVO_1409	171.176	-0.0905816	0.123506	0.0806975	0.414998	CP001956.1	581	YwrF family protein
HVO_1410	53.3126	-0.0349387	0.0952462	0.217081	1	CP001956.1	653	uncharacterized protein
HVO_1411	66.6386	0.00284395	0.0833638	0.932405	1	CP001956.1	440	uncharacterized protein
HVO_1412	1358.43	-0.0342315	0.0789949	0.447613	0.788308	CP001956.1	974	phosphomevalonate decarboxylase
HVO_1413	2137.71	0.0178167	0.0765492	0.673687	0.87713	CP001956.1	1133	putative NADH dehydrogenase
HVO_1414	1510.51	0.043034	0.0802589	0.355489	0.729623	CP001956.1	1709	sensor box histidine kinase
HVO_1415	1066.08	-0.0580494	0.0924587	0.211975	0.609011	CP001956.1	692	HAD superfamily hydrolase
HVO_1416	659.932	0.0134473	0.0764548	0.749083	0.909601	CP001956.1	1004	APH family phosphotransferase
HVO_1418	91.3559	-0.0336688	0.0899911	0.347847	0.727756	CP001956.1	307	nonhistone chromosomal protein (nonfunctional);pseudo=true;transl_table=11
HVO_1417	295.826	0.192202	0.144316	0.014601	0.215643	CP001956.1	1337	DUF318 family protein
HVO_1419	334.929	-0.0280631	0.0777551	0.524847	0.818207	CP001956.1	677	HTH-10 family transcription regulator
HVO_1421	397.767	-0.136688	0.139146	0.0394381	0.324041	CP001956.1	713	zinc-binding oxidoreductase;pseudo=true;transl_table=11
HVO_1422	2182.13	0.016032	0.0702441	0.719678	0.895776	CP001956.1	1046	XerC/D-like integrase
HVO_1422A	29.642	0.0126516	0.0900093	0.490902	1	CP001956.1	308	hypothetical protein
HVO_1423	41.4692	0.0358073	0.0969663	0.163058	1	CP001956.1	257	hypothetical protein
HVO_1424	578.859	0.0511821	0.103037	0.13933	0.522878	CP001956.1	1079	uncharacterized protein
HVO_1424A	25.122	0.0243556	0.0920324	0.302018	1	CP001956.1	119	homolog to virus protein HRPV1-VP8 (nonfunctional);pseudo=true;transl_table=11
HVO_1425	563.875	0.00951903	0.0684649	0.832158	0.943187	CP001956.1	797	uncharacterized protein
HVO_1426	114.893	-0.0389867	0.0931164	0.275028	0.679033	CP001956.1	977	hypothetical protein
HVO_1427	21.8416	0.0230749	0.0926985	0.243605	1	CP001956.1	389	hypothetical protein
HVO_1428	64.5407	-0.00304286	0.08745	0.898114	1	CP001956.1	863	hypothetical protein
HVO_1429	49.5758	-0.017578	0.089172	0.493468	1	CP001956.1	593	hypothetical protein
HVO_1430	554.822	-0.122217	0.18074	0.0340902	0.300378	CP001956.1	173	hypothetical protein
HVO_1431	3829.39	-0.0123699	0.085495	0.694418	0.889009	CP001956.1	1556	hypothetical protein
HVO_1432	2084.36	-0.0554786	0.0999691	0.181675	0.574142	CP001956.1	407	hypothetical protein
HVO_1433	1559.06	-0.0390095	0.0934319	0.269354	0.675134	CP001956.1	368	hypothetical protein
HVO_1434	190.063	-0.0590663	0.0985673	0.185294	0.575164	CP001956.1	1904	hypothetical protein
HVO_1434A	60.5711	0.00627993	0.0871396	0.801104	1	CP001956.1	395	uncharacterized protein
HVO_1436	244.949	-0.089566	0.113097	0.0954104	0.446751	CP001956.1	854	(S)-2%2C3-di-O-geranylgeranylglyceryl phosphate synthase
HVO_1436A	11.8984	-0.0237685	0.0934727	0.182439	1	CP001956.1	194	uncharacterized protein
HVO_1437	2197.98	0.0437974	0.0768877	0.382713	0.746371	CP001956.1	611	uncharacterized protein
HVO_1438	358.212	-0.146699	0.196191	0.029441	0.280391	CP001956.1	419	YneT family protein
HVO_1439	1337.33	-0.0392708	0.0693704	0.408144	0.7646	CP001956.1	980	cysteine synthase
HVO_1440	1457.54	-0.00922158	0.0740006	0.798648	0.929867	CP001956.1	323	uncharacterized protein
HVO_1441	718.067	0.0905622	0.117733	0.0905792	0.437688	CP001956.1	1058	ABC-type transport system permease protein
HVO_1442	870.35	0.0546471	0.0994912	0.17	0.563405	CP001956.1	1871	ABC-type transport system permease protein
HVO_1443	401.518	0.0308573	0.0768553	0.49277	0.80672	CP001956.1	992	ABC-type transport system ATP-binding protein
HVO_1444	5327.49	0.0408057	0.0669315	0.388555	0.749473	CP001956.1	860	3-hydroxyacyl-CoA dehydrogenase
HVO_1445	1841.83	0.041887	0.083935	0.346394	0.727756	CP001956.1	962	uncharacterized protein
HVO_1446	7804.42	0.063417	0.101967	0.173711	0.569003	CP001956.1	893	fructose-1%2C6-bisphosphatase
HVO_1447	1183.83	0.000905283	0.0770312	0.990025	0.998134	CP001956.1	1745	propionyl-CoA carboxylase carboxyltransferase component
HVO_1449	42.1926	0.00722445	0.0873879	0.768364	1	CP001956.1	359	uncharacterized protein
HVO_1448	128.672	-0.0193657	0.082237	0.611538	0.854027	CP001956.1	455	DoxX domain protein
HVO_1450	247.593	-0.00775823	0.0788068	0.845597	0.945605	CP001956.1	470	MaoC domain protein
HVO_1451	5590.3	0.0353955	0.0838695	0.41192	0.765486	CP001956.1	1286	glutamate dehydrogenase (NAD)
HVO_1452	1787.06	0.038266	0.0797786	0.402476	0.76067	CP001956.1	839	citrate lyase beta subunit-like protein
HVO_1453	3152.15	0.256458	0.109938	0.00151879	0.0790978	CP001956.1	1253	glutamate dehydrogenase (NADP)
HVO_1454	2062.61	0.0759444	0.107935	0.121867	0.495621	CP001956.1	914	aspartate carbamoyltransferase catalytic subunit
HVO_1455	1174.14	0.192258	0.191893	0.017878	0.230031	CP001956.1	467	aspartate carbamoyltransferase regulatory subunit
HVO_1456	514.071	0.101411	0.104395	0.0790198	0.413499	CP001956.1	1520	receiver/sensor box histidine kinase
HVO_1457	737.075	-0.0520651	0.0912864	0.247464	0.651247	CP001956.1	875	glycoside hydrolase domain protein
HVO_1458	219.507	0.0222848	0.089513	0.426669	0.773511	CP001956.1	113	uncharacterized protein
HVO_1459	1839.64	0.0263858	0.0710548	0.575278	0.841263	CP001956.1	716	ThuA family protein
HVO_1460	629.476	-0.0277238	0.0856461	0.462681	0.79688	CP001956.1	809	enoyl-CoA hydratase
HVO_1461	170.194	0.0327424	0.0868906	0.397784	0.758984	CP001956.1	1064	o-succinylbenzoate synthase
HVO_1462	1160.79	0.071076	0.115722	0.0900636	0.437688	CP001956.1	938	1%2C4-dihydroxy-2-naphthoate polyprenyltransferase
HVO_1463	5770.43	0.12121	0.132779	0.0496378	0.35024	CP001956.1	950	oxidoreductase
HVO_1464	5679.22	0.129406	0.184394	0.0319731	0.293321	CP001956.1	1217	ABC-type transport system periplasmic substrate-binding protein
HVO_1465	1357.05	-0.00786417	0.0639983	0.86068	0.951438	CP001956.1	917	1%2C4-dihydroxy-2-naphthoyl-CoA synthase
HVO_1466	475.111	-0.00160572	0.0786571	0.967857	0.991132	CP001956.1	464	CopD domain protein
HVO_1467	523.158	0.0835293	0.108115	0.110675	0.481529	CP001956.1	533	uncharacterized protein
HVO_1468	437.886	0.0771308	0.103725	0.130515	0.514004	CP001956.1	524	uncharacterized protein
HVO_1469	887.42	0.0583647	0.103214	0.154003	0.540606	CP001956.1	1754	2-succinyl-5-enolpyruvyl-6-hydroxy-3- cyclohexene-1-carboxylate synthase
HVO_1470	966.637	-0.0607204	0.0869404	0.219554	0.618727	CP001956.1	1331	isochorismate synthase
HVO_1471	603.314	-0.0172642	0.0763841	0.686657	0.884188	CP001956.1	593	YuiH family molybdopterin-binding domain protein
HVO_1472	498.466	-0.0887398	0.114287	0.096738	0.447884	CP001956.1	212	uncharacterized protein
HVO_1473	993.03	-0.00938858	0.0748358	0.83859	0.943508	CP001956.1	278	UPF0058 family protein
HVO_1474	493.234	0.0156818	0.0717455	0.724801	0.898391	CP001956.1	1649	putative rhomboid family protease
HVO_1475	724.641	-0.0254367	0.0825829	0.511461	0.812248	CP001956.1	626	putative rRNA methyltransferase
HVO_1476	307.855	-0.0145847	0.0842341	0.66799	0.875206	CP001956.1	395	uncharacterized protein
HVO_1477	433.846	-0.0297503	0.0779077	0.502101	0.809133	CP001956.1	983	eDNA utilization nuclease
HVO_1478	7212.95	0.0513563	0.0710301	0.29422	0.683004	CP001956.1	953	transcription initiation factor TFB
HVO_1479	437.243	-0.0170785	0.0752041	0.694372	0.889009	CP001956.1	1643	TIGR03663 family protein
HVO_1480	49.7821	-0.0483965	0.102093	0.139588	1	CP001956.1	287	uncharacterized protein
HVO_1481	17560.6	-0.018438	0.0729853	0.590326	0.845276	CP001956.1	491	UspA domain protein
HVO_1482	3395.79	-0.173494	0.147964	0.0218855	0.250955	CP001956.1	326	ferredoxin (2Fe-2S)
HVO_1483	363.22	-0.013258	0.0831889	0.708222	0.890872	CP001956.1	777	metallo-beta-lactamase superfamily domain protein;pseudo=true;transl_table=11
HVO_1484	191.586	-0.061664	0.0997833	0.173997	0.569003	CP001956.1	1763	transducer protein HemAT
HVO_1485	1029.28	-0.0494597	0.0989539	0.18954	0.576348	CP001956.1	635	ferritin domain protein
HVO_1486	241.749	0.00361932	0.081001	0.917754	0.974199	CP001956.1	584	MOSC domain protein
HVO_1487	616.289	0.0767904	0.095223	0.142049	0.526373	CP001956.1	1217	galactokinase
HVO_1488	23621.1	-0.593184	0.286941	0.00132958	0.0729968	CP001956.1	1238	D-gluconate dehydratase
HVO_1489	44.7923	-0.0291786	0.093917	0.230128	1	CP001956.1	446	DUF5519 domain protein
HVO_1490	42.7766	-0.00422463	0.0861947	0.877305	1	CP001956.1	566	uncharacterized protein
HVO_1491	1410.1	0.0213701	0.069008	0.639928	0.868553	CP001956.1	1226	HAD superfamily hydrolase
HVO_1492	1095.24	0.132794	0.133214	0.0413696	0.327069	CP001956.1	443	uncharacterized protein
HVO_1493	793.75	-0.0372563	0.089665	0.330786	0.713549	CP001956.1	149	uncharacterized protein
HVO_1494	11469.2	0.285594	0.112274	0.000760841	0.0554737	CP001956.1	992	fructose-bisphosphate aldolase%2C class 2
HVO_1495	2330.29	0.0309635	0.0657678	0.507622	0.809677	CP001956.1	476	phosphotransferase system component IIB%2C fructose-specific
HVO_1496	4917.78	0.0149327	0.0671326	0.743446	0.907457	CP001956.1	1697	phosphotransferase system component I
HVO_1497	218.209	0.0490139	0.0897108	0.268967	0.674889	CP001956.1	269	phosphocarrier protein HPr
HVO_1498	409.863	0.136031	0.176997	0.0334604	0.299955	CP001956.1	464	phosphotransferase system component IIA%2C fructose-specific
HVO_1499	4596.87	-0.0401444	0.0769961	0.402379	0.76067	CP001956.1	1127	phosphotransferase system component IIC%2C fructose-specific
HVO_1500	176.891	-0.10286	0.13318	0.0638573	0.387321	CP001956.1	917	1-phosphofructokinase
HVO_1501	163.341	-0.0413361	0.0902161	0.303737	0.693731	CP001956.1	767	DeoR family transcription regulator GlpR
HVO_1502	1707.13	-0.0818317	0.100555	0.125918	0.503736	CP001956.1	974	3-isopropylmalate dehydrogenase
HVO_1503	1436.21	-0.00915367	0.0787168	0.821109	0.938949	CP001956.1	608	3-isopropylmalate dehydratase small subunit
HVO_1504	2838.96	0.00603306	0.0801188	0.875246	0.958505	CP001956.1	1421	3-isopropylmalate dehydratase large subunit
HVO_1505	605.147	0.0402172	0.0931038	0.271678	0.678097	CP001956.1	263	uncharacterized protein
HVO_1506	2525.08	0.00860536	0.0787544	0.819995	0.938949	CP001956.1	1046	ketol-acid reductoisomerase
HVO_1507	1218.31	0.00263589	0.0781706	0.947353	0.98798	CP001956.1	656	acetolactate synthase small subunit
HVO_1508	3410.41	-0.0355025	0.0778467	0.450561	0.789697	CP001956.1	1763	acetolactate synthase large subunit
HVO_1509	361.06	-0.0333916	0.0851239	0.413833	0.766067	CP001956.1	101	uncharacterized protein
HVO_1510	688.39	-0.0844067	0.0898952	0.120714	0.495267	CP001956.1	1322	2-isopropylmalate synthase
HVO_1512	147.796	0.00939892	0.0810596	0.79936	0.930365	CP001956.1	287	uncharacterized protein
HVO_1513	1183.18	-0.00654449	0.0784921	0.873328	0.957633	CP001956.1	686	beta-lactamase domain protein
HVO_1514	805.203	-0.0302845	0.0734978	0.503463	0.80934	CP001956.1	536	uncharacterized protein
HVO_1515	155.519	-0.00197581	0.0818688	0.95821	0.990265	CP001956.1	212	CopG domain protein
HVO_1516	404.723	-0.0313134	0.0803369	0.471792	0.801631	CP001956.1	326	uncharacterized protein
HVO_1517	260.563	0.0444609	0.0895049	0.293448	0.683004	CP001956.1	911	dolichyl-phosphate glucosyltransferase AglJ
HVO_1518	21.2537	0.00713251	0.0887347	0.720097	1	CP001956.1	272	ISH5-type transposase ISHvo11 (nonfunctional);pseudo=true;transl_table=11
HVO_1518	21.2537	0.00713251	0.0887347	0.720097	1	CP001956.1	1080	ISH5-type transposase ISHvo11 (nonfunctional);pseudo=true;transl_table=11
HVO_1519	38.8953	0.0246078	0.0921167	0.298926	1	CP001956.1	1169	ISH3-type transposase ISH51
HVO_1522	667.667	0.000900295	0.0849234	0.961313	0.990265	CP001956.1	719	hexuronic acid methyltransferase AglP
HVO_1523	615.995	0.0156517	0.0877659	0.579358	0.841469	CP001956.1	1115	N-glycosylation pathway protein AglQ
HVO_1523A	184.891	-0.0146238	0.0854113	0.649341	0.87008	CP001956.1	914	glycosyltransferase AglE
HVO_1524	95.0874	-0.019996	0.0873993	0.518859	0.816696	CP001956.1	1430	putative flippase AglR
HVO_1525	0.17594	-0.00138892	0.090694	0.78428	1	CP001956.1	1166	ISH3-type transposase ISH51
HVO_1526	164.642	0.00113201	0.0840982	0.967451	0.991132	CP001956.1	1373	dolichyl-monophosphomannose--protein mannosyltransferase AglS
HVO_1527	875.792	-0.000691241	0.0682683	0.991159	0.998759	CP001956.1	731	UTP--glucose-1-phosphate uridylyltransferase AglF
HVO_1528	557.691	-0.0132493	0.0778854	0.747908	0.909095	CP001956.1	887	glycosyltransferase AglI
HVO_1529	442.886	-0.00555157	0.0723741	0.899464	0.968481	CP001956.1	941	glucuronosyltransferase AglG
HVO_1530	7849.56	-0.0609896	0.0838871	0.220141	0.619453	CP001956.1	3164	dolichyl-monophosphooligosaccharide--protein glycotransferase AglB
HVO_1531	678.944	-0.0188931	0.0767115	0.658838	0.872529	CP001956.1	1292	UDP-glucose 6-dehydrogenase AglM
HVO_1532	811.71	-0.0797523	0.116774	0.0923657	0.440482	CP001956.1	968	DUF368 family protein
HVO_1533	50.1518	-0.00577692	0.0850934	0.848069	1	CP001956.1	155	small CPxCG-related zinc finger protein
HVO_1534	355.001	-0.043458	0.0924932	0.272573	0.678537	CP001956.1	554	putative S-adenosylmethionine-dependent methyltransferase
HVO_1535	216.141	-0.016887	0.0815902	0.665995	0.875206	CP001956.1	188	uncharacterized protein
HVO_1536	919.194	-0.10473	0.0913134	0.0706102	0.396497	CP001956.1	680	phosphoglycolate phosphatase
HVO_1537	700.051	-0.0381093	0.0830858	0.386471	0.74853	CP001956.1	1202	Orc1-type DNA replication protein
HVO_1538	1428.95	-0.0647028	0.0991186	0.181814	0.574142	CP001956.1	1760	glycerol-3-phosphate dehydrogenase subunit A
HVO_1539	960.319	-0.0505804	0.100265	0.175052	0.570498	CP001956.1	1268	glycerol-3-phosphate dehydrogenase subunit B
HVO_1540	1938.94	-0.0307368	0.0895361	0.296576	0.685259	CP001956.1	1310	glycerol-3-phosphate dehydrogenase subunit C
HVO_1541	14703.3	0.171293	0.104991	0.0131028	0.210786	CP001956.1	1532	glycerol kinase
HVO_1542	5564	0.20615	0.215673	0.0176564	0.229883	CP001956.1	1064	uncharacterized protein
HVO_1543	583.558	-0.342041	0.160575	0.00171421	0.0834141	CP001956.1	275	phosphocarrier protein HPr
HVO_1544	3884.78	-0.0121546	0.0644404	0.790379	0.927278	CP001956.1	386	putative phosphoenolpyruvate-protein phosphoryltransferase
HVO_1545	7045.66	0.049278	0.0778934	0.318364	0.704445	CP001956.1	698	phosphoenolpyruvate--dihydroxyacetone phosphotransferase subunit DhaL
HVO_1546	39449.3	0.151402	0.0979481	0.0189429	0.234249	CP001956.1	998	phosphoenolpyruvate--dihydroxyacetone phosphotransferase subunit DhaK
HVO_1547	10335.8	0.0114908	0.0689292	0.796586	0.928973	CP001956.1	3131	isoleucine--tRNA ligase
HVO_1548	810.451	-0.107878	0.12852	0.0643936	0.388253	CP001956.1	608	uncharacterized protein
HVO_1549	534.321	-0.0382743	0.0847173	0.373159	0.739332	CP001956.1	455	uncharacterized protein
HVO_1550	710.426	-0.0418482	0.0811409	0.362968	0.734276	CP001956.1	482	thioesterase domain protein
HVO_1551	601.978	-0.025191	0.0789275	0.55812	0.833738	CP001956.1	443	DUF151 family protein
HVO_1552	950.058	-0.0111879	0.0762071	0.77681	0.920113	CP001956.1	620	ArsR family transcription regulator
HVO_1553	507.601	-0.0119709	0.0735427	0.780568	0.922234	CP001956.1	1328	glycerate 2-kinase
HVO_1554	835.087	0.114568	0.0950198	0.0536297	0.362802	CP001956.1	1685	TraB family protein
HVO_1555	264.402	0.0170468	0.0845545	0.618503	0.858059	CP001956.1	623	M50 family metalloprotease
HVO_1556	667.03	0.348287	0.235438	0.00460546	0.13397	CP001956.1	236	uncharacterized protein
HVO_1557	805.027	-0.0167352	0.0830533	0.64707	0.87008	CP001956.1	974	phosphoribosylformylglycinamidine cyclo-ligase
HVO_1558	753.24	0.0564379	0.0802435	0.249552	0.653334	CP001956.1	1304	cytochrome P450
HVO_1559	469.484	0.0228301	0.0831175	0.552446	0.832477	CP001956.1	539	HTH/CBS domain protein
HVO_1560	1559.09	-0.180821	0.131694	0.0168387	0.225501	CP001956.1	359	UPF0212 family protein
HVO_1561	708.059	-0.0115406	0.0852016	0.713747	0.892889	CP001956.1	173	uncharacterized protein
HVO_1562	3948.42	-0.0228641	0.0739741	0.607798	0.854027	CP001956.1	731	proteasome beta subunit
HVO_1563	4260.64	-0.0187818	0.0823676	0.623197	0.861655	CP001956.1	377	uncharacterized protein
HVO_1564	1629.31	0.271981	0.159652	0.00470944	0.13397	CP001956.1	1529	UCP012666 family protein
HVO_1565	830.73	0.00237228	0.0733418	0.9555	0.990265	CP001956.1	1757	DNA ligase (ATP)
HVO_1566	311.443	0.017497	0.0749159	0.662166	0.874273	CP001956.1	359	uncharacterized protein
HVO_1567	852.824	0.0575462	0.086291	0.230517	0.634556	CP001956.1	707	metal-dependent hydrolase domain protein
HVO_1568	2103.96	-0.0156864	0.0692797	0.736689	0.904256	CP001956.1	833	alpha/beta hydrolase fold protein
HVO_1569	351.444	0.107978	0.151388	0.0477044	0.344881	CP001956.1	218	uncharacterized protein
HVO_1570	7043.34	0.0351657	0.0923215	0.294352	0.683004	CP001956.1	1100	DNA topoisomerase 6 subunit A
HVO_1571	9365.06	0.00780808	0.0771357	0.851122	0.947178	CP001956.1	2396	DNA topoisomerase 6 subunit B
HVO_1572	7253.79	0.043163	0.0856141	0.327434	0.709197	CP001956.1	1919	DNA gyrase subunit B
HVO_1573	16880.2	0.0563505	0.0872183	0.328336	0.709197	CP001956.1	2588	DNA gyrase subunit A
HVO_1573A	633.169	-0.0218735	0.0789678	0.602082	0.85054	CP001956.1	416	uncharacterized protein
HVO_1574	1933.94	0.0319817	0.0669799	0.49407	0.80672	CP001956.1	470	NUDIX family hydrolase
HVO_1575	2405.38	0.0286195	0.0736335	0.531022	0.820764	CP001956.1	899	arginase
HVO_1576	387.506	-0.048705	0.0920382	0.257483	0.661376	CP001956.1	920	GalE family epimerase/dehydratase
HVO_1577	3308.17	-0.438579	0.322545	0.00473623	0.13397	CP001956.1	533	DUF293 domain protein
HVO_1578	2838.37	-0.0237482	0.0841825	0.451732	0.790041	CP001956.1	1193	putative NADH dehydrogenase
HVO_1579	1280.73	0.0194943	0.0666073	0.669809	0.875206	CP001956.1	818	uridine phosphorylase
HVO_1580	1289.98	0.0179129	0.0746447	0.681796	0.882087	CP001956.1	1199	peptidase M10 family protein
HVO_1581	363.76	0.00875344	0.0766197	0.83489	0.943508	CP001956.1	422	cytidine deaminase
HVO_1582	65.5509	0.00850637	0.0845059	0.787613	1	CP001956.1	254	uncharacterized protein
HVO_1583	132.085	-0.00958509	0.0795431	0.806809	0.934352	CP001956.1	269	uncharacterized protein
HVO_1584	528.891	-0.00633771	0.0708232	0.887567	0.961506	CP001956.1	581	GNAT family acetyltransferase
HVO_1585	1968.18	0.0569459	0.0974901	0.182463	0.574529	CP001956.1	2006	acyl-CoA synthetase
HVO_1586	151.193	0.00153748	0.0818223	0.96323	0.990265	CP001956.1	1307	SDF family transport protein (probable substrate glutamate/aspartate)
HVO_1587	554.954	-0.0198868	0.0737379	0.655746	0.87008	CP001956.1	707	uncharacterized protein
HVO_1588	999.673	-0.0383895	0.0756401	0.412568	0.765486	CP001956.1	320	cupin 2 barrel domain protein
HVO_1589	1576.32	0.0307175	0.085034	0.442723	0.786178	CP001956.1	1157	molecular chaperone DnaJ
HVO_1590	15421.4	0.021004	0.0772524	0.645551	0.869837	CP001956.1	1877	Hsp70-type molecular chaperone DnaK
HVO_1591	1186.03	-0.0249733	0.0744773	0.579073	0.841469	CP001956.1	794	alpha/beta hydrolase fold protein
HVO_1592	2694.43	-0.0328271	0.0775395	0.469361	0.801236	CP001956.1	695	DnaJ/DnaK ATPase stimulator GrpE
HVO_1593	3935.14	-0.0392721	0.0882914	0.340447	0.724388	CP001956.1	746	PAC2 family protein
HVO_1594	1133.31	-0.0594436	0.0819648	0.235264	0.642182	CP001956.1	941	tRNA/rRNA cytosine-C5-methylase
HVO_1595	989.056	-0.0243879	0.0721382	0.580385	0.841469	CP001956.1	536	uncharacterized protein
HVO_1596	1972.57	0.00622849	0.0685148	0.889063	0.961506	CP001956.1	1502	DUF790 family protein
HVO_1597	444.118	-0.27667	0.160433	0.0047818	0.134095	CP001956.1	392	uncharacterized protein
HVO_1598	1632.68	-0.00180578	0.0740744	0.968221	0.99118	CP001956.1	1379	DNA repair helicase Rad25
HVO_1599	142.482	-0.119098	0.149942	0.0476619	0.344881	CP001956.1	149	uncharacterized protein
HVO_1600	222.399	0.0751161	0.123084	0.0698255	0.396497	CP001956.1	449	uncharacterized protein
HVO_1601	708.636	-7.68782e-05	0.0761635	0.999705	0.999982	CP001956.1	815	ABC-type transport system ATP-binding protein (probable substrate nitrate/sulfonate/bicarbonate)
HVO_1602	483.251	0.029489	0.0906915	0.351382	0.727834	CP001956.1	869	ABC-type transport system permease protein (probable substrate nitrate/sulfonate/bicarbonate)
HVO_1603	851.08	0.0283261	0.0861936	0.471304	0.801631	CP001956.1	1046	ABC-type transport system periplasmic substrate-binding protein (probable substrate nitrate/sulfonate/bicarbonate)
HVO_1604	2391.99	-0.0674864	0.0926718	0.176717	0.570498	CP001956.1	1121	pyridoxal phosphate-dependent aminotransferase
HVO_1605	550.032	-0.00871861	0.0844922	0.78551	0.924743	CP001956.1	1562	putative NhaC-type sodium/proton antiporter
HVO_1606	431.293	-0.0387184	0.0895304	0.32469	0.707376	CP001956.1	419	DUF5367 domain protein
HVO_1607	1743.69	0.0130214	0.0794451	0.742779	0.907009	CP001956.1	245	uncharacterized protein
HVO_1608	1999.6	-0.0188671	0.0736367	0.670136	0.875285	CP001956.1	1175	GTP-binding protein
HVO_1609	2210.92	-0.0488137	0.0870082	0.288828	0.682679	CP001956.1	872	DUF4349 domain protein
HVO_1610	4032.32	0.00449463	0.0691042	0.918674	0.974199	CP001956.1	851	DUF583 domain protein
HVO_1611	499.275	-0.0627014	0.0992662	0.174921	0.570498	CP001956.1	203	uncharacterized protein
HVO_1612	291.791	-0.114127	0.146469	0.0514125	0.356933	CP001956.1	458	DUF3179 family protein
HVO_1613	680.841	-0.0232508	0.0780721	0.587562	0.844411	CP001956.1	686	dolichyl-phosphate hexosyltransferase
HVO_1614	209.204	-0.0220352	0.0805762	0.588722	0.844797	CP001956.1	353	uncharacterized protein
HVO_1615	206.776	-0.137499	0.161257	0.036984	0.311363	CP001956.1	755	ribonuclease H domain protein
HVO_1616	493.135	-0.0528415	0.0960021	0.215721	0.612267	CP001956.1	704	UPF0361 family protein
HVO_1617	65.9368	0.00200644	0.0859186	0.940922	1	CP001956.1	194	uncharacterized protein
HVO_1618	36.0125	-0.00868364	0.0874267	0.733232	1	CP001956.1	200	uncharacterized protein
HVO_1619	143.104	-0.0264023	0.0852848	0.482488	0.80672	CP001956.1	446	uncharacterized protein
HVO_1620	386.083	0.00962276	0.0801339	0.800625	0.93103	CP001956.1	1049	XerC/D-like integrase
HVO_1621	104.749	-0.0338243	0.0920115	0.305656	0.693731	CP001956.1	383	enamine/imine deaminase
HVO_1622	80.7147	0.0340221	0.0904179	0.337264	1	CP001956.1	620	ArsR family transcription regulator
HVO_1624	266.849	-0.00746438	0.0813066	0.836744	0.943508	CP001956.1	992	uncharacterized protein
HVO_1623	1469.69	-0.0677017	0.0879524	0.184374	0.575124	CP001956.1	896	uncharacterized protein
HVO_1625	4014.32	0.106868	0.105065	0.0692546	0.396497	CP001956.1	1964	uncharacterized protein
HVO_1626	2654.38	0.000589842	0.0704006	0.988065	0.996876	CP001956.1	833	metal-dependent hydrolase domain protein
HVO_1627	7.03245	-0.00810555	0.090454	0.49178	1	CP001956.1	122	uncharacterized protein
HVO_1628	108.503	-0.0495982	0.098542	0.194172	0.58234	CP001956.1	449	TIGR00725 family protein
HVO_1629	1629.2	-0.0173744	0.0745613	0.686241	0.884188	CP001956.1	1595	uncharacterized protein
HVO_1630	142.523	0.0185703	0.0859932	0.568722	0.838827	CP001956.1	479	uncharacterized protein
HVO_1631	950.469	-0.0505735	0.0801749	0.291615	0.682679	CP001956.1	1034	2-(3-amino-3-carboxypropyl)histidine synthase
HVO_1632	208.46	0.0177165	0.0829677	0.630111	0.862905	CP001956.1	653	alpha/beta hydrolase fold protein
HVO_1633	951.758	-0.0865171	0.102295	0.140385	0.524006	CP001956.1	374	DUF964 family protein
HVO_1634	319.655	-0.207519	0.175078	0.014871	0.215643	CP001956.1	617	MinD/ParA domain protein
HVO_1635	277.093	-0.00972729	0.0779478	0.811914	0.935683	CP001956.1	623	uncharacterized protein
HVO_1636	129.595	-0.0373241	0.0889481	0.341855	0.725971	CP001956.1	266	uncharacterized protein
HVO_1637	10013.2	-0.0328588	0.0815302	0.458308	0.793095	CP001956.1	920	FKBP-type peptidylprolyl isomerase
HVO_1638	80.6039	-0.0321235	0.0920644	0.308624	1	CP001956.1	476	uncharacterized protein
HVO_1639	58.509	-0.0389858	0.0950449	0.238377	1	CP001956.1	337	uncharacterized protein;pseudo=true;transl_table=11
HVO_1640	57.3779	-0.0292012	0.0901913	0.365551	1	CP001956.1	1392	uncharacterized protein (nonfunctional);pseudo=true;transl_table=11
HVO_1640A	3.9041	-0.00055896	0.0902334	0.952388	1	CP001956.1	287	uncharacterized protein
HVO_1641	18.5518	-0.0140528	0.0898018	0.491808	1	CP001956.1	230	uncharacterized protein
HVO_1642	46.1917	-0.0136769	0.0869234	0.64575	1	CP001956.1	401	uncharacterized protein
HVO_1643	15.3734	0.0226252	0.0931875	0.184941	1	CP001956.1	233	uncharacterized protein
HVO_1644	24.0348	0.0156741	0.0901131	0.447199	1	CP001956.1	260	cox-type terminal oxidase subunit IV
HVO_1645	429.898	0.0126953	0.0786086	0.752886	0.910848	CP001956.1	2561	cox-type terminal oxidase subunit I/III
HVO_1646	552.323	-0.0406858	0.0850095	0.354842	0.729623	CP001956.1	791	cox-type terminal oxidase subunit II
HVO_1647	458.219	-0.0132361	0.0842372	0.695004	0.889009	CP001956.1	515	uncharacterized protein
HVO_1648	125.885	-0.0226853	0.0846779	0.536102	0.82273	CP001956.1	557	adenylate cyclase domain protein
HVO_1649	3095.09	0.138245	0.132871	0.0374496	0.312652	CP001956.1	1208	S-adenosylmethionine synthase
HVO_1650	3156.3	0.0980643	0.100491	0.0830738	0.421942	CP001956.1	2498	polyphosphate kinase
HVO_1651	3669.53	-0.0692749	0.0825656	0.179082	0.572559	CP001956.1	1175	tRNA uracil 4-sulfurtransferase
HVO_1652	134.727	-0.0260912	0.0844584	0.496217	0.806782	CP001956.1	254	uncharacterized protein
HVO_1653	326.049	0.0319679	0.0859373	0.415896	0.76833	CP001956.1	452	uncharacterized protein
HVO_1654	763.097	-0.0915023	0.0964122	0.101108	0.456307	CP001956.1	920	cysteine synthase
HVO_1655	768.494	-0.132186	0.0982729	0.0347347	0.303906	CP001956.1	380	thioredoxin
HVO_1656	1033.56	0.106204	0.118934	0.0689606	0.396252	CP001956.1	2111	YyaL family protein
HVO_1657	1634.5	0.0555161	0.0914877	0.222756	0.622916	CP001956.1	1286	phosphoribosylamine--glycine ligase
HVO_1658	682.102	0.033741	0.0750959	0.461377	0.795837	CP001956.1	542	O-acetyltransferase
HVO_1659	804.124	0.0463623	0.0964458	0.215498	0.612267	CP001956.1	896	mechanosensitive channel protein MscS
HVO_1660	1287	0.0107325	0.0694012	0.810446	0.935177	CP001956.1	809	diadenylate cyclase
HVO_1661	45.9135	-0.0444421	0.0995232	0.164555	1	CP001956.1	362	globin family protein
HVO_1662	14.0952	0.00764817	0.0895773	0.643787	1	CP001956.1	188	uncharacterized protein
HVO_1664	579.357	-0.0168538	0.0820721	0.655377	0.87008	CP001956.1	308	cyclin domain protein
HVO_1665	72.1829	-0.0189563	0.0864958	0.557277	1	CP001956.1	167	uncharacterized protein
HVO_1666	1114.95	-0.149897	0.161587	0.0320051	0.293321	CP001956.1	500	phosphopantetheine adenylyltransferase
HVO_1667	1032.49	0.00105892	0.069042	0.978206	0.994483	CP001956.1	464	TrmB family transcription regulator
HVO_1668	412.256	-0.0266109	0.0813599	0.52188	0.816931	CP001956.1	1076	glutamate--cysteine ligase
HVO_1669	442.329	-0.0791414	0.0980254	0.133316	0.514892	CP001956.1	659	fibrillarin-like rRNA/tRNA 2'-O-methyltransferase
HVO_1670	443.428	-0.0260274	0.0788691	0.545065	0.830003	CP001956.1	842	rRNA/tRNA 2'-O-methyltransferase complex protein Nop5
HVO_1670A	9.58459	-0.0203841	0.0927183	0.189626	1	CP001956.1	134	small CPxCG-related zinc finger protein
HVO_1671	353.599	-0.200677	0.215069	0.0175932	0.229883	CP001956.1	422	uncharacterized protein
HVO_1672	133.643	-0.0343738	0.08726	0.382319	0.74636	CP001956.1	371	uncharacterized protein
HVO_1673	1628.53	-0.0510054	0.082364	0.276963	0.679131	CP001956.1	650	uncharacterized protein
HVO_1674	129.037	-0.0626313	0.112626	0.0896671	0.436495	CP001956.1	155	uncharacterized protein
HVO_1675	663.811	0.0517706	0.0897227	0.268473	0.674471	CP001956.1	983	magnesium transport protein CorA
HVO_1676	6057.69	-0.0616707	0.0769808	0.241472	0.649008	CP001956.1	998	transcription initiation factor TFB
HVO_1677	1385.98	-0.118768	0.143784	0.0508209	0.354773	CP001956.1	179	small CPxCG-related zinc finger protein
HVO_1678	509.128	-0.0508614	0.0948231	0.228734	0.632778	CP001956.1	407	translation initiation factor aIF-2 beta subunit
HVO_1679	13996.8	0.0503302	0.0947346	0.227964	0.63118	CP001956.1	236	UPF0058 family protein
HVO_1680	4935	-0.0807559	0.115934	0.08861	0.435318	CP001956.1	440	UPF0212 family protein
HVO_1681	553.771	-0.0438013	0.0843838	0.332592	0.715094	CP001956.1	914	DNA N-glycosylase
HVO_1682	140.198	0.0139836	0.0825781	0.698337	0.889112	CP001956.1	740	mechanosensitive channel protein MscS
HVO_1683	977.655	0.0215914	0.07873	0.605677	0.852861	CP001956.1	1490	4-alpha-glucanotransferase
HVO_1684	4841.64	0.0215994	0.0718539	0.631214	0.863581	CP001956.1	1931	threonine--tRNA ligase
HVO_1685	2852.42	0.0757139	0.0802933	0.151029	0.53803	CP001956.1	1457	alpha/beta hydrolase fold protein
HVO_1686	683.56	-0.0120633	0.0765238	0.769068	0.918236	CP001956.1	1307	major facilitator superfamily transport protein
HVO_1687	75.4115	-0.0731926	0.122372	0.0690961	1	CP001956.1	251	uncharacterized protein
HVO_1688	36.8655	-0.0406385	0.0997141	0.125959	1	CP001956.1	230	uncharacterized protein
HVO_1690	3937.3	0.0681793	0.0831243	0.18486	0.575124	CP001956.1	1457	DHH/RecJ family phosphoesterase
HVO_1691	1642.74	-0.0191792	0.0772538	0.651064	0.87008	CP001956.1	293	PRC domain protein
HVO_1692	6775.83	0.0899733	0.127588	0.0729772	0.399618	CP001956.1	2201	iron-sulfur protein (4Fe-4S) / DUF162 domain protein
HVO_1693	889.662	-0.000923533	0.0741052	0.97393	0.992073	CP001956.1	503	DUF162 domain protein
HVO_1694	1157.64	-0.0350343	0.0761113	0.449758	0.789697	CP001956.1	1844	uncharacterized protein
HVO_1695	406.91	-0.0421499	0.087645	0.325825	0.707879	CP001956.1	647	HTH domain protein
HVO_1696	4046.17	-0.0147988	0.091344	0.301335	0.690902	CP001956.1	1712	LctP family transport protein
HVO_1697	9230.88	-0.0478654	0.101752	0.143586	0.527313	CP001956.1	3080	FAD-dependent oxidoreductase (GlcD/DLD_GlcF/GlpC domain fusion protein)
HVO_1698	1236.5	-0.0192734	0.0788576	0.643995	0.868786	CP001956.1	797	CBS/parB domain protein
HVO_1699	463.329	-0.0638088	0.085868	0.249704	0.653334	CP001956.1	1136	pyridoxal phosphate-dependent aminotransferase
HVO_1700	639.304	-0.0498317	0.0881366	0.276323	0.679131	CP001956.1	803	HTH domain protein
HVO_1701	194.722	-0.0274431	0.0911547	0.343988	0.726898	CP001956.1	521	DUF123 domain protein
HVO_1702	118.645	-0.015506	0.0914529	0.289766	0.682679	CP001956.1	431	DUF393 domain protein
HVO_1703	4494.89	0.236751	0.122055	0.00402229	0.125541	CP001956.1	2351	putative DEAD/DEAH box helicase
HVO_1704	2183.37	-0.0749589	0.0872306	0.154326	0.540606	CP001956.1	1157	arabinopyranose mutase-like protein
HVO_1705	12859	-0.00759827	0.0688045	0.866854	0.954152	CP001956.1	1166	ABC-type transport system periplasmic substrate-binding protein
HVO_1706	7373.19	0.0278172	0.0783936	0.587233	0.844309	CP001956.1	1595	ABC-type transport system permease protein
HVO_1707	4777.04	0.13887	0.156686	0.0362277	0.307608	CP001956.1	1169	ABC-type transport system ATP-binding protein
HVO_1708	3197.51	0.0461674	0.0954454	0.273966	0.679033	CP001956.1	2345	uncharacterized protein
HVO_1710	15322.6	0.0744853	0.0776441	0.151936	0.539348	CP001956.1	2033	glycoside hydrolase domain protein
HVO_1711	15430.9	0.0644971	0.0787001	0.200433	0.592452	CP001956.1	4535	putative glucoamylase
HVO_1712	615.013	-0.0471051	0.0965289	0.222395	0.622916	CP001956.1	485	START domain protein
HVO_1713	105.777	-0.00755541	0.0857485	0.793657	0.928973	CP001956.1	2078	receiver/sensor box histidine kinase
HVO_1714	261.81	0.00738107	0.077651	0.854256	0.94882	CP001956.1	881	DMT superfamily transport protein
HVO_1715	178.505	-0.0281494	0.0867435	0.444331	0.787184	CP001956.1	752	putative S-adenosylmethionine-dependent methyltransferase
HVO_1716	235.272	0.0153147	0.0841642	0.651481	0.87008	CP001956.1	734	7-cyano-7-deazaguanine synthase
HVO_1717	304.1	-0.0767681	0.108491	0.121182	0.495599	CP001956.1	773	7-carboxy-7-deazaguanine synthase
HVO_1718	334.655	-0.0423446	0.0839275	0.346567	0.727756	CP001956.1	476	6-carboxy-5%2C6%2C7%2C8-tetrahydropterin synthase
HVO_1719	308.498	-0.0774103	0.108473	0.121294	0.495599	CP001956.1	383	thioesterase domain protein
HVO_1720	148.431	-0.0423075	0.0930709	0.26841	0.674471	CP001956.1	278	uncharacterized protein
HVO_1721	39.7365	-0.0170164	0.0889858	0.503074	1	CP001956.1	371	ferredoxin (2Fe-2S)
HVO_1723	2191.69	0.0268778	0.0784411	0.535679	0.82273	CP001956.1	2087	DNA repair helicase Rad25
HVO_1724	186.228	-0.0804041	0.140104	0.0259045	0.271529	CP001956.1	482	uncharacterized protein
HVO_1725	307.053	-0.0682602	0.10388	0.147641	0.535104	CP001956.1	1205	Orc1-type DNA replication protein
HVO_1726	851.074	0.0313118	0.0748201	0.399196	0.759396	CP001956.1	785	HTH domain protein
HVO_1727	4574.78	-0.00873443	0.072071	0.845472	0.945605	CP001956.1	560	TATA-binding transcription initiation factor
HVO_1733	1650.88	-0.0250042	0.0782285	0.549365	0.832477	CP001956.1	575	HTH domain protein
HVO_1734	785.248	-0.00721108	0.0835752	0.808196	0.934352	CP001956.1	431	uncharacterized protein
HVO_1734A	121.252	-0.0109815	0.0839854	0.743924	0.907524	CP001956.1	509	restriction endonuclease domain protein
HVO_1735	572.835	0.0529543	0.0876816	0.259058	0.661376	CP001956.1	1982	SWIM zinc finger domain protein
HVO_1736	3658.42	0.141085	0.168661	0.0333432	0.299723	CP001956.1	1412	DNA repair helicase Rad25
HVO_1737	3855.35	0.196808	0.154696	0.014721	0.215643	CP001956.1	1352	DUF790 family protein
HVO_1738	575.046	0.307901	0.161996	0.0028765	0.104803	CP001956.1	368	CcbP family protein
HVO_1739	1234.17	0.203372	0.131594	0.0102315	0.19559	CP001956.1	770	uncharacterized protein
HVO_1740	1146.02	0.123326	0.112594	0.0479259	0.344881	CP001956.1	632	uncharacterized protein
HVO_1741	2943.46	0.104612	0.0837263	0.0627952	0.385263	CP001956.1	986	uncharacterized protein
HVO_1742	1209.96	0.0442054	0.0754193	0.356486	0.729623	CP001956.1	557	uncharacterized protein
HVO_1743	459.304	-0.00396508	0.0728743	0.925039	0.976995	CP001956.1	797	SWIM zinc finger domain protein
HVO_1744	2107.2	0.208591	0.207063	0.013892	0.214814	CP001956.1	2351	putative DEAD/DEAH box helicase
HVO_1745	2882.06	-0.0525233	0.0830462	0.277298	0.679131	CP001956.1	683	uncharacterized protein
HVO_1746	1117.87	0.139759	0.126388	0.0356689	0.304765	CP001956.1	971	DUF2800 family protein
HVO_1747A	12.9466	0.00714169	0.0896289	0.653894	1	CP001956.1	278	tetratricopeptide repeat protein (nonfunctional);pseudo=true;transl_table=11
HVO_1748	35.9712	-0.0137343	0.0879869	0.597541	1	CP001956.1	179	uncharacterized protein;pseudo=true;transl_table=11
HVO_1749	727.66	-0.146781	0.292369	0.0156551	0.217646	CP001956.1	854	uncharacterized protein
HVO_1750	67.1801	0.0301282	0.0912928	0.330203	1	CP001956.1	230	uncharacterized protein
HVO_1751	2305.93	0.0345016	0.0708221	0.462234	0.796528	CP001956.1	2585	P-type transport ATPase (probable substrate copper/metal cation)
HVO_1752	634.506	-0.0613781	0.101221	0.167395	0.559038	CP001956.1	599	Lrp/AsnC family transcription regulator
HVO_1753	112.989	-0.0384021	0.0937745	0.262784	0.666069	CP001956.1	197	HMA domain protein
HVO_1754	407	-0.209803	0.249392	0.0161817	0.221841	CP001956.1	182	uncharacterized protein
HVO_1755	966.795	0.009376	0.0649103	0.835854	0.943508	CP001956.1	359	uncharacterized protein
HVO_1756	1832.11	-0.205055	0.217079	0.0169946	0.225746	CP001956.1	623	GNAT family acetyltransferase Pat1
HVO_1757	11062.4	-0.141183	0.184734	0.0312162	0.290967	CP001956.1	536	DoxX domain protein
HVO_1758	6671.99	0.0200896	0.0721513	0.655876	0.87008	CP001956.1	989	oxidoreductase
HVO_1759	6303.74	0.209735	0.205779	0.0150434	0.215643	CP001956.1	1115	ABC-type transport system permease protein
HVO_1760	6838.14	0.103185	0.135405	0.0608912	0.381267	CP001956.1	881	ABC-type transport system ATP-binding protein
HVO_1761	620.932	-0.0298363	0.0754188	0.512023	0.812746	CP001956.1	473	FKBP-type peptidylprolyl isomerase
HVO_1762	3219.18	0.0316073	0.0711248	0.497743	0.807279	CP001956.1	770	DnaJ N-terminal domain / ferredoxin fusion protein
HVO_1763	348.709	-0.0043631	0.0775553	0.914599	0.973904	CP001956.1	1001	UPF0104 family protein
HVO_1764	8673.94	0.0236779	0.0782935	0.481365	0.80672	CP001956.1	962	uncharacterized protein
HVO_1766	54.8114	0.00469227	0.0875213	0.840597	1	CP001956.1	293	ArsR family transcription regulator
HVO_1767	39.5272	-0.0014843	0.0867641	0.954333	1	CP001956.1	851	ABC-type transport system permease protein (probable substrate dipeptide/oligopeptide)
HVO_1768	75.9703	0.00761076	0.0841419	0.812263	1	CP001956.1	1073	ABC-type transport system chimeric fusion protein (permease/ATPase) (probable substrate dipeptide/oligopeptide)
HVO_1769	64.466	0.0331918	0.0929575	0.281903	1	CP001956.1	1064	ABC-type transport system ATP-binding protein (probable substrate dipeptide/oligopeptide)
HVO_1770	12.5627	0.00458887	0.089172	0.786218	1	CP001956.1	362	uncharacterized protein
HVO_1771	103.504	-0.026863	0.0911862	0.343686	0.726898	CP001956.1	1121	DUF917 family protein
HVO_1772	27.9346	0.00118892	0.0874697	0.955897	1	CP001956.1	584	DUF1177 family protein
HVO_1773	65.5438	0.043324	0.0977212	0.187569	1	CP001956.1	659	AroM family protein
HVO_1774	109.463	-0.0372694	0.0908865	0.315331	0.7019	CP001956.1	947	aminopeptidase
HVO_1775	101.522	-0.00135906	0.083467	0.967872	0.991132	CP001956.1	968	nitroreductase family protein
HVO_1776	79.95	-0.0111725	0.0866097	0.691484	1	CP001956.1	659	hydantoin racemase-like protein
HVO_1778	7546.69	-0.00628843	0.0751671	0.873406	0.957633	CP001956.1	2156	catalase-peroxidase
HVO_1779	367.162	0.10959	0.129116	0.0593419	0.378331	CP001956.1	1811	transducer protein Htr8
HVO_1780	686.538	-0.0940743	0.0986669	0.0956458	0.446751	CP001956.1	515	HTH domain protein
HVO_1781	249.278	0.0155448	0.0881862	0.556017	0.832477	CP001956.1	356	uncharacterized protein
HVO_1782	22.2819	-0.0089826	0.0891289	0.64526	1	CP001956.1	1169	ISH3-type transposase ISH51
HVO_1784	1976.73	0.0755975	0.0812958	0.14825	0.535104	CP001956.1	1244	M20 family amidohydrolase
HVO_1783	553.669	-0.0675508	0.0895373	0.184051	0.575124	CP001956.1	674	uncharacterized protein
HVO_1785	976.864	-0.108904	0.114873	0.0677809	0.393795	CP001956.1	170	uncharacterized protein
HVO_1786	1.27629	0.0021639	0.0905321	0.71698	1	CP001956.1	131	uncharacterized protein
HVO_1787	125.088	-0.0115257	0.0857675	0.703223	0.889981	CP001956.1	323	uncharacterized protein
HVO_1788	3358.09	-0.00128805	0.0811997	0.971874	0.99195	CP001956.1	1778	putative sulfite/nitrite reductase (ferredoxin)
HVO_1789	330.416	-0.0165701	0.0816706	0.664602	0.875206	CP001956.1	284	uncharacterized protein
HVO_1790	201.534	-0.0605231	0.0986086	0.182818	0.574545	CP001956.1	920	DMT superfamily transport protein
HVO_1791	560.109	-0.00899415	0.0806997	0.812359	0.935867	CP001956.1	947	DMT superfamily transport protein
HVO_1792	193.092	0.00235086	0.0803622	0.948848	0.988052	CP001956.1	488	Lrp/AsnC family transcription regulator
HVO_1792A	240.651	-0.095919	0.148965	0.0443717	0.337878	CP001956.1	275	uncharacterized protein
HVO_1793	1245.98	0.0196912	0.0819794	0.60895	0.854027	CP001956.1	2106	receiver/sensor box histidine kinase (nonfunctional);pseudo=true;transl_table=11
HVO_1795	34.6491	-0.0196301	0.0902873	0.409716	1	CP001956.1	152	uncharacterized protein;pseudo=true;transl_table=11
HVO_1796	2408.93	-0.0267962	0.0945026	0.15686	0.540606	CP001956.1	140	uncharacterized protein
HVO_1797	355.221	-0.0832619	0.10781	0.111845	0.482213	CP001956.1	1232	beta-lactamase domain protein
HVO_1798	112.249	0.0553146	0.103226	0.149255	0.536372	CP001956.1	377	uncharacterized protein
HVO_1799	619.304	-0.0160624	0.0745574	0.696064	0.889014	CP001956.1	1232	digeranylgeranylglycerophospholipid reductase / dolichol omega-reductase
HVO_1801	1867.35	-0.0389332	0.0933393	0.312112	0.699959	CP001956.1	311	uncharacterized protein
HVO_1802	930.328	0.15555	0.131258	0.0266882	0.272786	CP001956.1	1145	peptidase M10 family protein
HVO_1803	1558.42	0.0199454	0.0704736	0.659484	0.872529	CP001956.1	602	AMMECR1 domain protein
HVO_1804	563.278	-0.0304251	0.0713602	0.508348	0.809774	CP001956.1	1166	nicotinate phosphoribosyltransferase
HVO_1805	133.317	-0.0122495	0.0840803	0.715355	0.893105	CP001956.1	320	uncharacterized protein
HVO_1806	717.281	0.0195908	0.0782807	0.6266	0.862363	CP001956.1	1427	uncharacterized protein
HVO_1807	132.175	-0.0190647	0.0833345	0.606042	0.852861	CP001956.1	440	uncharacterized protein
HVO_1808	2375.69	0.0533696	0.0781729	0.281764	0.679257	CP001956.1	1430	uncharacterized protein
HVO_1809	665.281	-0.0182185	0.0793564	0.681318	0.881817	CP001956.1	572	isochorismatase family protein
HVO_1810	536.841	-0.036997	0.0755026	0.446396	0.788233	CP001956.1	485	PaaI family protein
HVO_1811	1291.46	0.040861	0.0728352	0.388785	0.749473	CP001956.1	2579	sensor box histidine kinase
HVO_1812	146.387	-0.0566517	0.0978739	0.193134	0.581915	CP001956.1	1127	putative ketohexokinase
HVO_1813	446.422	-0.0604317	0.105681	0.141025	0.525	CP001956.1	428	HTH-10 family transcription regulator
HVO_1814	128.491	-0.0196351	0.0864117	0.546989	0.830097	CP001956.1	911	peptidase M23 family protein
HVO_1815	562.696	-0.0643525	0.108563	0.125994	0.503736	CP001956.1	686	lipoate--protein ligase domain protein
HVO_1816	1889.26	-0.0298632	0.0783555	0.504912	0.809677	CP001956.1	1289	dihydroorotase
HVO_1817	823.049	0.00440809	0.0798023	0.905801	0.971855	CP001956.1	443	uncharacterized protein
HVO_1818	582.091	-0.00661111	0.0745703	0.877663	0.959723	CP001956.1	527	uncharacterized protein
HVO_1819	332.088	0.0123264	0.0809289	0.742802	0.907009	CP001956.1	689	uncharacterized protein
HVO_1820	402.408	-0.00388207	0.0805027	0.917584	0.974199	CP001956.1	368	UspA domain protein
HVO_1821	951.109	0.00762508	0.0711177	0.862501	0.951438	CP001956.1	554	GNAT family acetyltransferase Pat2
HVO_1822	1044.42	-0.0192929	0.0839893	0.594256	0.846276	CP001956.1	455	UspA domain protein
HVO_1823	1019.43	-0.0950042	0.125166	0.0759125	0.407642	CP001956.1	461	UspA domain protein
HVO_1824	2631.26	-0.129935	0.0996891	0.0377778	0.313795	CP001956.1	1289	DHH/RecJ family phosphoesterase
HVO_1825	206.614	-0.0970482	0.126887	0.0737423	0.400577	CP001956.1	428	uncharacterized protein
HVO_1826	183.753	-0.0302199	0.091698	0.321765	0.706677	CP001956.1	437	uncharacterized protein
HVO_1827	1065.07	-0.305872	0.165093	0.00337738	0.116161	CP001956.1	401	30S ribosomal protein S6e
HVO_1828	1055.19	-0.0768479	0.095869	0.142332	0.526373	CP001956.1	302	small CPxCG-related zinc finger protein
HVO_1829	3947.36	0.00300144	0.0710188	0.949807	0.988052	CP001956.1	1094	aminopeptidase
HVO_1830	956.766	-0.121948	0.101665	0.0478785	0.344881	CP001956.1	899	6-phosphogluconate dehydrogenase (NAD-dependent%2C decarboxylating)
HVO_1831	4708.65	-0.0475769	0.0820816	0.304118	0.693731	CP001956.1	581	ferredoxin (2Fe-2S)
HVO_1832	419.186	0.0956485	0.125656	0.074692	0.403411	CP001956.1	1466	MATE efflux family protein
HVO_1832A	20.5812	0.0139783	0.0896031	0.505849	1	CP001956.1	197	CopG domain protein
HVO_1834	137.398	-0.00806353	0.0834627	0.810905	0.935177	CP001956.1	473	putative resolvase;pseudo=true;transl_table=11
HVO_1834	137.398	-0.00806353	0.0834627	0.810905	0.935177	CP001956.1	191	putative resolvase;pseudo=true;transl_table=11
HVO_1835	5.81951	-0.00554935	0.0901329	0.645969	1	CP001956.1	1352	ISH5-type transposase ISHvo11
HVO_1838	340.729	-0.00566621	0.0856519	0.838761	0.943508	CP001956.1	275	DUF262/DUF1524 domain protein (nonfunctional);pseudo=true;transl_table=11
HVO_1838	340.729	-0.00566621	0.0856519	0.838761	0.943508	CP001956.1	1424	DUF262/DUF1524 domain protein (nonfunctional);pseudo=true;transl_table=11
HVO_1837	2.02484	0.00483576	0.0906107	0.489383	1	CP001956.1	1157	ISH3-type transposase ISHvo20 (nonfunctional);pseudo=true;transl_table=11
HVO_1839	275.321	-0.0334748	0.0867094	0.397243	0.758984	CP001956.1	1028	XerC/D-like integrase
HVO_1840	1.09562	0.00315433	0.09065	0.510211	1	CP001956.1	233	small CPxCG-related zinc finger protein
HVO_1841	70.93	-0.00304161	0.0848705	0.907441	1	CP001956.1	1631	hypothetical protein
HVO_1841A	127.573	0.0264209	0.086324	0.464	0.797412	CP001956.1	389	death-on-curing family protein
HVO_1842	3.25258	-0.00540102	0.0904901	0.543044	1	CP001956.1	125	uncharacterized protein
HVO_1843	56.4764	-0.0134895	0.0877016	0.612446	1	CP001956.1	227	uncharacterized protein
HVO_1844	271.249	-4.31988e-05	0.0854811	0.992698	0.999175	CP001956.1	146	uncharacterized protein
HVO_1845	22.772	-0.00855846	0.0895497	0.623026	1	CP001956.1	1169	ISH3-type transposase ISH51
HVO_1847	5661	0.0786341	0.0753104	0.129394	0.512176	CP001956.1	1799	oligoendopeptidase PepF
HVO_1848A	7470.6	-0.0176955	0.0832656	0.813509	0.936172	CP001956.1	155	small CPxCG-related zinc finger protein
HVO_1849	1505.83	0.0478212	0.0771522	0.320227	0.706241	CP001956.1	1334	putative M28 family peptidase
HVO_1850	239.694	-0.00589571	0.0751929	0.888389	0.961506	CP001956.1	326	uncharacterized protein
HVO_1851	720.878	-0.0512643	0.0928675	0.241912	0.649008	CP001956.1	647	HAD superfamily hydrolase
HVO_1852	734.495	-0.0196144	0.0695784	0.667847	0.875206	CP001956.1	851	tRNA pseudouridine synthase TruA
HVO_1853	405.664	-0.0780461	0.109748	0.118307	0.49135	CP001956.1	446	UspA domain protein
HVO_1854	600.968	0.0253646	0.0752874	0.568527	0.838827	CP001956.1	1295	histidine--tRNA ligase
HVO_1855	198.568	-0.0168525	0.0843288	0.617503	0.857759	CP001956.1	905	DMT superfamily transport protein
HVO_1856	1764.51	-0.105481	0.114051	0.0712969	0.397156	CP001956.1	590	uncharacterized protein
[truncated: 2,272 more rows]

## Sheet: stat
gene	baseMean	log2FC	lfcSE	pvalue	padj	chr	width	product
[truncated: 4,112 more rows]
