# Supplementary material for: MinD2 modulates cell shape and motility in the archaeon Haloferax volcanii
Source: Front Microbiol. 2024 Nov 12;15:1474570. doi: 10.3389/fmicb.2024.1474570 (PMC11588486; doi:10.3389/fmicb.2024.1474570)
Supplement: Supplementary file 3 [file Data_Sheet_3.xlsx]

## Sheet: Sheet 1
gene	H26_early	H26_mid	H26_stat	∆minD2_early	∆minD2_mid	∆minD2_stat
HVO_0001	249.639	127.475	45.3475	246.979	144.64	46.9395
HVO_0002	282.619	239.527	227.636	320.911	246.819	158.324
HVO_0003	186.819	133.831	95.6989	262.338	135.402	112.166
HVO_0004	49.7097	33.9103	52.0004	55.4384	35.6029	81.5335
HVO_0005	103.517	136.468	119.432	83.3357	134.3	143.08
HVO_0006	110.864	170.868	234.356	72.1561	153.019	196.485
HVO_0008	76.7611	80.962	158.609	63.2358	78.8572	176.037
HVO_0009	26.1589	37.3158	36.3935	19.9716	32.6665	512.914
HVO_0010	99.6626	116.799	291.443	76.3076	144.478	267.785
HVO_0011	69.6855	43.8021	32.4467	368.936	39.596	21.0349
HVO_0013	112.951	116.421	59.9981	139.283	96.2546	55.3479
HVO_0014	116.665	80.8848	78.8148	145.029	72.9713	77.8585
HVO_0015	162.141	121.745	190.572	177.27	112.899	139.296
HVO_0016	372.976	327.112	408.92	319.174	282.198	368.15
HVO_0017	219.858	184.263	407.558	212.829	174.655	249.281
HVO_0018	92.6832	93.4824	48.7074	90.2318	106.75	43.4153
HVO_0019	109.838	101.271	111.83	132.444	103.277	93.8185
HVO_0020	72.3029	82.6705	47.167	95.5058	104.864	41.1662
HVO_0021	58.4399	109.256	50.2949	73.1098	128.01	25.2697
HVO_0022	13.2477	12.2299	6.66065	20.6876	11.3234	10.7496
HVO_0023	10.6034	12.9967	15.1665	7.59639	13.6683	12.1169
HVO_0024	127.45	180.659	117.066	107.595	178.627	105.588
HVO_0025	1812.67	3322.64	998.489	1515.36	3605.77	872.559
HVO_0026	426.988	65.042	11.1542	34.3799	55.1279	22.6652
HVO_0027	179.529	267.446	300.611	148.451	269.791	201.32
HVO_0028	346.407	496.408	673.561	245.204	447.945	603.395
HVO_0029	85.0328	90.6999	150.629	102.096	93.165	138.613
HVO_0030	60.6099	56.3401	70.5214	71.7783	58.7549	57.3829
HVO_0031	60.4108	71.249	63.7621	62.0039	51.6238	65.2579
HVO_0032	8.79497	6.92276	4.14118	9.27257	7.84997	4.73828
HVO_0033	6.60816	15.907	12.8015	7.12223	9.48692	8.74845
HVO_0034	12.1747	33.0188	613.751	71.6654	28.793	293.621
HVO_0035	324.737	523.416	931.871	174.397	577.446	743.347
HVO_0036	158.987	144.442	934.723	82.7922	139.197	339.093
HVO_0037	284.187	241.645	801.627	161.436	245.86	355.524
HVO_0038	70.9627	80.4252	244.815	40.6347	91.3106	179.966
HVO_0039	199.348	186.367	168.152	150.584	230.317	146.111
HVO_0040	12.9196	18.769	52.8592	9.50301	16.7906	346.35
HVO_0041	524.247	171.639	56.556	379.985	165.205	96.1269
HVO_0042	520.324	186.065	55.6627	365.467	175.081	93.3143
HVO_0043	578.582	213.601	77.5631	409.764	198.251	106.437
HVO_0044	610.929	216.498	87.1377	418.148	201.937	119.53
HVO_0045	984.88	371.112	129.389	625.084	326.133	152.999
HVO_0046	998.541	368.127	178.64	628.533	315.722	228.283
HVO_0047	922.818	288.722	229.353	544.468	279.081	268.385
HVO_0048	521.846	197.829	391.83	302.918	183.261	363.007
HVO_0049	770.939	228.067	1090.71	399.561	225.904	1017.6
HVO_0050	40.3729	29.4406	40.424	29.9475	30.1774	33.2465
HVO_0051	38.1913	29.471	48.9106	29.9945	33.443	47.7205
HVO_0052	50.6028	44.0096	95.2397	48.4891	43.91	90.3692
HVO_0053	216.063	182.256	27.8474	282.292	150.396	34.4396
HVO_0054	347.012	263.437	100.4	423.477	279.327	102.328
HVO_0055	354.653	234.073	178.985	427.084	240.907	174.121
HVO_0056	152.348	82.5738	107.627	189.632	79.9228	124.107
HVO_0057	340.519	206.791	98.0815	363.032	184.341	170.712
HVO_0058	531.182	362.588	162.164	530.216	367.658	265.232
HVO_0059	444.406	296.364	148.184	420.752	291.304	227.095
HVO_0060	394.731	237.582	173.757	374.545	242.379	222.485
HVO_0061	278.349	199.758	184.4	243.679	166.439	247.306
HVO_0062	8127.3	2737.13	1408.12	4076.87	2713.06	1275.03
HVO_0063	567.861	564.054	379.306	228.949	363.038	562.567
HVO_0064	196.916	203.147	202.643	149.468	163.716	246.167
HVO_0065	203.114	183.001	96.7483	174.766	218.81	111.676
HVO_0066	6.80543	11.4862	8.88142	5.63227	12.2162	9.49618
HVO_0067	322.912	533.88	803.989	192.888	457.021	479.131
HVO_0068	20.0712	20.5226	37.6285	19.418	17.0722	29.4794
HVO_0069	139.633	85.309	243.313	159.625	81.6017	320.816
HVO_0070	1179.65	1093.64	3248.3	1103.25	964.243	2606.99
HVO_0071	112.968	86.5927	144.27	140.085	76.0302	162.171
HVO_0072	530.086	714.25	1049.38	70.6359	767.562	2088.89
HVO_0073	41.1951	32.3737	23.5644	52.4736	39.8662	26.577
HVO_0074	52.863	47.3205	81.2686	12.6573	50.2589	88.7326
HVO_0075	38.2262	28.4973	19.4085	71.759	24.0443	24.9844
HVO_0076	93.7413	90.3497	67.8468	143.034	76.941	67.9668
HVO_0077	119.257	103.102	114.997	186.101	90.3484	122.189
HVO_0078	136.673	107.874	180.914	194.087	101.987	199.651
HVO_0079	32.1956	31.9308	14.8983	38.0883	34.3296	17.9579
HVO_0080	39.0461	37.1476	19.7227	33.4559	40.3523	21.2434
HVO_0081	119.527	111.043	104.922	105.901	122.098	91.2323
HVO_0082	64.0335	70.5098	54.8063	58.179	65.5816	56.9298
HVO_0083	265.947	222.669	393.051	139.697	189.387	310.659
HVO_0084	61.3742	10.5911	223.406	12.1577	11.079	165.247
HVO_0085	103.747	23.5412	105.347	32.6584	20.9643	108.435
HVO_0086	81.2105	16.1078	115.707	27.337	13.6992	109.205
HVO_0087	109.185	127.934	195.09	101.717	118.682	216.078
HVO_0088	9.64548	11.1528	16.4722	12.1449	11.9235	22.632
HVO_0090	841.175	988.926	3086.58	556.948	918.047	2553.32
HVO_0091	48.3962	50.7667	239.941	41.8066	52.3678	166.955
HVO_0092	657.648	59.86	100.384	217.607	50.1218	197.402
HVO_0093	115.141	126.664	84.1181	100.345	113.008	74.683
HVO_0094	464.983	277.926	285.893	46.6627	241.893	580.949
HVO_0095	50.2866	59.419	66.8426	21.5552	52.2764	122.825
HVO_0096	22.7433	33.4274	63.3705	5.97648	24.9527	113.273
HVO_0097	80.5527	126.535	282.865	52.6271	121.548	278.16
HVO_0098	166.013	199.082	167.035	143.094	143.892	171.886
HVO_0099	269.5	269.145	177.324	280.829	303.843	186.272
HVO_0099A	412.263	117.393	504.012	202.156	155.48	535.941
HVO_0100	69.9786	60.4532	211.162	109.191	59.3536	219.668
HVO_0101	22.7242	35.671	83.3428	11.7385	29.3206	80.6992
HVO_0102	187.425	136.734	434.308	188.737	136.543	370.08
HVO_0103	219.155	126.354	367.539	223.434	130.591	258.392
HVO_0104	146.646	191.658	65.7396	129.902	150.839	70.7063
HVO_0105	157.371	892.019	123.201	223.054	718.367	303.526
HVO_0106	50.4225	245.106	62.7268	81.5989	254.086	145.673
HVO_0107	415.194	439.289	1903.22	332.558	426.156	1605.62
HVO_0108	34.9858	40.2787	66.5944	22.9202	36.5001	71.0902
HVO_0109	117.768	195.001	554.81	165.487	189.082	567.005
HVO_0110	105.929	135.587	225.815	84.2707	153.611	169.168
HVO_0111	243.656	204.517	943.596	263.791	177.819	687.454
HVO_0112	165.156	125.452	850.983	195.918	118.28	692.461
HVO_0113	24.0837	20.684	11.5252	32.4904	17.5212	14.9101
HVO_0114	45.9434	52.6436	52.225	43.4881	43.9459	42.1374
HVO_0115	990.589	655.085	595.158	1429.93	677.92	569.719
HVO_0116	1804.41	1259.31	1121.35	3115.66	1275.68	1155.14
HVO_0117	1627.21	1185.91	703.844	2723.61	964.037	810.624
HVO_0118	335.105	316.82	338.53	440.76	291.345	384.476
HVO_0119	598.643	540.717	532.293	774.173	565.348	530.779
HVO_0120	366.353	290.286	376.961	458.523	292.491	367.703
HVO_0121	45.2885	72.0513	27.8272	46.3086	71.6756	23.1939
HVO_0122	43.4404	75.8292	50.8804	30.7158	83.982	30.5901
HVO_0123	346.743	263.266	555.838	346.904	275.67	520.683
HVO_0124	85.3558	63.2919	98.5812	95.991	55.3518	96.221
HVO_0125	17.9207	9.95824	15.9873	27.6621	9.51938	16.5639
HVO_0126	66.1312	65.8533	156.099	106.938	66.318	128.738
HVO_0127	145.688	100.236	134.42	154.669	94.4044	126.993
HVO_0128	118.504	83.5686	142.793	137.685	81.6998	139.205
HVO_0129	42.0526	80.6031	173.572	35.125	78.4394	162.051
HVO_0131	8.40161	20.6048	19.9001	14.6122	19.2683	18.041
HVO_0131A	20.8684	49.307	55.0644	24.6609	58.9323	55.6609
HVO_0131B	74.1835	87.3996	264.139	42.656	70.5397	212.564
HVO_0132	47.3654	36.4914	137.843	37.3358	30.6968	158.43
HVO_0133	3416.13	2907.11	846.229	2289.77	2272.58	1448.05
HVO_0134	636.661	727.654	1302.47	591.995	658.711	1116.99
HVO_0135	107.504	104.423	254.318	93.1024	110.217	263.561
HVO_0136	277.531	224.328	401.344	297.218	185.512	347.388
HVO_0136A	19.3182	18.1707	5.69733	26.1525	15.522	8.75757
HVO_0137	24.2074	29.224	29.575	23.5832	26.0296	38.2897
HVO_0138	204.86	132.899	182.159	240.207	135.938	172.216
HVO_0139	79.8737	71.0463	121.802	101.966	101.46	94.452
HVO_0140	142.368	150.71	434.722	105.417	175.344	450.382
HVO_0141	2.63741	4.33459	2.19207	1.94068	2.8886	2.80836
HVO_0142	5.13651	4.73326	1.89372	4.53024	6.02952	2.77036
HVO_0143	86.1964	99.051	30.8127	87.8512	95.1363	27.4966
HVO_0144	12.0477	9.97323	5.28875	19.9674	9.32951	7.72599
HVO_0145	141.314	89.7945	129.768	228.65	110.561	120.517
HVO_0146	97.9559	76.7235	53.2527	133.602	72.2066	48.8528
HVO_0147	9.63117	3.96475	35.0335	11.8267	4.23774	55.1753
HVO_0148	14.6358	9.02734	44.4231	15.8508	8.07502	61.1391
HVO_0149	13.9897	10.1986	29.2808	12.2289	12.467	34.361
HVO_0150	12.4298	7.35164	27.6217	12.9792	8.1948	37.0611
HVO_0151	15.7465	15.3687	28.9382	13.6745	14.1353	33.6811
HVO_0152	22.2091	21.7381	37.2768	20.347	23.0873	46.2057
HVO_0153	11.5608	5.39407	22.3868	10.4519	7.76007	23.7633
HVO_0154	11.709	36.2078	40.7041	9.05942	29.8566	48.7078
HVO_0155	57.6086	73.0867	159.51	60.0233	60.172	181.901
HVO_0156	81.3456	57.2216	53.9671	118.645	49.0062	55.6772
HVO_0157	7.67982	10.6817	12.4489	8.11878	5.53063	9.45552
HVO_0158	247.152	122.286	99.9302	192.798	118.667	69.0139
HVO_0159	86.5653	31.8201	53.0481	75.7332	38.4963	37.7652
HVO_0160	26.2684	30.575	27.5201	17.8301	33.6548	27.0808
HVO_0161	234.295	148.529	125.471	178.183	152.73	123.03
HVO_0162	58.5242	108.722	86.9235	64.0248	105.061	53.1153
HVO_0163	289.779	624.775	220.598	459.022	615.302	610.048
HVO_0164	150.333	443.322	202.024	220.128	324.687	287.157
HVO_0165	51.8938	51.0769	50.3781	62.5952	47.2151	41.9693
HVO_0166	179.284	575.557	379.978	100.173	562.709	254.01
HVO_0167	345.123	291.658	161.426	463.687	264.798	156.425
HVO_0168	8.64554	4.89598	21.3443	8.89584	5.05695	36.3597
HVO_0169	61.3738	53.1622	14.5811	106.36	36.9672	22.1778
HVO_0170	34.4799	31.1598	33.2992	40.2925	20.9671	28.9568
HVO_0171	147.478	351.543	1204.6	135.933	340.207	1033.69
HVO_0172	72.2184	49.1199	47.9962	106.813	33.793	33.9649
HVO_0173	63.5597	40.9164	52.3351	103.801	38.2626	53.6044
HVO_0174	276.7	229.455	53.2788	436.479	221.806	68.9684
HVO_0175	677.073	315.212	559.08	753.77	332.354	503.577
HVO_0176	3.89821	5.71021	1.54003	2.54449	4.3666	1.97505
HVO_0177	115.051	105.677	36.2673	121.435	92.5293	44.0238
HVO_0178	0	0.111311	0	0.459503	0.162142	0.448401
HVO_0179	51.6306	52.999	114.056	34.5666	55.606	135.148
HVO_0180	153.017	136.554	216.976	199.394	120.385	232.179
HVO_0181	14.337	15.9779	28.2523	16.3971	14.8957	41.3203
HVO_0182	44.6778	42.2975	56.0601	51.7288	35.4065	93.906
HVO_0183	27.4779	30.1538	20.9981	64.8312	27.5486	49.2381
HVO_0184	30.4639	35.1469	41.9333	53.7504	32.0741	102.746
HVO_0185	77.2739	80.0518	114.65	125.337	90.6479	220.754
HVO_0186	157.815	143.26	128.028	248.205	137.511	319.323
HVO_0187	18.9181	87.4745	60.1516	32.7338	73.4971	110.097
HVO_0188	39.6448	65.7596	95.2243	34.0397	62.144	104.555
HVO_0189	68.38	77.3014	234.507	76.6994	77.0856	210.196
HVO_0190	122.51	129.083	227.523	131.311	112.172	190.743
HVO_0191	119.633	115.365	75.673	94.2909	125.799	66.1131
HVO_0192	130.315	218.739	183.884	90.8777	176.777	85.1963
HVO_0193	102.285	145.78	83.4985	75.1895	139.41	86.7322
HVO_0194	767.213	757.37	518.791	623.328	859.259	414.534
HVO_0195	99.4495	98.9445	123.374	99.4042	87.4619	110.829
HVO_0196	3490.21	3080.97	838.813	3037.47	2487.04	533.331
HVO_0197	58.7835	44.3556	58.689	93.8078	39.1305	57.7923
HVO_0197A	5070.47	12734.3	44509.4	2272.59	12021.6	61406.8
HVO_0198	88.9159	210.172	1567.51	68.8084	169.326	3002.03
HVO_0199	203.328	273.556	311.722	142.764	264.432	392.147
HVO_0200	45.8453	41.6787	54.0531	23.1072	28.7086	161.039
HVO_0201	35.7371	36.0846	64.7742	47.9999	28.8871	50.6881
HVO_0202	44.9144	45.4795	110.996	55.5962	31.2376	95.3513
HVO_0203	249.949	163.094	168.476	339.645	162.186	164.453
HVO_0204	243.346	280.694	176.591	51.0785	283.846	368.648
HVO_0205	13.6352	22.8929	62.5798	10.4775	25.993	38.9411
HVO_0206	191.065	144.874	276.747	247.214	144.619	239.948
HVO_0207	92.1785	70.7326	91.3069	113.972	58.7363	109.507
HVO_0208	99.369	108.355	164.712	82.6819	113.369	137.696
HVO_0209	432.484	212.111	52.1831	161.975	223.464	116.771
HVO_0210	831.892	604.978	657.051	175.788	491.893	1498.02
HVO_0211	69.2608	37.629	21.674	50.0915	29.889	101.221
HVO_0212	70.6052	122.564	57.3375	60.0913	97.2778	72.7635
HVO_0213	781.32	1619.71	3740.69	445.81	1834.54	2333.17
HVO_0214	785.175	524.144	2869.31	388.286	524.479	2685.78
HVO_0215	474.822	126.293	30.3877	223.673	131.736	82.4946
HVO_0216	8.11174	5.46403	2.14494	11.4095	5.97373	3.94609
HVO_0217	17.0286	8.47851	4.39978	16.7461	9.39306	3.55713
HVO_0218	19.6199	22.4765	5.37369	22.3089	23.683	6.50723
HVO_0219	108.153	84.7057	195.875	76.6631	83.4828	180.397
HVO_0220	247.83	202.781	237.907	201.003	281.899	239.036
HVO_0221	278.665	302.865	153.597	341.913	289.841	178.625
HVO_0222	94.5431	39.9014	23.3828	92.2535	35.3922	40.4245
HVO_0223	94.7333	33.6054	8.95244	85.362	30.3584	16.5623
HVO_0224	47.9534	16.0821	5.07471	42.311	14.8765	8.30023
HVO_0225	11.7309	4.03126	1.37174	10.9479	4.02657	2.67777
HVO_0226	2.44853	4.15583	5.04117	10.9459	4.59576	5.89082
HVO_0227	989.593	955.224	195.774	627.304	831.007	148.353
HVO_0228	70.9648	312.342	41.8518	103.254	315.971	58.8661
HVO_0229	38.6653	290.276	49.2837	44.0278	284.192	66.0131
HVO_0230	40.3729	56.2083	59.323	49.0477	43.3127	60.2004
HVO_0231	154.855	192.121	192.093	197.71	160.375	173.949
HVO_0232	95.1228	88.9371	112.487	160.514	78.339	96.2152
HVO_0233	83.9716	71.4778	48.3839	148.123	64.6569	74.5225
HVO_0234	44.0258	65.2933	48.4621	54.4447	58.1902	89.1863
HVO_0235	63.6931	76.1068	44.9264	85.6408	67.1166	65.6668
HVO_0236	19.6944	14.2772	28.8361	38.3269	14.6651	29.5988
HVO_0237	102.416	99.2532	126.097	115.097	125.785	93.1228
HVO_0238	41.7992	28.8689	26.9564	47.5727	32.7239	26.0937
HVO_0239	1483.97	288.291	1269.57	752.694	296.742	1206.92
HVO_0240	193.685	100.025	186.237	202.817	107.243	161.591
HVO_0241	51.5177	46.101	146.343	48.5554	48.9504	109.398
HVO_0242	221.878	216.206	161.268	167.586	237.132	132.117
HVO_0243	53.963	61.882	38.499	60.8083	55.0669	31.3993
HVO_0244	45.7668	57.7643	69.452	64.3434	65.54	88.4652
HVO_0245	43.9257	41.5178	88.8685	45.9324	38.8321	84.7759
HVO_0246	55.6569	86.0588	56.432	77.4812	82.6917	60.054
HVO_0247	23.0594	22.8537	108.631	24.094	22.8066	102.941
HVO_0248	22.7492	21.8619	53.314	26.1104	26.2577	53.0034
HVO_0249	16.7023	18.5938	23.6817	18.3771	19.5367	29.571
HVO_0250	55.9071	58.1617	137.276	58.3615	54.1887	215.924
HVO_0251	19.3736	26.659	49.7351	23.8343	31.0021	55.7827
HVO_0252	43.5451	54.1848	88.3355	38.2298	50.905	91.9086
HVO_0253	39.6682	45.0907	60.6049	53.9241	42.9354	70.3467
HVO_0254	2.39077	2.99066	1.88583	2.17329	3.18954	2.40795
HVO_0255	21.2028	23.6719	21.7888	17.0804	28.698	29.4335
HVO_0256	11.8692	22.2331	9.5629	7.88743	13.5992	11.8382
HVO_0257	127.912	157.759	40.7214	135.325	146.618	32.0645
HVO_0258	24.8453	35.8401	22.8975	32.4252	46.3563	9.5382
HVO_0259	36.5719	52.9044	28.4784	39.6305	62.1665	12.0191
HVO_0259A	36.6656	52.5309	51.7335	35.1428	75.6491	22.3957
HVO_0260	20.4885	35.965	21.6493	20.3969	32.3019	28.027
HVO_0261	20.3489	25.0008	22.6995	19.2508	25.3429	34.7774
HVO_0262	17.7686	18.2294	41.874	21.6617	23.5781	53.2635
HVO_0263	0.0177198	0	0	0.0180386	0	0.0872181
HVO_0264	4.70122	5.24611	16.0092	4.46947	4.17209	23.8642
HVO_0264A	0.278135	2.03496	1.03735	1.30267	1.47052	1.75484
HVO_0265	21.2902	23.842	69.7952	18.1009	21.3894	84.1935
HVO_0266	47.7007	40.3206	159.502	45.3348	32.4375	171.53
HVO_0267	1.1318	1.99254	2.2451	1.86806	4.67845	2.1984
HVO_0268	0.315043	0.203442	4.04408	0.564118	0.203528	5.97258
HVO_0269	0	0.12292	2.25089	0.230136	0	3.44069
HVO_0270	0.562211	0.242373	0.865397	0.74502	0.428957	2.49375
HVO_0271	0.642226	0.51064	0.582871	0.893696	0.944127	1.42151
HVO_0272	0.649609	0.726548	0.235493	0.794663	0.719651	0.52261
HVO_0273	0.949803	0.669858	0.356126	1.31993	0.733881	0.958876
HVO_0274	0.252544	0.238881	0.245662	0.862152	0.622647	0.380601
HVO_0275	0.224888	0.0195471	0.0705834	0.0672393	0.0455798	0.0908159
HVO_0276A	1.66209	0.371386	0.299063	1.88616	1.54205	0.801516
HVO_0277	2.7783	1.0343	5.0489	2.40864	1.40621	6.8813
HVO_0279	0.430886	0.370492	1.36145	0.92324	0.648363	3.86239
HVO_0280	0.441096	0	4.62977	0.866011	0	13.2614
HVO_0280A	2.52726	2.12964	27.8256	4.37586	2.39074	47.7449
HVO_0282	19.5648	18.688	14.2666	31.5901	21.1428	16.8052
HVO_0283	74.0734	60.3779	88.8742	96.8877	65.3136	98.0471
HVO_0284	29.6633	37.6013	140.266	26.9595	36.0259	142.741
HVO_0285	13.7413	14.1682	61.2749	12.2389	20.4542	51.4304
HVO_0286	4.3878	3.36011	14.0471	4.53084	3.11709	39.0038
HVO_0287	46.0823	71.478	187.609	59.6663	60.41	370.253
HVO_0289	11.8475	13.7569	74.2035	21.7456	14.447	105.194
HVO_0290	334.56	351.773	654.962	258.909	415.573	590.333
HVO_0291	1210.47	1089.72	484.063	749.135	1169.38	794.596
HVO_0292	1668.99	1564.26	790.647	1075.61	1655.16	1341.94
HVO_0293	25.8884	27.1575	101.875	19.8051	24.3966	101.409
HVO_0294	23.3948	15.7594	32.8179	17.6732	16.0661	40.6826
HVO_0295	9.34765	6.69062	10.6786	7.75935	7.49351	13.6746
HVO_0296	76.4192	128.028	86.4456	61.2733	115.32	94.712
HVO_0297	68.7222	53.6472	204.482	69.9505	53.3319	200.076
HVO_0298	261.833	264.733	462.794	260.933	274.789	366.942
HVO_0299	11.7233	15.8341	96.7419	10.8289	16.2319	57.0251
HVO_0300	45.3296	31.588	182.028	95.88	33.9583	201.482
HVO_0301	17.0671	30.472	75.0436	10.7444	31.0033	70.7894
HVO_0302	130.344	104.559	225.942	123.854	119.638	240.047
HVO_0303	105.652	44.935	106.616	91.8242	41.4614	154.204
HVO_0304	909.074	363.829	121.119	338.512	340.714	267.896
HVO_0305	763.081	280.435	125.36	354.633	274.323	286.89
HVO_0306	120.353	79.5869	116.597	170.18	89.3029	111.686
HVO_0307	131.621	159.474	290.889	119.134	211.181	268.741
HVO_0308	18.0664	21.6645	45.2743	13.7165	23.2959	56.5623
HVO_0309	267.729	216.314	267.117	408.709	216.524	261.19
HVO_0310	616.18	453.091	334.984	738.58	493.056	377.198
HVO_0311	591.038	549.102	277.389	731.296	562.013	287.863
HVO_0312	2876.39	2168.35	1114.53	3713.17	2146.64	776.192
HVO_0313	1307.7	1026.98	517.602	1768.35	1035.23	428.374
HVO_0314	1508.37	1345.11	511.729	2045.6	1288.88	443.959
HVO_0315	1528.73	1443.35	435.37	2109.32	1424.75	426.614
HVO_0316	1796.92	1732.44	489.452	2474.69	1719.61	509.924
HVO_0317	1906.53	1682.75	475.846	2585.23	1919.81	563.526
HVO_0318	42.6721	44.7696	54.6944	43.3237	47.4893	52.8761
HVO_0319	437.378	249.723	375.599	502.491	278.793	389.093
HVO_0320	92.7046	57.2707	140.731	97.092	51.8092	142.352
HVO_0321	288.805	167.48	468.354	399.423	191.194	369.383
HVO_0322	508.903	451.027	333.553	465.747	488.765	304.729
HVO_0323	332.088	171.484	200.271	355.031	171.661	203.207
HVO_0324	168.224	105.768	108.853	262.66	106.385	113.472
HVO_0325	36.6707	46.7681	63.6957	34.2458	42.022	75.1831
HVO_0326	306.907	159.764	506.381	98.7735	168.08	666.249
HVO_0327	293.909	169.012	292.72	83.4686	159.848	314.897
HVO_0328	16.4695	14.2695	17.0563	11.6829	15.7262	15.5917
HVO_0329	837.57	588.089	695.574	834.72	654.117	456.387
HVO_0330	35.5143	24.0267	35.6472	44.6806	23.8341	53.7067
HVO_0331	109.552	83.0889	81.7877	112.497	78.416	131.653
HVO_0332	74.6355	54.6537	21.2135	43.1505	57.3923	28.5711
HVO_0333	1775.17	1815	2004.9	1830.5	2121.88	1574.07
HVO_0334	40.8112	20.5085	32.0367	175.237	24.3101	22.9473
HVO_0335	21.6732	10.6602	8.85017	89.8127	9.40699	5.56793
HVO_0336	29.7433	16.7942	7.49368	53.3053	14.7587	9.48452
HVO_0337	484.434	630.289	770.799	495.244	537.317	925.415
HVO_0338	126.498	90.3447	227.207	121.256	89.468	203.237
HVO_0339	33.572	30.1257	88.7054	59.0253	27.7658	76.0274
HVO_0340	11.5278	11.3842	3.86652	9.43978	9.84722	10.2745
HVO_0341	1.96847	1.49782	2.18749	2.69303	1.58692	4.15112
HVO_0342	30.9758	35.6663	18.4914	46.7054	27.7341	18.908
HVO_0343	25.9417	16.0128	16.6466	33.8336	14.4467	17.3828
HVO_0346	294.916	202.9	326.16	401.324	176.645	369.358
HVO_0347	485.968	321.881	372.384	568.965	334.208	323.832
HVO_0348	637.754	568.229	446.803	759.01	603.24	421.941
HVO_0349	807.193	845.824	559.733	935.232	907.679	585.492
HVO_0350	830.207	942.533	611.679	992.417	1006.87	719.52
HVO_0351	725.506	888.42	509.045	828.841	803.282	632.682
HVO_0352	47.3006	52.3221	64.2427	51.6086	49.255	94.5517
HVO_0353	1244.75	847.639	1097.88	2467.92	761.342	880.291
HVO_0354	2029.26	1354.86	1611.63	4016.97	1225.43	1259.66
HVO_0355	34.9261	26.1514	34.8248	5.48547	19.1123	90.7506
HVO_0356	2294.06	1119.76	793.337	4174.92	1142.58	610.619
HVO_0357	109.964	69.4804	78.0604	121.575	63.8492	94.9764
HVO_0358	127.664	96.1968	64.8334	136.379	100.81	73.493
HVO_0359	8760.05	6169.14	3898	14276.4	6250.94	3225.14
HVO_0360	7926.12	6966.54	3337.92	12993.4	6030.44	2801.6
HVO_0362	7.78487	3.26005	72.8482	12.1952	2.84213	124.675
HVO_0363	4.23935	7.19044	3.33245	6.30892	6.58603	6.58368
HVO_0364	2.56252	2.32163	10.0526	4.47178	1.70548	24.4971
HVO_0365	1.41693	1.2019	0.520673	0.39796	0.88926	1.94543
HVO_0366	2.86055	2.84317	2.26942	3.83135	4.60547	4.45544
HVO_0367	4.9724	4.57529	3.07446	4.57106	5.61699	5.36809
HVO_0368	12.0768	13.136	5.99489	9.92525	13.1046	8.48522
HVO_0369	2.42685	1.87353	2.39424	3.84278	4.31354	2.35999
HVO_0370	0.342032	0.302427	1.0112	0.394776	0.398437	0.704968
HVO_0371	0.577305	0	0.175485	0.208058	0.478863	0.33547
HVO_0372	6.09971	7.32086	3.65053	8.40446	6.95077	5.68989
HVO_0373	1.19173	1.07749	1.01712	1.98132	0.842143	0.740647
HVO_0374	0.811365	0.996226	2.44998	0.0906215	0.347181	2.74798
HVO_0375	2.61838	2.61175	3.604	1.99026	2.85412	5.16781
HVO_0376	3.77597	3.16068	2.53906	1.86563	4.13372	3.19247
HVO_0377	4.36556	3.95203	3.46124	2.92722	3.57571	4.70102
HVO_0378	5.08036	4.56564	4.22514	3.48926	5.74713	5.97098
HVO_0379	19.7773	17.0794	9.29653	13.4775	16.3336	14.0674
HVO_0379A	84.1982	97.4563	326.109	84.4925	94.7858	361.912
HVO_0379B	41.2268	28.6751	47.5541	38.9488	33.3782	53.0367
HVO_0380	52.3093	50.6691	57.8414	45.3906	44.3375	52.4175
HVO_0381	30.3045	20.2019	13.5485	23.2839	26.7416	14.3787
HVO_0382	23.4477	21.8058	7.17746	23.2411	23.0024	10.7079
HVO_0383	13.7382	10.5193	4.19638	15.4943	14.6136	5.55667
HVO_0384	22.1187	18.2102	6.23885	21.3849	21.5331	8.01279
HVO_0385	26.628	21.1922	5.93664	25.1782	21.2755	7.56799
HVO_0385A	8.05457	8.84438	21.2911	9.89905	6.24246	16.4487
HVO_0386	185.794	204.574	89.6333	96.4914	186.165	116.988
HVO_0387	702.322	585.316	339.545	352.802	645.003	455.066
HVO_0388	201.48	128.262	504.218	185.863	129.773	429.035
HVO_0389	607.178	829.666	1325.41	449.216	845.928	1143.15
HVO_0390	105.351	99.4369	131.294	132.494	91.9494	105.863
HVO_0391	22.6862	16.7986	9.84615	25.1352	16.2943	7.16974
HVO_0392	287.999	230.679	277.594	208.779	219.925	198.382
HVO_0393	140.049	122.033	210.059	167.263	138.702	185.708
HVO_0394	15.2921	13.5052	14.1393	14.8086	10.9569	29.3929
HVO_0394A	4.47198	3.74087	2.10804	7.03214	6.63682	13.4372
HVO_0395	23.6289	30.356	117.72	15.8842	31.0807	101.998
HVO_0396	71.4979	63.8842	106.916	80.5279	67.4348	83.4125
HVO_0397	53.9808	56.3807	124.745	56.6441	49.0142	116.9
HVO_0398	152.5	214.608	342.317	102.313	203.341	255.387
HVO_0399	157.267	159.927	208.197	137.224	147.29	185.181
HVO_0400	602.243	479.69	841.818	641.012	481.753	725.731
HVO_0401	2142.57	1927.74	139.139	1927.53	1523.37	401.203
HVO_0402	1336.64	753.118	402.904	1217.04	735.464	409.009
HVO_0403	255.373	180.914	165.728	363.73	185.713	142.476
HVO_0405	59.5999	75.4474	536.745	71.4102	81.4311	321.55
HVO_0406	94.8608	88.9236	200.425	127.766	82.2878	164.109
HVO_0407	98.0741	125.604	263.359	150.413	100.116	276.238
HVO_0408	77.8342	50.0559	178.879	43.3995	65.2003	109.422
HVO_0409	81.8173	26.2379	158.343	26.026	26.5528	151.863
HVO_0410A	29.0372	25.3603	151.492	17.988	29.9606	80.4676
HVO_0412	45.4872	45.0796	52.5696	40.9705	51.3713	40.8568
HVO_0413	64.8168	65.0837	153.443	62.0912	62.7276	143.2
HVO_0414	103.581	76.1289	44.9854	145.799	71.7623	60.4187
HVO_0415	240.17	146.957	243.188	306.41	157.039	362.763
HVO_0416	4458.9	4026.54	3378.12	687.699	3211.41	10514.4
HVO_0417	109.672	113.18	176.469	62.4213	117.984	144.867
HVO_0418	28.2384	15.8892	10.444	36.6541	18.6461	10.7816
HVO_0419	18.3495	15.8751	6.49886	16.133	15.9749	5.98781
HVO_0420	41.3995	68.9323	34.7218	55.3707	60.9739	89.2843
HVO_0421	175.965	128.99	235.233	236.268	125.728	200.353
HVO_0422	587.918	822.184	394.687	455.154	672.108	338.139
HVO_0423	88.2247	61.6701	107.187	140.325	56.5942	102.099
HVO_0424	264.383	139.378	228.981	393.994	151.239	176.208
HVO_0425	18.9805	21.9565	23.1061	25.8161	18.7792	23.6497
HVO_0426	10.4551	13.3775	51.8031	8.97272	16.3601	48.5788
HVO_0427	29.8662	45.1422	160.523	25.4211	36.4179	168.938
HVO_0428	28.1933	46.5096	161.499	23.6441	36.7971	163.359
HVO_0429	243.435	192.82	830.807	190.75	212.237	660.826
HVO_0430	96.1162	113.059	118.643	73.6786	98.9643	100.7
HVO_0431	66.0536	54.0331	87.5481	79.078	55.6723	82.098
HVO_0432	72.0438	42.9852	81.1994	84.6313	44.692	65.7447
HVO_0433	192.483	243.535	258.03	149.009	238.408	206.749
HVO_0434	26.9645	21.8982	9.35108	29.6084	20.5155	15.4447
HVO_0435	27.8236	19.5258	74.3254	44.7907	21.3959	82.4918
HVO_0436	39.0424	29.9389	122.965	41.2404	23.1238	109.886
HVO_0437	313.164	266.75	1463.87	358.302	217.634	897.428
HVO_0438	991.867	1170.2	1066.95	829.268	966.29	931.417
HVO_0439	907.068	626.694	894.926	985.384	451.042	722.406
HVO_0440	43.7744	73.2913	160.494	33.8719	61.9254	114.257
HVO_0441	82.4959	119.738	287.074	65.7774	127.007	247.218
HVO_0442	322.937	362.337	815.739	261.57	368.619	733.973
HVO_0443	289.134	310.931	735.296	240.31	263.812	718.774
HVO_0444	58.7209	32.903	74.0155	78.4888	31.8647	115.85
HVO_0445	278.565	204.926	70.1525	207.418	212.734	56.3776
HVO_0446	393.669	190.989	108.41	273.563	210.416	72.3583
HVO_0447	852.872	369.142	269.569	596.231	386.536	178.062
HVO_0448	280.648	324.812	605.04	273.953	309.91	487.93
HVO_0449	141.876	108.337	183.872	132.276	111.198	171.96
HVO_0450	74.4392	258.276	571.452	60.9833	202.91	608.424
HVO_0451	69.2596	91.2576	348.085	58.8949	95.9068	392.904
HVO_0452	258.698	146.736	90.8659	384.577	156.853	98.745
HVO_0453	97.4059	141.301	319.317	97.8303	140.869	315.697
HVO_0454	298.529	604.655	270.981	359.925	584.468	220.408
HVO_0455	2736.47	1994.4	1232.25	1752.83	1623.73	1940.16
HVO_0456	203.732	184.995	321.106	223.184	179.014	771.771
HVO_0457	946.776	2250.95	4680.46	576.943	2423.49	7493.17
HVO_0458A	329.514	280.727	251.963	383.248	256.723	185.398
HVO_0459	249.742	224.026	198.285	268.836	212.685	169.902
HVO_0460	22.5239	63.6325	97.9794	48.1799	90.8861	128.338
HVO_0461	16.7382	70.7287	91.6522	45.6057	75.6136	126.225
HVO_0462	32.239	174.436	159.857	79.8112	130.86	349.462
HVO_0463A	62.8713	87.6734	80.0072	80.2545	84.642	65.8318
HVO_0464	143.088	78.1949	157.553	139.749	81.4163	283.455
HVO_0465	10.9305	9.17847	6.61649	14.6459	7.85463	7.09049
HVO_0466	468.29	241.871	103.738	385.114	218.188	200.177
HVO_0467	60.1741	66.2626	79.0609	40.8925	58.1655	97.0185
HVO_0468	34.5035	34.9386	89.6656	50.3782	24.0483	75.5269
HVO_0469	36.4599	24.7575	27.4787	43.0931	22.2441	29.0726
HVO_0470	32.1108	25.6266	14.1095	40.6675	25.7669	13.3477
HVO_0471	6.18087	4.41152	6.03852	4.37959	4.20621	12.0177
HVO_0472	13.4951	30.3323	63.8849	12.4073	23.6235	89.922
HVO_0473	3.86592	6.27624	16.0573	2.49303	10.1709	15.9566
HVO_0474	72.0978	65.7582	413.308	101.502	69.3672	352.473
HVO_0475	24.0785	19.9537	24.1199	36.3387	20.2124	22.8799
HVO_0476	77.1785	78.8777	100.274	120.564	52.8959	101.271
HVO_0477	113.823	87.8723	65.6336	152.977	80.0865	50.5706
HVO_0478	684.614	339.514	2650.89	331.317	405.727	1735.99
HVO_0479	53.9553	62.7716	112.331	36.6029	51.7235	91.293
HVO_0479A	18.0017	19.4721	27.5958	17.0038	18.7293	45.4778
HVO_0480	104.069	136.658	125.478	159.817	133.526	128.947
HVO_0481	1846.04	1915.14	87.9985	2474.79	1388.19	339.989
HVO_0482	803.02	698.556	3162.5	708.535	652.71	2212.02
HVO_0483	28.0401	21.0054	31.435	30.0388	18.4348	40.7618
HVO_0484	1004.21	656.103	854.868	2036.57	553.607	902.854
HVO_0485	69.8363	65.6845	102.35	63.0464	68.9551	122.664
HVO_0486	19.7639	17.8879	19.7122	19.6661	16.8076	19.0736
HVO_0487	19.9705	61.3925	121.299	3.70458	42.0177	134.8
HVO_0488	3314.73	7119.74	6194.53	3304.71	5728.27	9469.24
HVO_0489	4611.84	9704.41	8153.87	4720.1	7903.31	13349.1
HVO_0490	3015.35	3916.19	4859.91	3578	3868.51	8878.27
HVO_0491	715.148	766.31	873.134	942.691	614.065	2390.64
HVO_0492	204.17	115.352	162.848	263.078	105.074	371.265
HVO_0493	1013.42	1200.12	2345.81	1196.46	1198.77	2921.65
HVO_0494	131.267	144.671	488.616	171.122	139.002	1054.36
HVO_0496	24.2036	13.9951	109.602	32.4755	10.0577	168.738
HVO_0497	8959.56	9444.49	7432.73	9363.83	8842.79	6511.82
HVO_0498	7152.41	5412.18	1533.52	7679.39	4720.18	2036.99
HVO_0500	92.528	69.1546	134.477	86.5553	68.7161	130.579
HVO_0501	33.4336	25.6373	28.4186	35.255	23.2647	33.7223
HVO_0502	1.80311	3.75007	1.21742	1.68845	3.69813	2.66899
HVO_0504	6.16003	7.48131	22.4803	5.9297	5.80967	20.3108
HVO_0505	5.34797	6.80029	19.613	7.68096	6.79379	14.4759
HVO_0506	39.8583	33.8415	23.0452	27.3004	42.2567	24.6761
HVO_0507	34.4368	32.4436	27.0022	31.0916	34.6727	25.8751
HVO_0508	1312.51	1583.45	1315.41	559.212	1563.22	1233.47
HVO_0509	59.1142	43.6342	19.4108	61.1365	43.8515	17.641
HVO_0510	36.3182	21.7671	13.7241	42.9742	22.3273	11.6508
HVO_0511	210.274	129.639	137.444	362.148	120.081	140.735
HVO_0512	5.29619	3.08839	6.22255	5.03932	4.6725	7.01965
HVO_0513	4.82576	3.71095	5.49736	6.77135	2.97276	6.15821
HVO_0514	18.5556	20.6707	23.5794	22.2288	16.5599	38.2397
HVO_0515	80.6923	97.1813	213.111	15.6846	71.7444	328.972
HVO_0516	10.7192	12.6955	17.4053	7.12313	12.7178	39.6818
HVO_0518	39.5487	60.9962	88.8153	32.1878	57.5055	78.0809
HVO_0519	260.409	188.84	147.171	279.17	183.973	163.913
HVO_0520	146.089	82.7179	193.917	159.887	92.2109	211.405
HVO_0521	49.5785	35.8659	28.7423	94.2066	30.3759	26.5597
HVO_0522	112.27	68.446	108.949	108.267	70.6845	116.314
HVO_0525	1.94341	1.06334	20.4533	3.61293	0.635338	36.4348
HVO_0526	2.50978	2.72406	28.1583	2.65343	1.53433	58.357
HVO_0527	6.96302	4.26597	26.6004	4.0291	4.7475	34.2295
HVO_0528	2.00391	0.892099	0.325746	1.59784	1.38717	0.25757
HVO_0529A	52.4159	61.1774	98.578	27.7892	48.0852	139.75
HVO_0530	2313.28	1313.63	35.2146	806.499	1173.78	193.159
HVO_0531	772.859	372.058	7.06107	264.451	336.029	32.9279
HVO_0532	585.241	315.183	8.21151	187.969	318.639	21.8327
HVO_0534	588.935	415.87	13.3775	201.144	370.112	32.7055
HVO_0535	81.5233	64.763	69.8357	112.189	56.2171	57.6313
HVO_0536	4843.66	1749.71	7548.43	2490.58	2097.77	5885.33
HVO_0537	37.7762	274.282	799.608	128.372	218.479	628.594
HVO_0538	15.3845	426.18	218.479	115.656	542.096	117.817
HVO_0539	38.3297	1132.99	567.691	196.71	1142.89	302.27
HVO_0540	72.5495	131.32	147.276	37.2965	129.741	251.237
HVO_0541	214.152	432.627	448.139	170.382	469.316	817.27
HVO_0542	51.6937	69.2432	130.238	56.4595	60.5619	139.542
HVO_0543	55.4198	68.5102	59.7691	73.4041	53.511	57.8759
HVO_0544	5.67491	6.73848	1.78174	37.9348	5.38754	2.56232
HVO_0545	121.916	71.8181	75.8222	128.362	73.7018	82.1158
HVO_0546	111.709	139.64	110.177	98.7687	128.405	83.7963
HVO_0547	41.3106	30.9367	90.3247	59.0244	28.579	79.6728
HVO_0548	11.7666	10.4731	6.05382	17.9879	9.85185	6.47544
HVO_0549	95.9976	91.0209	65.4119	81.2106	78.5308	48.905
HVO_0550	51.3719	46.3688	25.1976	57.4907	41.4522	28.25
HVO_0551	78.1989	74.4272	29.648	98.669	73.029	31.2764
HVO_0552	39.8154	30.5167	28.585	52.3003	29.3369	26.8621
HVO_0553	3.88306	2.2727	1.07158	2.66354	2.7828	1.12903
HVO_0554	8.24282	7.46842	3.86619	5.96857	8.25132	4.20873
HVO_0555	7.18881	8.31559	3.4033	6.17567	7.12253	3.22865
HVO_0556	15.11	20.2087	20.8037	12.2822	19.2826	21.5363
HVO_0558	36.9899	41.3244	133.475	29.6843	36.5582	105.934
HVO_0559	40.8833	39.5086	51.8819	44.7176	33.0099	67.7458
HVO_0560	27.8328	24.8195	55.6692	40.9206	20.305	33.555
HVO_0561	1487.17	1405.81	596.09	3226.82	1175.38	603.183
HVO_0562	26.878	19.0453	4.95711	22.0534	17.2386	4.10843
HVO_0563	18.8679	9.21042	3.2966	16.2962	8.70449	4.43278
HVO_0564	15.4193	6.44171	2.37616	14.5599	4.95699	2.25098
HVO_0565	11.2991	11.7118	16.8123	8.69864	12.0971	20.5702
HVO_0566	4.17496	3.32024	1.20721	3.59919	2.7473	1.95695
HVO_0567	7.14343	5.86224	4.35946	6.27169	5.41966	3.64143
HVO_0568	192.42	158.692	43.3102	173.455	159.832	45.8503
HVO_0569	64.1516	47.003	148.844	101.521	41.2116	118.256
HVO_0570	83.9149	45.3117	38.2155	94.5398	48.165	37.8851
HVO_0571	40.5104	30.403	36.2038	43.2255	26.436	32.2787
HVO_0572	47.1602	26.8991	41.264	55.4445	24.108	37.1004
HVO_0573	270.925	131.337	119.989	337.24	131.73	111.272
HVO_0574	46.0262	26.5416	29.9652	76.2017	22.0544	32.9345
HVO_0575	11.6836	19.5802	64.3054	10.2708	19.266	58.1809
HVO_0576	29.8235	25.5445	28.5304	35.7249	29.483	34.5768
HVO_0577	42.7352	412.331	553.955	28.0066	267.932	377.046
HVO_0578	14.5204	19.2211	18.8896	14.7507	17.3338	22.8931
HVO_0579	82.3114	69.97	109.937	110.059	66.0069	98.1957
HVO_0580	61.9971	42.627	133.044	101.795	41.8317	118.816
HVO_0581	9672.08	10958.6	5237.63	5930.24	12670.8	4111.17
HVO_0582	13365.5	17519.9	7227.52	8150.2	19066.3	6985.06
HVO_0583	231.116	283.491	315.499	154.546	225.965	308.411
HVO_0585	90.3078	62.7393	58.7187	43.0971	56.692	57.439
HVO_0586	212.139	141.548	90.1383	230.556	133.914	85.7958
HVO_0587	185.404	113.72	61.769	218.824	117.605	58.6891
HVO_0588	109.357	71.9142	30.6199	132.629	81.0813	31.5358
HVO_0589	205.455	141.511	44.3324	277.064	168.318	52.5627
HVO_0590	128.921	83.232	21.9299	180.112	107.721	29.2166
HVO_0591	123.866	87.8094	22.2043	179.217	99.1148	29.3199
HVO_0592	94.5283	62.4397	12.2046	127.585	61.9896	20.6037
HVO_0593	25.607	13.0577	5.41428	34.3626	12.9582	9.82823
HVO_0594	32.4308	14.6792	229.033	3.2078	11.2531	240.92
HVO_0595	247.357	239.723	199.226	0.0558652	0.0549147	0.218232
HVO_0596	153.245	126.59	88.5353	49.9099	32.4142	99.4522
HVO_0597	159.441	535.022	131.962	165.939	499.011	303.857
HVO_0598	35.8667	135.302	47.879	45.7336	117.485	115.498
HVO_0599	250.08	232.468	508.088	40.6773	244.076	551.895
HVO_0600	55.9732	22.6987	80.2634	82.645	28.5602	52.3416
HVO_0601	61.6777	27.4888	52.9315	76.1401	32.2738	30.9562
HVO_0602	314.278	308.261	1407.78	158.226	298.2	757.937
HVO_0603	15.1995	21.1304	38.8349	8.2571	21.3767	43.5616
HVO_0604	4.05442	3.46193	47.5267	2.17715	1.85412	71.0823
HVO_0605	30.7291	17.0421	21.5739	45.9471	18.4436	45.9365
HVO_0606	9.45727	8.30267	138.799	7.43115	9.26288	228.606
HVO_0607	23.6672	14.1255	69.8089	8.41518	11.17	293.925
HVO_0608	3.00309	2.9463	14.6081	2.87918	2.27528	32.1971
HVO_0609	4.29546	7.22748	21.4691	2.77453	3.11919	45.4308
HVO_0610	9.28172	7.98475	74.9966	6.37992	6.3166	160.653
HVO_0611	6.18288	4.37901	28.508	5.33337	4.52992	99.8371
HVO_0612	11.61	15.0602	128.839	7.02995	11.8629	171.328
HVO_0613	1.20223	2.47493	26.1268	1.83384	2.15822	81.7154
HVO_0614	20.741	24.2505	1.81192	14.7299	20.745	2.53708
HVO_0615	4.10693	4.05632	0.663913	3.99901	3.49788	1.06421
HVO_0616	7.37884	5.94398	0.879799	6.98802	6.08383	1.84445
HVO_0617	8.15635	7.89421	2.23407	7.04418	7.26273	2.39301
HVO_0618	5.75018	6.20003	1.30374	4.69604	4.18694	1.76449
HVO_0619	7.95253	9.24657	2.37341	6.57767	10.3248	2.39738
HVO_0620	7.6581	6.85101	3.57504	7.45063	6.17095	4.06565
HVO_0621	85.7121	62.0078	79.1294	64.2832	83.4155	69.9535
HVO_0622	10.2847	20.5634	41.4213	7.34621	22.1361	19.3938
HVO_0623	21.3898	28.0371	22.7352	13.3599	26.0298	24.2859
HVO_0624	71.7825	102.511	304.182	48.0388	93.1924	159.033
HVO_0625	16.8461	16.2076	16.416	17.3458	10.6957	12.5404
HVO_0626	42.1729	37.5912	29.4195	37.9559	25.7378	26.6262
HVO_0627	220.406	130.589	326.782	109.799	142.708	275.322
HVO_0628	2051.76	1351.26	498.438	1292.48	1484.52	425.083
HVO_0629	443.515	238.543	70.8783	283.111	268.72	75.6653
HVO_0630	295.958	194.321	44.1957	192.496	192.071	54.2428
HVO_0631	179.746	129.57	26.522	104.718	112.697	42.0304
HVO_0632	57.0305	61.9958	71.0992	48.9975	68.7987	59.619
HVO_0633	63.3603	59.2078	117.408	62.931	66.4156	104.981
HVO_0634	133.208	75.781	79.901	228.644	80.0012	65.9414
HVO_0635	54.99	64.5109	63.4044	64.8451	75.1184	59.4199
HVO_0636	62.7046	77.2049	50.6442	75.5542	81.7905	57.18
HVO_0637	52.7798	77.2224	34.8513	63.5141	80.7962	39.6391
HVO_0638	44.3205	64.3161	32.9193	55.7671	69.4687	36.0264
HVO_0639	76.0908	83.1823	79.4718	50.2006	88.7612	64.0385
HVO_0641	13.1095	6.65498	3.09437	18.5382	6.15969	5.418
HVO_0642	4.29868	7.02983	21.417	3.05165	9.11576	15.6341
HVO_0643	827.432	628.445	433.206	359.419	656.444	579.2
HVO_0644	36.3485	56.064	62.5384	38.0623	50.7112	72.7197
HVO_0645	108.791	203.582	185.842	104.976	176.305	149.134
HVO_0646	40.7051	57.4449	78.6834	47.5371	57.5455	90.464
HVO_0647	101.423	65.3711	88.217	399.256	67.613	60.9867
HVO_0648	34.4704	34.3734	36.7136	40.3689	29.5587	29.3643
HVO_0649	97.1771	33.3039	24.5459	16.0601	21.8525	111.462
HVO_0650	1167.53	994.329	965.565	1591.74	832.106	684.433
HVO_0651	940.443	824.063	881.765	1262.62	700.823	704.774
HVO_0652	111.421	86.1914	218.935	160.044	54.8793	291.763
HVO_0653	140.207	108.229	171.208	203.18	75.2065	204.546
HVO_0654	315.779	333.77	344.374	423.814	176.494	488.765
HVO_0655	38.3261	63.6379	377.694	35.302	61.6647	677.013
HVO_0656	29.4926	23.353	119.02	54.988	19.8353	109.588
HVO_0657	23.7373	16.968	21.0108	18.2834	17.0816	40.4533
HVO_0658	64.7205	35.4931	41.8616	96.8237	33.5131	32.3909
HVO_0659	44.673	23.2469	38.4555	55.4378	20.7473	32.5925
HVO_0660	5.88118	28.0552	11.6955	7.1576	27.2599	12.5652
HVO_0661	28.0952	28.2343	32.0525	41.5326	28.7094	33.2708
HVO_0662	35.3514	28.7109	22.4205	47.1765	32.2943	26.3268
HVO_0663	20.7889	13.2287	13.0014	25.2346	16.3117	15.0841
HVO_0664	13.8893	14.4848	20.5244	14.5939	13.8815	20.4206
HVO_0665	22.5495	17.268	5.91577	10.5473	18.3948	6.1022
HVO_0666	247.902	41.9603	7.40003	9.57864	46.0124	48.5216
HVO_0667	380.358	231.637	122.768	39.5593	305.99	305.056
HVO_0668	700.428	447.854	242.659	83.5267	598.65	595.386
HVO_0669	887.483	493.468	294.826	99.8805	734.804	809.687
HVO_0670	83.6947	70.8702	86.068	56.3688	83.5884	62.0336
HVO_0671	3.98254	3.24378	6.58578	1.99371	3.33152	9.05838
HVO_0672	37.2577	41.7077	96.5601	38.3949	36.408	84.6779
HVO_0673	45.8144	39.0926	95.6999	44.1021	36.0451	92.987
HVO_0674	71.7709	39.5268	43.2419	112.674	36.4675	53.092
HVO_0675	164.163	117.576	59.1167	292.495	103.844	74.1284
HVO_0676	21.327	24.9789	54.4077	22.7785	20.2237	59.7508
HVO_0677	1028.5	669.179	425.567	1675.35	676.158	320.51
HVO_0678	27.8672	45.5972	34.931	10.1728	42.7874	23.9826
HVO_0679	16.9683	14.4637	15.8267	7.51079	16.1559	10.8445
HVO_0680	128.397	68.33	102.622	177.781	62.8124	89.7272
HVO_0681	28.6238	37.6323	73.5949	26.6941	35.5829	73.1534
HVO_0682	144.165	139.816	117.382	115.97	172.197	94.2412
HVO_0683	8.44703	16.091	12.2501	10.5066	14.083	10.8092
HVO_0684	241.067	147.554	243.767	296.394	145.004	198.531
HVO_0685	85.3427	51.3336	16.8158	30.9718	56.723	14.1087
HVO_0686	124.506	85.1176	18.2033	39.5317	81.1866	19.8238
HVO_0687	161.623	146.932	26.5918	92.3741	149.272	31.8346
HVO_0688	589.667	378.119	442.504	371.47	345.544	240.347
HVO_0689	328.352	247.549	193.133	256.374	293.718	150.2
HVO_0690	251.857	271.913	102.367	237.024	309.009	117.314
HVO_0691	88.4439	124.283	58.0271	80.6288	112.252	54.2853
HVO_0692	68.7832	53.0337	54.952	111.495	50.2649	55.5389
HVO_0693	26.8575	12.8133	7.96249	52.074	12.7606	8.607
HVO_0694	269.151	186.22	104.216	397.611	198.912	81.8716
HVO_0695	19.1172	20.4292	33.0117	6.14095	14.133	119.527
HVO_0696	16.2715	10.1743	20.3452	18.1499	10.6853	18.476
HVO_0697	236.457	145.942	176.402	363.391	138.563	147.051
HVO_0698	474.805	468.923	387.256	868.781	374.142	348.146
HVO_0699	816.894	931.795	632.237	1348.35	718.004	528.527
HVO_0700	456.578	499.199	395.908	742.509	377.393	318.121
HVO_0701	642.453	894.21	529.889	957.83	523.389	465.971
HVO_0702	28.0331	30.012	13.9133	40.0009	32.1778	16.4459
HVO_0703	342.278	363.422	578.433	418.104	276.612	350.403
HVO_0704	35.7696	24.7449	49.9945	54.4972	24.4971	55.2123
HVO_0705	48.8954	23.2701	45.9506	55.614	23.1184	45.8489
HVO_0707	33.1246	21.7346	100.201	59.0082	16.6761	199.952
HVO_0708	74.8777	50.4195	37.0573	71.9643	51.53	47.1507
HVO_0709	85.5653	53.7608	53.6479	84.3882	55.347	74.5024
HVO_0710	54.3218	33.0052	66.8584	50.9773	28.1062	70.2928
HVO_0711	245.647	166.657	407.589	143.883	168.91	244.467
HVO_0712	43.9979	36.2818	27.0046	34.9997	31.2313	20.9947
HVO_0714	27.3444	12.4523	14.4183	48.6172	15.6385	15.8221
HVO_0715	55.0803	42.7711	37.6192	85.1077	44.5851	36.1212
HVO_0716	28.6386	19.1788	15.8209	34.708	16.238	19.9695
HVO_0717	544.306	425.839	496.377	551.17	467.483	318.619
HVO_0718	88.7051	54.6761	231.935	117.199	48.0319	145.04
HVO_0719	209.409	116.343	568.658	276.535	113.619	426.538
HVO_0720	250.87	286.933	273.083	174.684	276.811	188.16
HVO_0721	237.175	157.456	173.686	395.474	146.631	170.479
HVO_0722	40.1013	29.9368	47.5616	32.5315	32.7267	42.0106
HVO_0723	34.2752	41.5972	50.5235	29.9548	35.6015	29.6618
HVO_0724	44.8088	32.9415	36.461	54.2068	37.7563	43.0521
HVO_0725	362.311	326.281	215.969	328.509	298.08	204.877
HVO_0726	65.5309	46.4229	55.1552	68.2274	42.6561	71.2073
HVO_0727	52.8601	32.8565	151.768	53.2022	36.1918	201.739
HVO_0728	105.537	101.545	1024.09	54.0699	90.2785	726.755
HVO_0729	593.232	384.138	212.333	951.225	359.36	184.298
HVO_0730	1364.54	2200.92	2731.38	1361.66	2072.48	2682.68
HVO_0731	99.9244	85.9238	72.5662	132.424	80.0148	65.8655
HVO_0732	43.892	30.5539	26.1006	65.3251	28.5192	19.1487
HVO_0733	354.626	287.565	541.113	184.995	390.991	438.767
HVO_0734	130.062	97.4032	179.767	100.876	101.675	154.498
HVO_0735	40.5185	33.8327	46.6725	33.4243	29.1458	50.5931
HVO_0736	309.133	289.093	219.59	252.384	247.655	157.392
HVO_0737	95.708	84.7091	103.751	150.648	71.6503	103.622
HVO_0738	414.755	383.1	457.82	505.189	424.638	403.663
HVO_0739	313.016	256.206	416.79	228.752	255.173	219.767
HVO_0740	109.337	95.3792	103.003	84.312	103.401	96.2627
HVO_0741	173.321	171.506	337.431	126.034	207.347	246.771
HVO_0742	176.639	159.993	391.121	130.556	202.295	310.066
HVO_0743	284.595	264.517	290.833	304.064	258.166	198.416
HVO_0744	24.1455	14.4217	11.6986	6.85591	11.7513	26.8557
HVO_0745	89.6118	102.795	129.934	16.1463	101.509	119.45
HVO_0746	3.94706	3.12951	2.35965	2.11174	2.06113	2.61174
HVO_0747	1.66181	1.81417	0.711265	0.936891	1.05513	0.586529
HVO_0748	0.984403	0.990018	0.354871	1.19723	0.829969	0.506484
HVO_0749	1.22239	1.28552	0.297635	1.23735	1.50188	0.503038
HVO_0750	4.1047	4.5183	1.52083	4.66244	3.60088	0.576761
HVO_0751	0.681584	0.987553	0.161611	1.59063	1.39638	0.372658
HVO_0752	1.87967	2.04482	0.516999	2.11605	2.52559	0.481516
HVO_0753	14.3049	20.3665	12.7216	10.9295	19.1261	10.5777
HVO_0754	56.1965	29.0292	113.365	59.7112	32.2124	100.394
HVO_0755	62.4742	36.6639	86.72	57.6111	33.7463	73.3593
HVO_0756	54.6936	44.3733	91.5181	51.5055	44.236	75.2075
HVO_0757	35.8923	26.689	48.3487	46.9761	28.1276	41.2023
HVO_0758	182.245	118.565	181.748	227.203	104.945	173.06
HVO_0759	39.6047	36.2304	25.588	34.0963	48.5887	14.7045
HVO_0760	57.0628	51.8322	50.5102	63.2349	54.2168	38.3023
HVO_0761	74.9957	74.5512	52.3044	84.5397	78.7614	40.3392
HVO_0762	108.432	84.8535	92.6286	128.521	80.7619	98.993
HVO_0763	640.877	2884.45	469.43	1140.25	2337.9	1120.46
HVO_0764	170.173	150.027	409.441	155.021	125.615	350.621
HVO_0765	21.0843	15.2713	23.4747	23.656	15.5908	35.9297
HVO_0766	264.03	236.532	433.775	184.291	229.225	309.914
HVO_0767	66.9932	64.262	115.561	53.7766	67.4907	98.0823
HVO_0768	82.1051	61.0611	176.912	120.883	61.404	139.693
HVO_0769	1697.42	1772.39	1115.15	1428.34	1757.99	1002.93
HVO_0770	68.5844	68.2016	198.511	106.645	64.5244	162.215
HVO_0771	17.559	20.2131	221.607	19.8368	20.574	167.478
HVO_0772	58.8074	55.2128	986.2	246.244	36.785	722.123
HVO_0772A	7.38283	10.1342	16.3063	3.12756	6.36578	19.6527
HVO_0773	350.004	212	155.122	439.783	176.069	139.375
HVO_0774	332.624	364.398	480.68	349.464	315.484	430.462
HVO_0775	75.3562	45.8064	20.4034	97.2638	45.9864	18.8175
HVO_0776	6.60044	6.97953	15.3364	6.0883	6.65774	16.8468
HVO_0777	22.2747	25.8895	73.4324	17.2407	21.542	61.921
HVO_0778	1360.42	1688.53	139.401	819.736	1682.09	262.859
HVO_0779	22.0725	22.9489	60.4115	12.0752	25.4703	32.8005
HVO_0780	54.8042	30.2125	16.9633	82.2684	29.5426	14.9909
HVO_0781	102.779	61.2369	34.0309	150.815	63.959	34.3735
HVO_0782	258.94	186.706	78.0037	342.961	181.883	81.5088
HVO_0783	1443.54	1355.18	5201.59	1085.06	1318.91	3490.07
HVO_0784	238.236	171.577	1031.01	174.705	218.411	762.514
HVO_0785	72.5146	44.8509	166.302	56.3633	39.8999	170.152
HVO_0786	112.159	324.2	52.7575	62.2172	277.41	36.3617
HVO_0787	314.233	252.711	61.274	125.448	268.8	63.1197
HVO_0788	501.664	401.653	59.5701	177.103	497.129	52.5015
HVO_0789	674.875	656.373	74.3968	240.756	752.52	64.3512
HVO_0790	627.226	543.552	119.271	261.425	645.03	101.401
HVO_0791	123.67	85.7443	78.959	56.9113	85.388	68.0411
HVO_0792	168.197	102.251	84.8936	204.223	88.6751	86.2143
HVO_0793	116.156	88.3449	51.8786	106.295	81.7478	53.085
HVO_0794	152.032	89.0397	55.0727	264.872	79.2647	74.6811
HVO_0795	379.914	191.447	140.703	763.898	174.224	177.751
HVO_0796	53.9926	55.4372	110.179	42.5106	60.4821	82.4906
HVO_0797	100.108	83.6255	108.743	102.272	87.7344	102.41
HVO_0798	63.8043	41.4503	71.9597	116.742	42.8385	85.7941
HVO_0799	54.7901	76.9843	196.423	46.7937	58.095	840.709
HVO_0800	184.913	165.833	779.113	178.812	145.353	643.907
HVO_0801	398.126	618.172	2356.73	257.879	730.329	1751.76
HVO_0802	69.0737	55.2451	211.203	56.8573	49.8909	180.148
HVO_0803	75.0688	73.4815	61.7621	64.6896	62.7117	63.7222
HVO_0804	38.1511	18.4318	116.615	34.5947	18.8586	144.233
HVO_0805	394.059	390.326	466.175	501.799	359.925	422.279
HVO_0806	260.002	165.009	160.063	364.097	165.399	160.424
HVO_0807	92.6857	72.2635	100.561	114.329	53.2427	122.531
HVO_0808	180.537	176.459	279.041	200.8	125.889	218.426
HVO_0809	401.081	285.406	171.592	451.315	283.841	218.955
HVO_0810	35.9321	33.8412	78.2875	43.3337	31.195	82.7687
HVO_0811	32.8186	19.3679	65.708	35.0174	20.4732	93.8547
HVO_0812	579.265	379.748	851.31	361.456	479.779	598.875
HVO_0813	29.7041	19.2138	28.313	38.9092	12.3359	26.7245
HVO_0814	38.1177	51.936	175.742	36.3077	49.9342	249.887
HVO_0815	166.759	113.757	163.409	186.361	106.241	121.787
HVO_0816	20.3971	25.3002	42.5685	20.714	25.4162	42.3936
HVO_0817	155.949	145.292	192.611	137.018	141.391	125.327
HVO_0818	87.3137	54.5457	73.2227	98.1155	52.1474	57.7934
HVO_0819	139.218	100.82	854.101	103.096	79.988	739.53
HVO_0820	94.079	44.5749	645.391	56.556	35.856	513.764
HVO_0821	15.7703	12.5017	61.7686	16.4889	10.1293	72.816
HVO_0822	45.4828	36.6732	41.7247	51.7609	34.3631	47.5605
HVO_0823	57.4948	43.0354	109.372	73.3562	44.666	102.928
HVO_0824	107.052	93.9451	99.5281	146.273	92.4812	93.0157
HVO_0825	388.636	305.408	392.524	488.305	292.692	362.215
HVO_0826	218.909	134.716	178.521	240.944	156.123	127.992
HVO_0827	255.524	98.4902	91.9399	344.479	103.828	72.4983
HVO_0828	180.381	60.3552	28.4685	247.121	53.7853	32.3275
HVO_0829	150.151	168.217	230.615	84.1908	174.85	175.856
HVO_0830	291.607	104.253	105.1	133.222	109.491	176.716
HVO_0831	493.877	186.399	124.053	196.243	191.812	202.956
HVO_0832	160.698	131.233	291.499	79.1125	118.184	295.665
HVO_0833	37.9091	13.6165	87.2141	15.4974	18.6659	80.6878
HVO_0834	373.342	81.6146	30.5445	133.847	63.7893	98.2422
HVO_0835	434.128	80.1201	36.8516	192.089	74.5167	132.319
HVO_0836	480.111	370.754	371.199	344.523	387.978	277.93
HVO_0837	134.31	122.125	164.055	162.702	104.231	153.208
HVO_0838	180.145	208.384	383.399	270.016	142.078	292.547
HVO_0839	381.486	244.106	832.061	491.886	192.124	711.655
HVO_0840	48.2835	34.3046	108.047	69.7535	34.2924	117.856
HVO_0841	1855.28	1246.99	1566.39	2125.67	1378.19	1424.54
HVO_0842	2079.04	1346.45	1983	2426.38	1383.02	1743.04
HVO_0843	1769.67	1335.3	1934.98	2047.64	1147.1	1733.25
HVO_0844	1769.84	1216.2	2222.9	1970.44	1079.79	1954.14
HVO_0845	196.183	220.766	792.867	207.736	206.992	711.278
HVO_0847	95.2388	80.368	125.693	138.882	82.8054	137.966
HVO_0848	74.7022	52.0582	79.6505	103.557	57.0903	101.866
HVO_0849	152.81	100.967	33.9325	154.605	84.5421	88.2598
HVO_0850	1228.38	814.355	2270.17	994.993	892.405	1797.93
HVO_0852	352.672	137.831	6.82347	572.313	132.937	8.41252
HVO_0852A	167.13	59.7298	3.90842	270.077	55.102	3.91629
HVO_0853	186.772	191.032	109.879	126.465	201.46	129.996
HVO_0854	334.302	387.03	128.739	211.303	421.988	155.731
HVO_0855	43.3235	34.8367	64.0401	46.2734	28.6868	66.2691
HVO_0856	51.7209	46.809	36.2035	64.4365	40.8227	54.9121
HVO_0857	214.911	149.147	179.422	45.1665	96.6647	301.183
HVO_0858	124.947	87.6382	71.3213	172.029	97.2777	68.484
HVO_0859	1705.1	1413.19	1864.14	2420.45	1350.43	2051.2
HVO_0860	1880.75	1626.5	1902.81	2604.49	1682.76	2263.45
HVO_0861	1726.27	1665.55	1657.69	2403.23	1634.19	2130.66
HVO_0862	391.105	222.615	491.077	444.99	216.859	485.873
HVO_0863	480.983	226.302	490.549	508.415	257.637	406.963
HVO_0864	2.62298	2.66164	1.9119	2.11791	2.14441	3.0863
HVO_0864A	5.13924	4.78306	18.8694	4.22314	3.58445	16.403
HVO_0865	106.09	313.182	511.256	101.563	302.291	381.214
HVO_0866	18.7743	15.2226	6.37732	10.8511	17.4145	7.7942
HVO_0867	164.875	140.329	489.023	138.156	126.672	392.689
HVO_0868	69.5474	69.8439	103.053	101.745	59.0151	92.8781
HVO_0869	56.3952	45.1553	330.079	408.869	38.5904	281.235
HVO_0870	205.436	120.562	149.193	343.526	123.474	123.766
HVO_0871	136.334	99.036	140.342	17.3819	107.247	265.236
HVO_0873	24.102	39.4261	45.5635	21.3768	32.8082	41.5696
HVO_0874	102.966	57.4391	317.764	136.174	53.1956	419.825
HVO_0875	18.5592	25.3693	41.0723	13.5461	25.8997	102.92
HVO_0876	257.79	113.593	213.957	155.273	129.01	163.493
HVO_0877	27.5133	15.3382	30.355	22.4151	13.2311	33.85
HVO_0878	62.2115	49.7795	91.7885	57.5117	51.5742	75.8632
HVO_0879	44.4019	33.9274	47.705	67.2453	25.2609	41.5753
HVO_0880	4346.63	4202.16	4329.12	5444.06	4456.13	4395.74
HVO_0881	90.3395	71.8759	236.956	70.9984	69.071	262.272
HVO_0882	108.408	79.9429	99.8758	96.4923	76.7297	121.055
HVO_0883	107.178	110.422	748.878	111.346	98.4191	460.003
HVO_0884	71.8927	76.187	138.823	91.1984	72.4661	122.921
HVO_0885	55.5166	27.9927	33.2694	10.5231	25.9267	52.0161
HVO_0886	50.1377	30.4801	34.1697	13.5301	21.3229	48.8363
HVO_0887	2396.34	1515.69	1264.46	2212.19	1567.2	1002.62
HVO_0888	1406.44	731.748	499.434	1428.08	723.035	495.223
HVO_0889	173.194	178.479	167.062	188.395	145.336	130.52
HVO_0890	129.789	149.6	214.993	101.081	167.215	205.356
HVO_0891	152.588	166.669	292.09	108.048	189.89	255.654
HVO_0892	108.886	103.844	362.789	79.0131	120.846	277.913
HVO_0893	583.175	114.521	38.8243	199.519	125.537	142.989
HVO_0894	1985.37	319.277	71.9604	206.87	399.883	159.677
HVO_0895	12.6333	15.3768	43.5413	5.69517	15.38	36.6179
HVO_0896	501.358	63.5888	12.7498	25.7044	77.5858	34.3302
HVO_0897	15.0633	7.43962	4.88004	19.8614	9.19568	4.14827
HVO_0898	48.1025	12.4097	2.19467	51.6769	7.9232	2.32208
HVO_0899	382.166	31.1519	28.1469	19.4371	24.7153	35.0175
HVO_0900	163.959	12.5372	4.00324	12.627	10.9092	13.4337
HVO_0901	165.722	11.2349	2.81114	8.22629	14.4509	11.6405
HVO_0902	227.626	17.7485	4.01402	11.742	25.0578	18.3343
HVO_0903	227.053	20.7471	4.34606	10.8857	29.2079	23.0968
HVO_0904	653.452	74.9966	42.6244	78.409	63.0192	84.6351
HVO_0905	194.066	26.6559	4.87344	12.072	28.8732	22.5468
HVO_0906	82.1594	53.5423	195.701	131.332	43.5735	204.931
HVO_0906A	38.387	36.5016	73.2251	49.8027	33.9828	104.638
HVO_0907	367.749	335.737	969.224	473.243	271.392	634.631
HVO_0908	468.705	248.048	447.394	636.087	209.49	345.214
HVO_0909	52.8601	42.3889	170.851	72.0793	38.5929	140.01
HVO_0910	12.8233	14.509	5.39613	18.6664	9.55368	4.61332
HVO_0911	192.35	124.622	101.069	282.8	145.009	99.2665
HVO_0912	74.8073	42.1454	35.4261	124.423	42.3502	33.0225
HVO_0913	15.4181	17.8828	14.5825	29.5663	16.8297	13.0448
HVO_0914	335.568	360.552	310.447	374.979	355.101	244.513
HVO_0915	41.7149	24.2524	38.0131	64.1938	22.8078	33.4782
HVO_0916	40.9511	36.3896	68.7181	50.0907	35.6807	61.802
HVO_0917	79.7185	93.2001	178.922	14.2502	87.6971	264.388
HVO_0918	76.2888	95.941	102.363	68.0837	64.5649	207.602
HVO_0919	55.5198	51.0623	62.3057	55.2212	43.7724	112.373
HVO_0920	72.1221	54.9903	70.5822	73.0908	51.8405	82.0242
HVO_0921	16.3882	17.677	58.6839	10.1434	15.8521	114.872
HVO_0922	0.132786	0.0522707	0.0631343	0.132926	0.0717465	0.0435717
HVO_0924	0.674364	0.4585	0.168117	0.738516	0.52634	0.175345
HVO_0924A	2.14953	0.848812	0.871066	3.26393	0.405493	0.698397
HVO_0925	7.89663	12.5716	57.9331	7.49811	9.49485	103.654
HVO_0926	0	0	0	0.0541158	0.0174559	0.0380667
HVO_0929	31.5487	19.6829	12.5896	52.6117	20.9036	18.9371
HVO_0930	79.9223	227.179	162.863	72.7058	180.162	292.629
HVO_0931	37.3587	77.4327	131.517	29.6397	68.8637	133.13
HVO_0932	126.415	65.6468	13.4928	25.5573	67.9458	39.9792
HVO_0933	48.0259	96.9775	95.8347	36.9633	104.564	116.052
HVO_0934	38.7394	62.1347	74.4484	37.2843	70.0286	64.6193
HVO_0935	48.1555	62.0538	101.66	13.3644	62.4436	129.59
HVO_0936	41.9122	54.9089	80.3493	11.1911	55.3094	115.147
HVO_0937	70.6144	153.214	162.852	61.6349	133.181	154.998
HVO_0938	73.619	60.7636	87.5758	97.0176	53.2697	135.243
HVO_0939	188.839	332.914	152.375	271.597	251.694	374.44
HVO_0940	205.38	313.853	217.003	264.906	327.765	444.148
HVO_0941	207.82	281.005	325.568	266.015	310.948	768.061
HVO_0942	361.254	455.501	608.215	374.407	528.121	1326.54
HVO_0943	389.826	653.045	457.468	500.586	473.624	728.269
HVO_0944	526.758	573.987	595.127	726.869	671.02	957.068
HVO_0945	470.492	652.256	491.397	623.534	733.745	668.171
HVO_0946	346.523	567.834	354.091	451.102	629.921	488.917
HVO_0947	374.025	1358.86	897.207	535.846	969.257	2074.54
HVO_0948	91.6276	248.888	152.984	132.051	161.546	906.449
HVO_0949	27.7845	67.5856	71.6177	18.5388	60.9116	81.6764
HVO_0950	200.92	160.274	33.4786	190.622	162.976	135.316
HVO_0951	93.9832	38.5239	40.9731	19.1666	39.0643	43.7713
HVO_0952	106.124	84.6622	67.2861	83.9433	91.5377	70.1635
HVO_0953	133.636	96.0393	33.6812	84.675	107.786	36.0918
HVO_0954	96.317	64.1457	46.739	63.2947	70.0705	48.055
HVO_0955	7.74464	5.47818	13.1471	6.78881	7.13735	31.9546
HVO_0956	11.342	10.2059	29.1649	10.1695	10.1943	70.4625
HVO_0957	4.1323	4.66231	20.4347	5.19226	3.41563	23.562
HVO_0958	35.7547	21.267	61.0597	51.5252	22.4445	39.9757
HVO_0959	14.4691	16.2387	55.2568	11.2829	13.8383	29.3964
HVO_0960	56.2336	96.8077	194.661	46.1021	83.0364	140.706
HVO_0961	68.4404	143.973	205.421	57.3305	109.686	170.766
HVO_0962	210.956	169.219	255.617	298.843	174.906	187.11
HVO_0963	280.962	196.007	286.095	418.484	213.478	214.266
HVO_0964	69.4119	108.069	119.363	58.1683	98.8994	105.953
HVO_0965	71.1349	96.6228	91.9742	96.7617	84.9028	181.034
HVO_0966	88.8144	95.9165	243.392	61.3019	99.7336	214.318
HVO_0967	29.3447	31.716	14.4719	23.1964	33.0988	12.9183
HVO_0968	5.60289	4.05903	19.4414	4.49104	4.44979	14.4619
HVO_0969	9.84142	8.98128	10.5521	7.06948	8.70441	18.4379
HVO_0970	187.858	251.348	753.779	75.1774	263.358	591.648
HVO_0971	89.068	94.5182	164.979	60.5834	108.032	124.461
HVO_0972	2439.15	4271.59	4582	2111.58	6114.32	3031.94
HVO_0973	551.277	412.94	384.495	609.53	433.468	287.363
HVO_0974	189.147	146.224	168.577	249.126	145.681	109.187
HVO_0975	22.3344	22.8893	15.0075	25.7069	23.1196	14.7908
HVO_0976	213.682	114.786	90.9699	978.205	124.008	39.6225
HVO_0977	293.886	141.705	77.0857	1336.74	156.713	32.2436
HVO_0978	1482.93	1328.96	1112.7	1908.16	1245.35	901.466
HVO_0979	1366.87	1178.14	1033.08	1758.97	1248.09	851.405
HVO_0980	1425.41	1274.19	967.351	1888.39	1459.34	826.2
HVO_0981	768.35	685.926	468.489	1056.95	809.25	370.112
HVO_0982	1364.62	1248.05	724.422	1820.85	1424.38	641.006
HVO_0983	693.242	675.652	385.516	998.934	673.54	333.094
HVO_0984	826.542	886.113	454.408	1191.01	788.164	410.413
HVO_0985	573.322	602.091	339.318	807.028	524.01	273.47
HVO_0986	855.692	766.103	479.793	1243.25	833.24	417.954
HVO_0987	810.304	725.348	436.749	1146.37	799.439	370.925
HVO_0988	900.363	857.278	469.01	1192.17	882.707	430.291
HVO_0989	247.694	159.082	265.32	19.3152	155.055	329.084
HVO_0990	130.453	96.0952	152.848	149.709	99.3546	127.441
HVO_0991	220.462	166.467	293.163	202.109	189.493	279.488
HVO_0992	45.0145	29.4066	49.5872	63.8044	30.1161	212.149
HVO_0993	7.35423	7.48423	16.4488	5.91791	6.21291	93.8412
HVO_0994	22.937	15.2592	14.216	34.4454	16.6325	12.5272
HVO_0995	83.2306	119.171	441.861	69.556	144.91	280.673
HVO_0996	43.8238	40.2661	59.1841	44.4068	47.2642	46.6051
HVO_0997	99.9688	107.986	114.264	127.262	108.455	91.4516
HVO_0998	78.5008	90.0146	252.341	85.417	92.0936	196.659
HVO_0999	209.547	222.732	607.73	618.851	217.977	392.886
HVO_1000	119.607	100.478	421.553	498.299	120.389	220.981
HVO_1001	6.88168	8.59493	9.75434	4.93886	10.0983	5.47721
HVO_1002	2.24652	1.70764	2.3862	2.21665	1.43475	2.63817
HVO_1003	52.1216	11.1869	6.76438	19.42	9.60511	9.35773
HVO_1004	285.883	253.395	408.471	370.196	220.181	264.09
HVO_1005	80.3315	42.8065	36.7972	122.901	41.2899	30.0118
HVO_1006	62.0288	35.5469	37.0385	98.685	34.1413	29.1117
HVO_1007	33.528	46.9556	113.567	27.5885	42.7536	84.309
HVO_1008	30.6189	46.395	132.464	10.7962	49.6397	82.7635
HVO_1008A	3.71335	6.65622	3.84168	4.42958	4.63862	10.9005
HVO_1009	276.479	296.817	260.483	212.395	301.296	186.326
HVO_1010	35.7844	41.4621	92.5631	26.6734	35.1712	60.7894
HVO_1011	26.6957	23.9267	65.8844	23.311	25.9476	50.0192
HVO_1012	68.1209	35.5865	189.465	127.551	41.359	145.642
HVO_1013	118.957	84.0327	296.466	202.67	77.9065	232.135
HVO_1014	171.546	100.312	267.525	254.722	82.6148	311.852
HVO_1015	128.942	103.36	443.69	201.494	107.15	337.28
HVO_1016	106.478	95.834	335.553	178.778	80.619	254.716
HVO_1017	22.808	14.6946	25.1738	34.1446	13.0733	38.0687
HVO_1018	148.2	60.5844	161.72	346.4	56.0993	144.37
HVO_1019	4.25639	2.92468	11.2115	4.29331	2.83472	12.4915
HVO_1020	477.157	241.162	527.479	646.416	252.454	392.093
HVO_1021	16.111	9.25603	10.728	20.1511	10.048	9.95803
HVO_1022	51.5347	57.4595	30.3874	46.0665	58.4833	32.1337
HVO_1023	109.71	113.102	222.952	78.2158	106.871	166.199
HVO_1024	202.614	108.269	73.4449	213.476	116.074	56.7999
HVO_1025	171.803	72.7978	80.8133	187.836	86.2399	59.4269
HVO_1026	39.1364	23.4019	28.0468	62.4427	21.7233	25.2573
HVO_1027	255.608	302.55	665.361	367.207	291.51	681.887
HVO_1028	7.71266	11.3284	34.3654	7.52205	12.3784	66.2109
HVO_1030	41.9163	40.2617	87.9222	43.8903	39.3131	130.409
HVO_1031	154.292	128.115	589.763	196.507	123.411	952.941
HVO_1032	27.2437	25.8203	38.4025	33.7667	23.2742	35.4715
HVO_1033	36.3156	31.3223	70.7017	33.5352	40.6636	54.4951
HVO_1034	50.6763	43.56	147.048	55.6799	49.3024	139.243
HVO_1035	72.7316	61.4654	59.3172	74.2195	54.9619	40.7928
HVO_1036	56.0208	82.3757	67.0063	44.5296	65.2706	48.2829
HVO_1037	306.071	284.469	1050.88	315.493	298.731	807.968
HVO_1038	89.8047	90.4815	362.545	146.959	85.8593	339.172
HVO_1039	111.35	47.3173	60.2129	73.7666	53.9111	58.1647
HVO_1040	263.005	135.187	213.444	202.044	163.749	168.39
HVO_1041	49.0292	15.8199	16.4345	41.7278	18.979	42.0918
HVO_1042	186.161	145.38	238.264	243.936	115.44	249.56
HVO_1043	55.9381	70.308	386.834	43.7173	75.1446	475.04
HVO_1044	85.4352	45.8677	179.802	100.852	57.2148	149.845
HVO_1045	26.5854	37.9733	41.858	14.6061	39.9441	23.9103
HVO_1046	233.003	185.647	150.594	328.797	133.074	115.624
HVO_1047	30.2514	27.4541	30.4259	28.8574	25.0679	31.9681
HVO_1048	192.003	118.348	67.1544	570.55	108.983	25.5948
HVO_1049	122.396	61.724	93.4282	234.538	56.6922	93.9901
HVO_1050	114.987	52.601	40.2491	225.572	60.2621	41.8243
HVO_1051	34.814	26.1147	77.3163	49.1049	26.718	147.876
HVO_1052	98.8948	231.018	1037.24	57.0497	269.428	924.423
HVO_1053	97.8671	70.8154	114.926	144.274	56.1463	98.1105
HVO_1054	196.661	137.061	197.757	311.849	135.451	153.774
HVO_1055	108.383	68.4805	64.1262	119.831	78.7663	64.5939
HVO_1056	42.8755	28.0318	19.6833	42.9764	29.5453	14.6843
HVO_1057	53.6251	42.1915	20.328	83.1772	51.5527	21.0481
HVO_1058	192.484	137.404	163.146	211.44	159.532	123.389
HVO_1059	170.398	170.82	407.818	129.022	178.109	251.08
HVO_1060	9.27144	6.75184	7.80495	13.9874	6.71568	8.9248
HVO_1061	107.226	97.6883	75.9029	130.016	84.502	72.6321
HVO_1062	110.046	88.189	89.1452	104.986	81.8042	74.3622
HVO_1063	153.632	144.185	34.3625	216.057	147.937	55.3648
HVO_1064	96.0828	83.8922	21.2031	143.437	100.91	36.4724
HVO_1065	165.269	155.034	34.4455	228.278	167.702	57.9738
HVO_1066	80.3105	81.845	22.4589	125.416	83.8654	28.6778
HVO_1067	66.3083	53.9894	23.2311	106.809	64.91	25.0783
HVO_1068	60.9078	58.681	23.0095	94.1662	59.7455	30.1643
HVO_1069	85.612	65.7246	54.944	124.03	65.4186	59.5242
HVO_1070	54.0377	46.4276	105.723	59.9993	38.4912	72.9994
HVO_1071	168.556	128.588	305.74	197.158	100.819	450.346
HVO_1072	424.407	242.714	115.301	782.102	222.051	127.725
HVO_1073	218.127	188.827	161.448	216.79	181.683	130.212
HVO_1074	73.1505	58.3613	41.3549	82.1534	64.7008	44.1246
HVO_1075	46.5305	28.6695	88.1025	32.5864	28.0208	81.8389
HVO_1076	334.783	217.854	279.707	235.474	249.676	238.665
HVO_1077	45.4956	30.6695	82.2634	52.5401	28.7933	69.7919
HVO_1078	24.9331	62.9869	48.2142	21.9059	58.366	42.8491
HVO_1079	68.4474	175.272	56.79	142.085	168.927	127.848
HVO_1080	964.319	1202.88	1629.22	1185.81	1286.6	1134.21
HVO_1081	235.795	244.341	679.901	188.678	217.314	547.436
HVO_1082	350.42	268.783	424.833	359.202	216.885	327.014
HVO_1083	193.103	146.828	3.95972	246.943	86.823	38.2411
HVO_1084	71.2132	32.1222	12.8821	313.668	30.4672	10.7637
HVO_1085	143.115	82.3619	162.817	617.607	93.6434	76.8617
HVO_1086	11.3175	12.6725	17.0624	53.1217	11.8261	16.8232
HVO_1087	189.799	901.232	486.376	227.417	750.615	1009.24
HVO_1088	122.668	132.67	157.443	173.367	118.36	219.619
HVO_1089	39.0772	26.1804	65.9756	42.9358	25.727	64.1637
HVO_1090	344.761	216.969	703.006	444.326	236.847	613.617
HVO_1091	749.875	540.341	744.19	573.983	569.215	661.036
HVO_1092	98.6068	86.5659	105.363	89.6728	71.9297	106.656
HVO_1093	82.647	54.1429	103.472	85.277	56.0628	110.088
HVO_1094	25.8835	39.5763	106.986	37.2146	38.3509	109.795
HVO_1095	55.8248	312.544	388.577	60.0765	336.63	339.179
HVO_1096	47.9585	48.6484	76.5823	52.2616	57.4616	106.312
HVO_1097	59.7044	69.3827	101.331	57.8272	70.9153	119.671
HVO_1098	66.9801	79.0431	137.123	60.7598	79.4293	169.422
HVO_1099	73.004	68.1285	177.794	64.1239	78.57	211.84
HVO_1100	44.9812	45.1289	194.88	42.4258	49.8398	227.439
HVO_1101	69.7605	55.9573	374.714	63.433	63.263	422.893
HVO_1102	73.0877	45.6614	75.5524	61.9619	40.5915	78.844
HVO_1103	53.9146	85.5501	91.9535	48.0033	96.3285	67.781
HVO_1104	35.3467	32.2711	51.2961	97.4818	26.3215	62.7835
HVO_1105	30.3049	17.8529	49.4895	64.2742	15.6131	52.008
HVO_1105A	48.6439	116.254	151.087	28.9031	77.8582	355.3
HVO_1106	0.114858	0.129086	0.0280665	0.217596	0.216621	0.0358999
HVO_1107	27.8292	17.6142	38.8549	36.5653	17.5964	39.4922
HVO_1108	73.1199	44.9465	142.308	102.841	36.1864	126.581
HVO_1109	89.4178	50.4093	138.502	136.499	47.9763	115.718
HVO_1110	307.652	137.333	122.003	391.714	146.337	143.932
HVO_1111	24.263	16.9927	40.3562	42.1595	19.1226	42.0586
HVO_1112	39.9225	35.1273	30.9186	59.3552	39.1032	35.4023
HVO_1113	36.2579	50.9961	170.747	26.7321	53.5639	172.835
HVO_1114	56.3203	56.7239	212.324	17.2986	65.2841	210.854
HVO_1115	258.993	541.737	945.953	338.514	510.434	2864.36
HVO_1116	158.941	453.313	557.068	195.502	371.798	1593.6
HVO_1117	515.524	959.505	2847.82	623.428	845	3774.41
HVO_1118	1080.82	1638.27	6158.46	1343.65	1494.09	7252.29
HVO_1119	96.1976	126.127	225.068	123.544	121.09	415.401
HVO_1120	141.487	226.534	210.629	168.778	214.081	510.596
HVO_1121	350.746	570.271	387.347	371.902	524.23	772.996
HVO_1122	87.7426	123.576	203.1	93.8879	104.238	417.222
HVO_1123	226.237	170.634	1367.29	284.582	164.645	1740.01
HVO_1124	31.6619	25.1322	42.1302	33.862	26.5265	34.6544
HVO_1125	109.814	77.9492	92.5765	140.015	72.6064	77.8552
HVO_1126	22.1253	19.6126	15.3855	18.7519	21.8155	16.4386
HVO_1127	20.2268	25.7838	25.6148	18.0806	21.6994	21.836
HVO_1128	70.9578	54.8106	96.0192	76.5828	60.7837	94.0801
HVO_1129	67.5422	52.4684	95.5659	76.8335	52.8425	94.8443
HVO_1130	1194.99	1777.97	862.104	878.143	1834.38	791.584
HVO_1131	469.296	319.481	468.106	723.832	296.714	394.312
HVO_1132	390.273	193.678	141.002	758.708	181.973	96.9858
HVO_1133	4135.45	3103.54	1448.18	2987.33	3167.48	1563
HVO_1134	317.065	241.927	372.83	313.145	255.722	207.102
HVO_1135	107.101	116.205	95.3481	91.6666	118.705	63.0301
HVO_1136	22.5143	22.3867	43.3349	7.9012	19.8146	44.7521
HVO_1137	17.3205	14.0916	24.8015	17.3433	14.0884	26.6202
HVO_1138	416.352	214.818	497.981	547.511	225.769	462.204
HVO_1139	479.828	394.811	759.754	473.799	468.465	514.048
HVO_1140	819.312	231.961	86.6057	211.492	263.823	205.793
HVO_1141	20.2218	17.852	16.4891	28.764	10.8748	22.2902
HVO_1142	36.3074	17.2055	37.5525	30.8027	13.4857	42.8718
HVO_1143	44.7783	27.6292	15.5253	90.5636	21.8782	18.3854
HVO_1144	286.714	274.821	1218.26	226.751	259.159	809.462
HVO_1145	1148.63	840.8	126.36	1987.48	791.639	218.972
HVO_1146	1093.71	915.243	120.733	1878.17	756.643	210.76
HVO_1147	680.1	653.779	84.6262	1172.37	437.82	122.491
HVO_1148	1993.46	1510.91	274.851	3565.74	1191.38	444.191
HVO_1150	1242.26	1334.97	754.982	1306.78	1357.81	746.669
HVO_1151	1367.78	1633.64	554.574	1318.94	1527.82	585.237
HVO_1153	114.778	67.3005	136.211	117.528	68.0157	137.253
HVO_1154	13.2071	15.151	4.68698	17.4032	14.7225	6.83033
HVO_1155	12.5809	13.9714	3.21564	15.9023	12.9445	7.59389
HVO_1156	11.49	10.6129	3.06656	14.2416	10.4225	5.20813
HVO_1157	15.2365	13.9271	4.75444	19.1074	13.8905	8.1584
HVO_1158	17.9512	16.9351	4.96899	20.9053	16.4228	12.219
HVO_1159	22.1498	19.0811	9.65158	25.1333	21.6617	16.2662
HVO_1160	21.6676	13.8617	19.0135	22.2646	16.9383	42.0518
HVO_1162	1083.45	1257.2	2388.92	1233.65	964.52	4115.24
HVO_1163	121.679	111.895	69.9505	80.8048	104.971	53.636
HVO_1164	178.117	135.328	236.11	190.41	150.25	159.152
HVO_1165	374.665	393.459	453.703	339.117	438.299	271.794
HVO_1166	272.689	306.755	416.424	220.81	307.08	245.415
HVO_1167	27.0043	21.172	28.2116	53.767	15.9805	36.2868
HVO_1168	126.466	79.9132	77.2723	183.727	89.9153	47.8833
HVO_1169	56.7617	27.2647	26.3456	104.06	25.9947	26.3206
HVO_1170	443.065	381.296	439.382	506.104	388.711	331.247
HVO_1171	122.049	72.7282	126.787	160.51	72.6522	131.087
HVO_1172	242.471	162.543	100.536	249.583	171.557	83.096
HVO_1173	60.6617	32.3047	33.2268	97.1859	33.0268	33.5045
HVO_1174	248.568	134.352	215.923	381.883	121.364	190.904
HVO_1175	188.489	112.328	154.301	251.384	96.1152	111.776
HVO_1176	285.881	206.213	192.241	367.504	182.332	148.047
HVO_1177	51.9442	33.0405	57.5169	53.2197	29.832	63.3894
HVO_1178	19.4532	15.7469	24.9557	19.4678	9.75484	9.99886
HVO_1179	60.7027	41.4977	54.6985	77.2797	36.7982	48.4542
HVO_1180	16.7434	16.2549	14.0528	12.2544	18.9965	18.9219
HVO_1181	395.341	164.503	82.8677	468.35	174.017	48.5487
HVO_1182	46.5457	22.7237	11.8739	55.6017	16.2597	13.2779
HVO_1183	19.672	10.124	63.0437	16.7725	9.17899	110.355
HVO_1184	31.2291	19.1115	47.5903	30.7127	23.7815	28.8698
HVO_1185	281.36	239.62	601.604	273.358	203.85	466.862
HVO_1186	952.799	1036.01	2588.94	858.839	923.787	2466.15
HVO_1187	326.973	264.869	957.247	299.601	256.743	1126.85
HVO_1188	40.9267	34.366	235.803	42.0163	25.865	373.771
HVO_1189	1068.17	1491.5	688.855	873.281	1798.98	469.049
HVO_1190	140.618	116.651	267.936	109.493	118.3	256.745
HVO_1191	444.423	608.246	451.519	212.981	735.948	308.536
HVO_1192	97.2779	105.884	27.9099	15.8574	123.781	60.6147
HVO_1193	48.2986	64.3921	10.4745	7.88094	60.0794	24.2478
HVO_1194	19.033	14.9726	2.32142	4.81942	14.9066	7.77737
HVO_1195	19.8529	22.5573	3.46836	8.75768	19.758	8.80014
HVO_1196	21.0454	22.8261	5.47564	13.193	20.3134	8.95609
HVO_1197	220.466	443.414	369.757	312.653	341.123	635.042
HVO_1198	226.207	662.129	270.456	389.336	431.096	680.78
HVO_1199	1120.45	90.5488	25.4955	338.322	94.3932	80.0328
HVO_1200	228.223	198.333	263.022	174.756	162.759	155.317
HVO_1201	11.115	9.27055	4.30014	7.58018	9.81257	4.9076
HVO_1202	12.5338	11.4331	5.82032	10.1092	11.0604	7.36862
HVO_1203	56.9292	70.6957	31.7432	39.7001	70.4654	33.0302
HVO_1205	11.681	4.18088	1.65105	10.3198	4.04312	2.60835
HVO_1206	27.6404	11.2577	7.12671	24.6157	12.2942	9.54064
HVO_1207	49.8245	23.5525	32.0585	41.6972	26.8021	39.5359
HVO_1208	283.703	394.655	164.781	243.839	339.251	143.91
HVO_1209	31.0155	57.1759	50.2611	26.381	22.5019	40.8916
HVO_1210	91.2896	29.9517	21.6965	31.3781	27.8975	18.2937
HVO_1211	94.8173	32.6787	19.6715	30.8613	29.2967	17.6947
HVO_1212	134.831	127.724	217.944	118.644	153.449	130.107
HVO_1213	9.0418	4.13763	2.20554	7.1144	4.06058	2.58562
HVO_1214	12.4055	6.97323	3.45914	7.0667	7.2257	3.51912
HVO_1215	5.05056	3.30523	2.44032	4.96211	4.11698	2.4346
HVO_1216	4.69439	2.45462	1.08969	3.75518	3.22907	1.37318
HVO_1217	8.83452	7.49791	5.67182	8.16039	7.21819	5.71219
HVO_1218	6.36796	4.7559	1.86666	6.4055	4.5947	2.61461
HVO_1219	8.5285	6.81133	4.19495	9.97191	8.313	5.63746
HVO_1220	3.18674	2.87498	2.9802	4.28941	2.48575	2.78716
HVO_1221	7.62934	5.60931	1.75026	7.07956	5.79634	2.74763
HVO_1222	15.9171	11.1891	3.10277	13.2749	11.1621	3.73661
HVO_1223	15.8342	13.7733	4.16458	13.5982	15.0079	5.31203
HVO_1224	7.93956	5.9222	4.04686	7.82167	6.74234	3.56581
HVO_1225	27.7918	27.1868	17.4505	19.6734	28.7029	17.9482
HVO_1226	4.86276	8.49855	6.30178	4.74072	9.27909	5.92212
HVO_1227	16.014	9.50366	8.68148	40.6623	8.4284	8.54945
HVO_1228	119.235	2316.55	876.213	942.023	2254.33	595.2
HVO_1229	29.3362	174.912	92.5293	82.3232	200.92	72.2278
HVO_1230	20.6479	23.0754	66.9719	17.4538	26.9186	41.4191
HVO_1231	23.0246	27.1062	106.533	20.5277	23.7552	52.078
HVO_1232	298.316	33.7859	41.3626	92.6712	46.2175	43.5604
HVO_1233	433.866	239.169	603.93	75.3896	215.208	605.919
HVO_1234	47.9654	51.0225	103.683	31.2231	60.0253	46.2878
HVO_1235	152.847	107.011	57.469	60.1194	97.3726	42.623
HVO_1236	511.366	80.0787	11.6597	48.9538	89.993	34.3401
HVO_1237	2.51011	9.80724	2.13845	2.00347	11.1725	9.90487
HVO_1238	125.749	114.461	126.998	93.6088	120.798	113.031
HVO_1238A	94.5055	72.2599	77.0946	89.1643	69.2918	69.5059
HVO_1239	43.744	37.1642	89.2972	56.4615	32.0805	76.4673
HVO_1240	169.495	121.485	543.548	216.888	128.875	410.482
HVO_1241	173.921	141.55	1266.26	256.977	132.592	1039.38
HVO_1242	136.065	135.794	843.736	130.696	152.341	596.454
HVO_1243	67.5533	48.5497	269.308	78.3012	46.681	211.737
HVO_1244	90.8416	80.3251	449.927	114.116	73.3738	409.026
HVO_1245	177.264	164.428	298.917	221.674	129.229	242.423
HVO_1246	211.796	280.972	231.851	172.609	233.864	216.512
HVO_1247	62.7076	67.7609	141.622	78.8839	60.945	130.502
HVO_1248	531.063	331.738	617.899	1009.67	320.097	577.898
HVO_1249	576.602	333.024	722.837	1175.91	324.121	591.984
HVO_1250	139.219	151.794	418.73	98.4829	167.684	271.654
HVO_1251	14.5998	7.57879	24.3012	32.7986	5.07937	35.1848
HVO_1252	632.28	248.198	2414	87.6822	171.855	1962.36
HVO_1253	50.5427	105.031	92.1767	31.5555	111.344	88.1419
HVO_1254	41.2416	78.8183	111.613	32.1142	89.5984	171.27
HVO_1255	20.0637	21.3418	36.6502	18.4228	25.159	35.4364
HVO_1256	37.3653	82.5652	61.492	28.6279	104.499	49.1689
HVO_1257	65.7814	146.783	102.797	53.0177	178.624	75.2173
HVO_1258	47.0515	102.269	89.0348	34.1969	132.118	62.6811
HVO_1259	65.6038	132.979	144.626	48.9955	185.997	94.1263
HVO_1260	17.0457	44.8345	10.788	16.0622	48.5963	11.6704
HVO_1261	9.10305	26.0558	9.62521	8.4532	27.5562	8.60539
HVO_1262	91.8775	7.62104	0.502542	226.836	8.82992	0.501766
HVO_1263	55.1668	62.3474	33.5802	53.0504	69.6463	20.6112
HVO_1264	59.3641	51.5066	37.1079	55.6683	63.0583	27.6318
HVO_1265	475.638	117.189	109.153	198.676	98.0934	99.3123
HVO_1266	737.095	146.079	101.74	269.838	136.785	88.8684
HVO_1267	45.0715	19.2165	23.9858	21.8859	13.5402	48.3882
HVO_1268	375.619	309.224	464.443	379.375	309.436	375.504
HVO_1269	65.1809	40.5176	62.927	63.0145	35.3474	65.7898
HVO_1270	137.691	288.095	998.116	84.9649	267.589	559.574
HVO_1271	1381.06	1155.38	2645.55	1217.89	1096.49	1910.86
HVO_1272	372.244	215.964	73.2355	209.263	253.549	147.813
HVO_1273	228.719	142.472	111.294	764.977	144.763	83.2094
HVO_1273A	2174.24	912.501	647.817	1745.64	758.435	920.477
HVO_1274	2002.41	564.051	562.414	1362.58	505.538	803.694
HVO_1275	279.196	65.5594	76.5818	147.953	59.239	129.174
HVO_1276	143.675	91.6406	195.72	152.333	99.8755	180.995
HVO_1278	44.1204	10.6826	27.3571	56.6788	8.98978	51.7619
HVO_1279	89.3361	100.693	94.7914	73.7644	99.011	96.4121
HVO_1280	28.9272	29.4629	24.4981	22.295	33.2738	22.7789
HVO_1281	47.1105	33.911	26.5149	44.7344	34.9513	30.6309
HVO_1282	68.8913	58.1307	80.601	72.3954	55.1626	69.8672
HVO_1283	186.085	151.411	78.3595	187.141	131.313	120.315
HVO_1284	251.726	174.755	255.055	240.694	179.873	290.267
HVO_1285	61.3836	60.7641	68.1387	8.22109	56.281	147.107
HVO_1286	223.052	248.154	295.019	82.3953	226.173	282.923
HVO_1287	1284.8	2893.65	2171.83	325.532	2677.45	2220.45
HVO_1288	476.636	366.039	478.234	91.4778	353.655	730.704
HVO_1289	1818.08	1607.97	1426.88	1626.13	1611.23	1302.26
HVO_1290	871.517	1334.76	1243.11	543.352	1497.59	612.795
HVO_1291	186.861	186.647	60.7627	184.565	163.422	69.8604
HVO_1292	13.3769	8.88573	17.9914	13.9478	8.99391	16.3686
HVO_1293	28.8923	53.9498	108.841	89.1189	56.3651	116.961
HVO_1294	45.5167	84.56	88.196	145.207	95.2048	84.101
HVO_1295	65.7177	36.9135	67.394	92.3516	35.4547	60.8711
HVO_1296	66.4749	36.8666	52.455	85.0558	37.6856	40.8243
HVO_1297	64.3633	26.1501	35.0082	81.3527	30.3368	30.0534
HVO_1297A	30.0395	10.4497	19.7358	25.5864	9.37314	21.4129
HVO_1298	27.3611	12.6302	9.47776	19.1354	12.2069	10.7502
HVO_1299	747.11	740.734	1866.8	654.082	735.6	1314.29
HVO_1300	231.004	241.875	416.44	251.32	215.138	339.878
HVO_1301	182.993	141.264	84.1109	163.594	169.656	75.6803
HVO_1302	42.6461	57.6928	130.321	56.4719	56.7253	122.678
HVO_1303	47.2308	62.858	209.456	112.131	56.2451	315.281
HVO_1304	1711.9	2688.64	2464.92	3517.24	3514.38	1940.78
HVO_1305	1584.48	2651.8	2632.06	3292.66	3044.96	1937.72
HVO_1306	60.9935	48.8487	85.1537	85.2287	47.304	75.4634
HVO_1307	39.5999	56.2372	168.524	31.2984	64.3145	101.664
HVO_1307A	18.3022	22.2461	29.0109	20.8097	19.7173	24.2913
HVO_1308	111.344	141.113	138.571	115.787	137.936	90.8687
HVO_1309	207.026	412.307	444.364	179.664	452.181	316.796
HVO_1310	816.548	687.791	1679.53	541.509	681.218	690.714
HVO_1311	773.689	195.206	18.654	354.115	207.809	51.3159
HVO_1312	54.5123	45.0504	39.6054	65.3728	44.6772	36.813
HVO_1313	35.5345	26.1828	21.5206	48.1758	24.4367	24.151
HVO_1314	83.7423	99.7597	94.7138	73.482	98.6003	75.1119
HVO_1316	37.5601	30.3619	23.6645	45.0088	33.3176	23.7998
HVO_1317	23.3819	43.7606	24.7631	30.2861	31.5054	20.533
HVO_1318	36.9565	57.9326	43.7773	31.8976	52.6474	40.7622
HVO_1319	45.7206	49.0496	111.359	3.89017	38.5586	162.738
HVO_1320	8.47516	7.27976	11.0219	6.55597	6.40397	15.804
HVO_1322	83.8011	47.9312	128.902	84.108	56.2381	94.6903
HVO_1323	64.6449	49.0185	149.601	59.8313	40.4551	110.758
HVO_1324	66.1984	49.9751	96.9351	76.8498	51.871	77.6745
HVO_1325	87.0437	69.8032	113.719	108.68	65.5455	85.7101
HVO_1326	137.052	171.987	733.283	36.9279	183.04	607.404
HVO_1327	134.736	140.975	152.141	87.6249	143.228	122.017
HVO_1328	93.3432	103.486	92.3199	52.8327	99.2925	107.878
HVO_1329	9.73261	10.8668	5.1408	6.75171	9.27589	6.44702
HVO_1330	11.9127	8.99636	3.17008	14.4813	7.96191	3.99226
HVO_1331	112.805	166.386	150.157	112.975	151.963	143.548
HVO_1332	144.507	122.823	164.622	122.87	131.94	120.465
HVO_1333	50.1004	53.3286	92.748	44.8145	56.9142	87.6716
HVO_1334	25.4795	48.2288	45.4072	22.7538	46.724	43.4603
HVO_1335	31.7361	61.6625	37.2958	25.4453	55.0875	40.3613
HVO_1336	241.778	246.549	94.5718	198.292	237.908	106.672
HVO_1337	412.967	459.281	241.608	328.591	488.875	225.712
HVO_1338	356.226	334.78	272.357	273.526	348.156	233.118
HVO_1339	117.088	122.39	135.673	64.3944	107.545	134.784
HVO_1340	201.885	101.415	139.304	82.657	106.915	152.291
HVO_1341	34.2894	28.0352	37.8665	37.03	30.0926	41.1723
HVO_1342	229.361	302.578	2692.03	213.554	287.216	3977.57
HVO_1343	376.438	518.147	1355.08	268.3	459.46	1161.53
HVO_1344	376.05	422.879	656.744	291.34	424.083	627.501
HVO_1345	154.042	148.978	174.491	125.447	134.275	102.336
HVO_1346	407.152	474.361	1256.28	307.221	546.803	1088.63
HVO_1347	130.538	145.253	176.275	89.7898	152.504	133.672
HVO_1348	62.3794	70.8039	95.8404	41.9423	68.5133	73.7408
HVO_1349	8.48182	6.02722	4.6266	15.5174	5.48038	7.90164
HVO_1350	225.521	618.885	594.359	175.624	602.293	560.044
HVO_1351	109.12	115.617	71.0754	126.077	115.755	84.0379
HVO_1352	36.819	30.7633	32.6289	39.0966	27.1865	44.8422
HVO_1353	496.938	644.876	764.782	317.033	513.488	682.311
HVO_1354	70.623	56.2199	140.726	66.9431	58.4147	195.321
HVO_1355	19.0195	31.2544	801.81	18.1459	28.7818	755.699
HVO_1356	86.2902	54.7965	53.7084	87.2637	65.7917	55.1832
HVO_1357	227.283	235.485	146.881	219.313	226.506	118.702
HVO_1358	482.021	482.01	8161.28	279.839	524.75	4797.67
HVO_1359	202.857	285.697	3679.67	114.175	259.075	2155.45
HVO_1360	106.197	109.381	381.623	122.696	87.5475	346.12
HVO_1361	9.99531	25.4486	5.23769	6.08092	23.8365	5.48931
HVO_1362	0	0.183028	0.558347	0	0.275722	0
HVO_1363	8.18067	6.78642	1.00964	6.05844	7.73781	3.01086
HVO_1364	10.2222	9.00523	2.97628	9.19916	10.1341	3.86875
HVO_1365	9.25867	8.16068	5.59133	9.98754	6.96003	7.07768
HVO_1366	1.94089	4.89881	1.34426	3.14283	2.13966	1.44855
HVO_1367	4.08229	7.44694	4.82791	5.57524	5.56485	3.36134
HVO_1368	189.428	407.497	3914.35	108.511	464.579	2094.08
HVO_1369	300.662	333.341	296.044	181.646	429.414	119.095
HVO_1370	262.675	217.488	142.305	295.025	227.785	133.827
HVO_1371	125.764	82.1558	60.572	145.091	84.6244	62.1465
HVO_1372	241.776	86.0692	72.8377	157.163	92.0638	75.2691
HVO_1373	862.416	233.327	21.2873	274.843	243.393	60.4982
HVO_1374	1410.97	217.415	35.3018	179.72	238.985	132.119
HVO_1375	150.106	94.9945	69.5333	176.791	100.357	61.3658
HVO_1376	90.606	68.2842	76.0609	117.063	54.2272	64.839
HVO_1377	119.742	171.192	260.971	61.5837	171	184.701
HVO_1378	314.23	372.175	591.073	200.425	403.159	452.711
HVO_1379	17.8405	33.3502	58.3103	14.6567	28.7854	58.6185
HVO_1380	207.719	93.6258	76.0163	113.7	105.047	122.508
HVO_1381	95.2192	118.635	184.272	60.8972	112.311	144.299
HVO_1382	362.095	241.444	377.179	426.812	243.765	339.492
HVO_1383	313.365	207.485	195.401	406.435	165.294	184.109
HVO_1384	73.0363	45.3268	35.1517	96.7436	40.4612	52.9134
HVO_1385	208.76	124.26	96.6422	237.853	82.496	125.568
HVO_1386	313.789	135.31	19.2833	114.231	117.766	67.6341
HVO_1387	390.324	219.873	50.8169	193.963	213.137	119.91
HVO_1388	120.919	127.441	130.564	148.915	158.615	120.39
HVO_1389	240.314	278.335	441.594	226.839	260.905	380.841
HVO_1390	212.067	170.77	64.8987	197.2	172.749	62.6399
HVO_1391	160.174	74.2763	187.584	239.152	65.3866	230.517
HVO_1392	30.9724	64.6113	36.7398	47.3509	27.9539	31.3751
HVO_1393	298.018	153.246	12.0259	267.758	138.972	15.2619
HVO_1394	231.075	106.693	16.104	208.881	98.2711	15.2784
HVO_1395	141.677	103.214	114.113	108.788	116.595	75.6467
HVO_1396	392.79	254.601	129.64	501.126	266.955	90.4036
HVO_1397	113.024	118.168	181.907	81.3855	148.277	100.605
HVO_1398	65.2728	45.86	9.58595	90.5163	54.9789	12.9278
HVO_1399	83.1277	52.1097	14.3217	107.158	63.4043	16.409
HVO_1400	133.676	89.1605	29.734	165.003	93.6972	38.3909
HVO_1401	1589.34	567.695	300.441	1813.3	508.54	248.297
HVO_1402	151.67	101.557	113.056	233.232	94.9108	104.193
HVO_1403	100.113	113.401	157.62	78.7753	90.6622	145.17
HVO_1404	61.4554	47.432	91.1883	48.9066	39.7223	68.9603
HVO_1405	46.8625	49.6576	332.806	29.9966	44.4872	201.591
HVO_1406	19.8558	22.3756	42.7153	20.7079	21.7885	44.7006
HVO_1407	178.578	277.203	306.148	105.297	275.015	321.862
HVO_1408	8.4442	8.88916	5.07047	7.33736	9.98681	4.24674
HVO_1409	27.9025	27.6324	24.3758	22.0012	22.7094	26.2658
HVO_1410	9.31852	7.83758	8.27511	8.25803	6.14856	10.8259
HVO_1411	21.0348	12.671	3.60115	20.3302	12.8586	2.68268
HVO_1412	270.856	122.119	105.915	384.411	114.217	85.5798
HVO_1413	141.424	155.247	248.735	124.184	161.729	149.427
HVO_1414	78.9483	71.2786	61.8966	77.4494	76.9898	66.2209
HVO_1415	110.902	138.752	146.333	97.8575	123.061	142.625
HVO_1416	60.319	54.3767	77.9215	50.4837	56.1035	91.9103
HVO_1417	16.8367	16.4093	38.1619	14.8501	20.3556	19.8773
HVO_1418	38.2936	26.9917	37.9257	24.431	23.7347	64.9443
HVO_1419	56.7987	43.0477	36.9047	34.6946	40.7071	46.9252
HVO_1421	51.8366	52.2287	97.3067	30.5487	43.0687	115.042
HVO_1422	819.169	173.128	51.2639	527.507	177.927	65.7916
HVO_1422A	91.2939	7.17253	5.70603	52.15	8.82132	7.27547
HVO_1423	25.7752	11.2563	30.1855	25.3034	15.4177	44.1981
HVO_1424	108.313	39.3804	85.8329	74.7719	49.7029	81.9201
HVO_1424A	18.7515	15.398	9.56392	25.9355	19.58	13.4561
HVO_1425	61.995	59.1194	19.0878	59.8165	60.0693	18.5746
HVO_1426	13.7509	10.8207	5.43035	28.1847	9.2497	2.06717
HVO_1427	9.92194	3.86352	2.47489	21.4954	5.41126	0.532468
HVO_1428	9.39606	6.4139	3.53418	26.6728	6.25885	0.678844
HVO_1429	13.2558	7.6269	4.76786	33.5942	6.64101	0.791792
HVO_1430	380.988	314.971	85.3986	863.371	237.726	20.3205
HVO_1431	317.981	215.976	78.855	793.844	202.157	20.6307
HVO_1432	615.125	475.486	141.471	1519.52	400.516	40.2909
HVO_1433	567.948	392.401	126.618	1336.97	332.441	39.587
HVO_1434	27.9114	9.14765	8.20663	40.6746	7.86749	12.2759
HVO_1434A	35.6947	12.5347	38.4822	50.9621	13.2873	63.9856
HVO_1436	40.3912	26.4674	10.776	58.6365	22.4383	15.0938
HVO_1436A	13.9059	6.45721	5.85517	25.7876	4.21961	5.60315
HVO_1437	477.949	292.131	265.064	678.367	312.008	254.343
HVO_1438	85.8925	82.9468	403.071	88.9355	63.7823	600.388
HVO_1439	170.889	118.581	73.7707	191.37	112.451	77.7564
HVO_1440	419.24	384.664	403.553	366.65	376.753	259.657
HVO_1441	52.9193	51.6606	27.1603	33.3109	61.4582	39.1163
HVO_1442	43.4052	35.4875	34.2266	24.9081	42.1064	39.047
HVO_1443	48.0524	32.9839	57.7745	26.8932	35.0028	61.4162
HVO_1444	1011.52	506.744	352.553	387.498	533.884	223.579
HVO_1445	216.851	152.893	105.884	166.166	167.561	96.4326
HVO_1446	838.437	670.661	2502.77	677.342	784.716	1595.59
HVO_1447	449.477	57.2238	47.4569	158.9	57.2559	72.3443
HVO_1448	281.911	24.6519	16.0722	119.993	23.2848	18.6515
HVO_1449	90.9926	9.54435	5.69133	30.8023	10.2362	15.9968
HVO_1450	600.733	44.9785	12.1965	302.745	44.0843	21.2935
HVO_1451	2669.68	349.535	17.3417	765.221	379.922	106.194
HVO_1452	1104.87	172.387	31.3904	205.817	185.259	57.9958
HVO_1453	277.407	185.805	266.396	169.58	232.011	168.831
HVO_1454	258.633	173.164	110.045	567.148	203.423	53.899
HVO_1455	271.446	182.395	87.921	598.007	234.524	40.5923
HVO_1456	56.4195	26.2499	15.8041	35.9771	30.2488	22.5478
HVO_1457	67.5677	75.7824	382.111	63.8786	67.358	293.192
HVO_1458	188.479	150.73	82.4335	240.271	174.264	68.5971
HVO_1459	327.943	211.458	41.3227	247.725	220.411	39.0948
HVO_1460	189.141	68.8928	8.4254	71.4888	62.9253	12.018
HVO_1461	20.7791	12.7052	17.6262	29.7356	14.0616	17.9411
HVO_1462	28.4169	91.2121	46.7753	107.251	114.44	38.1754
HVO_1463	25.4627	457.713	81.6371	287.431	552.023	38.2914
HVO_1464	25.2393	333.702	121.467	275.853	437.281	56.5239
HVO_1465	155.282	125.568	86.6075	141.615	124.248	62.9003
HVO_1466	35.714	86.4412	124.316	21.6383	86.1559	71.5911
HVO_1467	35.5618	75.5502	146.535	19.2524	88.1662	81.9154
HVO_1468	91.5018	64.68	44.3263	124.987	74.9518	46.2644
HVO_1469	62.1759	38.3111	62.6393	92.6811	46.036	85.0132
HVO_1470	84.1556	64.7781	144.372	126.715	58.5136	155.069
HVO_1471	89.8192	87.4976	212.234	109.349	84.3797	184.005
HVO_1472	332.347	217.03	391.563	272.732	183.783	366.166
HVO_1473	415.689	304.752	918.856	371.195	298.949	675.75
HVO_1474	30.5975	24.8231	37.4621	36.6679	25.5253	50.7668
HVO_1475	249.905	101.822	43.3179	271.833	94.6409	34.8552
HVO_1476	190.269	68.0946	2.7601	206.432	64.1036	4.12963
HVO_1477	62.1652	38.4616	42.6631	29.7461	36.2598	43.4898
HVO_1478	1291.76	614.72	1598.3	765.557	656.299	1032.24
HVO_1479	31.1321	22.8878	14.2838	34.0026	22.1108	19.1607
HVO_1480	26.4934	16.791	31.5184	30.3507	13.0131	40.6919
HVO_1481	1363.45	3088.27	2723.49	1129.68	2958.35	3314.7
HVO_1482	770.594	983.549	1260.74	662.033	798.985	1461.92
HVO_1483	30.904	40.4247	90.7658	16.5951	38.5362	82.0139
HVO_1484	9.67145	9.96042	5.50923	8.06828	8.56951	6.2887
HVO_1485	85.6637	150.809	276.907	68.3834	125.455	232.966
HVO_1486	38.8574	34.5992	90.7807	24.4922	35.0607	83.9033
HVO_1487	47.3467	39.7196	71.1524	34.1105	44.9456	65.6573
HVO_1488	2311.99	2122.18	64.6564	2289.92	1230.89	238.752
HVO_1489	6.4861	9.81274	45.6621	5.05717	7.44589	52.3612
HVO_1490	5.21082	6.49301	2.68133	3.57658	6.26833	4.33165
HVO_1491	144.302	95.1171	120.064	127.893	98.3406	94.7042
HVO_1492	268.057	187.062	425.066	149.036	224.608	305.063
HVO_1493	347.53	480.527	869.801	232.716	424.823	592.168
HVO_1494	961.305	843.011	1311.6	496.452	1073.07	838.649
HVO_1495	371.344	403.199	873.045	255.174	420.05	789.347
HVO_1496	213.955	240.966	298.531	146.539	246.697	265.242
HVO_1497	87.0878	63.9841	45.1324	51.6177	71.7442	50.6654
HVO_1498	100.557	64.3118	49.1011	59.7481	82.1647	54.5388
HVO_1499	263.86	356.754	92.726	162.279	334.218	100.276
HVO_1500	24.8885	18.1713	15.4747	19.6614	14.8221	17.8036
HVO_1501	30.1991	19.2386	28.1881	28.3592	16.9829	39.1174
HVO_1502	189.145	159.371	254.257	141.738	139.343	320.229
HVO_1503	267.875	202.266	377.623	202.358	197.285	479.03
HVO_1504	225.985	167.143	313.143	165.483	169.951	412.964
HVO_1505	240.034	177.784	328.919	165.49	206.899	408.698
HVO_1506	259.786	201.085	363.939	175.312	205.849	431.636
HVO_1507	210.727	156.167	316.767	141.646	157.221	338.596
HVO_1508	231.495	169.175	442.288	163.487	158.752	444.193
HVO_1509	454.495	317.607	1477.49	361.671	289.815	1114.94
HVO_1510	34.5336	46.7462	52.8162	47.0422	41.7458	42.4111
HVO_1512	50.5808	42.6498	53.5276	42.6119	43.9698	40.7852
HVO_1513	115.899	146.694	228.929	84.1654	144.392	165.483
HVO_1514	104.766	130.336	183.137	67.8246	123.971	136.595
HVO_1515	88.1752	62.0706	99.9451	74.0325	61.7733	79.7585
HVO_1516	79.6203	108.724	100.072	83.4981	101.624	93.9978
HVO_1517	32.8844	22.5339	27.8834	43.9235	25.3281	28.5893
HVO_1518	3.3217	3.90729	5.80608	4.29337	4.27565	13.172
HVO_1519	4.54735	2.42247	1.77038	4.1896	3.10285	2.89739
HVO_1522	213.008	78.2767	111.252	211.868	78.5992	104.053
HVO_1523	110.843	44.0811	33.1409	109.329	48.6781	41.6901
HVO_1523A	39.618	17.768	24.7802	61.1043	16.5641	34.3867
HVO_1524	8.02136	5.9422	7.97739	6.34895	5.3499	6.70414
HVO_1525	0.0215418	0.0289269	0	0.079471	0	0.074236
HVO_1526	15.1698	10.0719	20.6479	20.1054	10.1415	24.6256
HVO_1527	164.988	101.006	40.0025	192.797	100.978	35.4223
HVO_1528	99.9265	54.0411	21.9695	125.64	52.3295	19.8291
HVO_1529	76.1543	39.9235	63.7986	93.1741	39.5496	60.7295
HVO_1530	263.808	220.85	28.6164	384.9	200.709	27.9963
HVO_1531	66.6475	45.399	61.2912	63.0285	43.5844	64.2306
HVO_1532	76.0271	78.5937	38.171	88.0859	64.5624	36.2066
HVO_1533	53.8242	27.7801	556.1	30.3847	26.9143	483.627
HVO_1534	41.064	58.217	38.824	47.6481	50.7139	42.387
HVO_1535	104.131	99.6945	227.275	70.8665	94.7929	184.118
HVO_1536	110.412	121.945	145.657	95.6988	107.952	116.19
HVO_1537	59.2529	51.3823	68.2112	77.4929	47.3061	50.3256
HVO_1538	193.012	73.944	29.5785	96.3502	64.3658	48.0782
HVO_1539	158.508	71.2123	18.3944	74.9495	58.364	30.8811
HVO_1540	250.859	136.108	24.8553	137.137	116.532	39.3029
HVO_1541	1359.2	731.747	254.467	517.697	866.936	409.646
HVO_1542	853.674	375.51	147.417	299.06	490.537	179.881
HVO_1543	224.086	210.51	188.073	232.188	154.913	153.094
HVO_1544	823.471	856.286	780.265	514.116	842.837	569.656
HVO_1545	837.724	816.152	712.261	464.741	878.428	519.292
HVO_1546	2682.4	3042.02	644.733	1147.82	3548.73	581.144
HVO_1547	371.416	275.505	230.026	544.038	280.738	184.684
HVO_1548	69.4548	124.169	116.778	53.3987	103.348	113.063
HVO_1549	88.7836	104.032	192.889	65.5775	95.1023	157.922
HVO_1550	142.97	129.771	143.188	97.026	119.99	120.522
HVO_1551	106.643	118.114	230.975	66.71	111.829	203.786
HVO_1552	101.112	131.021	234.18	93.8329	127.694	170.017
HVO_1553	41.5858	32.6436	20.8652	30.8726	31.8907	17.4428
HVO_1554	51.0921	38.6773	74.6229	43.9603	44.1295	47.5295
HVO_1555	43.489	34.3583	35.3649	39.1243	36.8435	24.9838
HVO_1556	145.56	191.09	225.759	195.594	274.311	237.039
HVO_1557	110.904	71.7638	56.6055	401.442	67.887	25.6393
HVO_1558	73.1212	46.3464	37.1224	96.4994	50.5077	37.8386
HVO_1559	115.949	70.6447	140.703	134.519	75.7191	128.19
HVO_1560	435.672	407.576	302.176	851.536	334.886	305.644
HVO_1561	207.693	355.261	2927.26	152.186	336.099	2358.65
HVO_1562	715.919	466.883	952.816	674.932	447.391	956.411
HVO_1563	236.503	982.785	1393.23	140.25	928.785	948.369
HVO_1564	64.2507	76.4266	400.951	77.7951	99.8236	221.251
HVO_1565	61.3428	39.7076	29.0652	61.7006	39.9364	19.5719
HVO_1566	95.1184	71.5643	102.817	102.831	74.2902	75.3958
HVO_1567	92.5885	95.8928	83.4154	88.3235	106.066	60.8455
HVO_1568	157.949	215.742	354.756	114.299	210.758	272.877
HVO_1569	117.128	117.686	275.827	81.3741	149.97	220.642
HVO_1570	617.896	493.44	142.508	407.214	576.841	192.203
HVO_1571	471.464	326.6	169.352	320.957	332.452	180.971
HVO_1572	674.431	301.933	261.762	593.163	331.963	227.398
HVO_1573	729.307	524.213	171.342	637.407	570.265	172.282
HVO_1573A	130.861	131.984	132.131	117.051	125.491	86.4241
HVO_1574	508.819	338.487	455.484	346.355	353.514	321.739
HVO_1575	318.288	219.118	354.807	234.601	230.268	269.604
HVO_1576	53.4313	38.1602	99.8275	77.2155	33.6201	69.1048
HVO_1577	448.34	661.566	1035.64	393.318	416.63	850.955
HVO_1578	304.345	212.012	179.754	601.944	192.666	167.297
HVO_1579	228.638	129.919	81.7953	255.277	133.651	79.4745
HVO_1580	124.489	88.7447	88.1647	121.826	92.072	57.7663
HVO_1581	115.909	71.7811	201.02	118.13	73.2466	134.469
HVO_1582	22.0036	21.2378	64.4043	23.6227	22.1216	72.2676
HVO_1583	42.7175	42.0336	192.026	60.0761	40.9708	162.153
HVO_1584	88.7044	77.1974	299.647	53.7868	76.3769	243.134
HVO_1585	337.681	75.8657	27.1874	97.4022	88.0467	63.416
HVO_1586	14.4359	9.72227	7.17258	5.90908	9.80575	10.5937
HVO_1587	81.4478	67.5755	98.699	72.2859	65.1591	106.396
HVO_1588	281.928	272.641	280.299	220.679	256.203	245.642
HVO_1589	187.058	109.393	297.6	220.228	119.31	280.647
HVO_1590	1071.23	676.757	662.356	1103.25	705.749	529.186
HVO_1591	124.258	129.127	264.617	99.6418	123.525	207.993
HVO_1592	371.647	337.833	430.291	311.629	318.226	301.782
HVO_1593	341.615	471.713	891.434	159.908	423.577	518.193
HVO_1594	109.268	106.699	140.818	138.591	97.6395	141.497
HVO_1595	160.507	159.208	184.126	200.886	152.768	181.267
HVO_1596	137.017	110.008	120.013	127.036	111.255	96.4776
HVO_1597	121.954	110.32	49.0416	154.214	84.2771	36.8151
HVO_1598	85.1916	99.8347	93.72	84.9141	99.6861	88.0416
HVO_1599	115.121	90.8496	101.054	96.5412	72.9477	89.3978
HVO_1600	31.0422	35.6184	49.8422	25.3034	46.5028	32.742
HVO_1601	84.5781	73.305	26.9404	112.506	73.4064	37.465
HVO_1602	70.6191	43.0248	34.3632	90.7726	49.983	37.5019
HVO_1603	96.939	65.1824	56.6646	128.585	71.395	62.201
HVO_1604	212.385	191.794	85.9307	142.805	170.718	62.0756
HVO_1605	92.7953	30.508	14.6455	89.5132	29.1929	16.0161
HVO_1606	43.2532	92.6378	89.7779	19.8473	82.2117	78.2105
HVO_1607	103.435	586.418	612.551	52.3433	608.971	258.856
HVO_1608	101.291	146.126	71.1515	74.8307	141.32	69.3315
HVO_1609	118.084	225.739	94.1745	68.5948	204.419	98.8474
HVO_1610	464.274	397.203	113.502	330.549	401.012	128.042
HVO_1611	244.272	224.843	254.411	246.838	194.144	250.579
HVO_1612	16.8981	60.4983	26.0223	63.5377	48.6577	24.8758
HVO_1613	35.4464	86.2312	60.8621	101.995	81.8919	44.532
HVO_1614	56.5209	51.628	23.2441	78.7724	48.66	26.8189
HVO_1615	41.6465	26.0562	31.4167	46.3061	20.8498	28.2121
HVO_1616	43.612	63.9062	205.483	27.747	55.3096	144.417
HVO_1617	28.0612	28.4391	148.599	15.9212	28.9254	102.155
HVO_1618	17.2766	15.7979	60.3605	12.0311	14.7341	56.3609
HVO_1619	28.3321	28.4273	44.129	26.4801	26.1021	53.3425
HVO_1620	34.0712	30.5549	36.3863	27.973	31.4649	43.3639
HVO_1621	12.5964	25.2004	183.268	12.4007	21.3628	500.576
HVO_1622	12.5841	10.1119	6.68525	10.0102	11.6414	6.70524
HVO_1623	151.907	146.862	128.368	180.176	132.031	124.646
HVO_1624	19.9647	22.985	11.2842	13.4793	22.4083	11.7915
HVO_1625	181.004	158.253	242.004	154.926	182.733	193.99
HVO_1626	363.399	268.758	187.752	345.54	268.986	129.074
HVO_1627	14.1561	5.79533	35.7346	1.11873	4.15224	38.4404
HVO_1628	26.7139	22.5054	19.0954	16.6255	18.744	22.217
HVO_1629	113.681	87.6929	120.984	130.011	84.8555	96.6627
HVO_1630	14.1896	23.8667	43.2508	17.7571	26.0991	39.1327
HVO_1631	116.921	81.1538	208.017	181.164	74.7847	158.856
HVO_1632	27.1589	25.9871	32.4385	22.0162	27.6565	25.8555
HVO_1633	284.683	230.256	569.32	233.703	202.794	449.869
HVO_1634	50.6076	49.8684	107.101	44.1502	39.074	127.156
HVO_1635	107.414	38.0154	158.42	89.3307	37.1197	165.638
HVO_1636	116.906	43.8603	40.4229	239.954	39.031	47.8871
HVO_1637	2031.26	957.481	438.084	3297.43	889.555	380.265
HVO_1638	68.1534	15.6995	2.99017	3.8367	13.2682	21.3408
HVO_1639	52.2497	16.2634	4.66394	5.24779	13.4479	22.0479
HVO_1640	8.55041	3.76505	2.19087	2.41116	3.25844	6.27498
HVO_1640A	5.80232	1.17056	0.900959	1.25754	1.13523	2.65156
HVO_1641	6.91709	7.54366	11.0455	1.73483	6.21511	20.3284
HVO_1642	7.93786	10.1653	6.33738	8.32819	9.38985	7.05505
HVO_1643	20.3963	4.23729	2.47837	4.26511	6.54013	7.45478
HVO_1644	30.5302	6.95539	2.81498	7.68793	8.40718	5.16122
HVO_1645	50.0043	13.8753	4.06992	8.89957	14.3521	10.3043
HVO_1646	243.742	62.0307	9.82215	26.0895	56.5729	37.7413
HVO_1647	117.491	77.4172	4.69591	44.2892	73.1687	26.4351
HVO_1648	35.3355	19.941	10.6581	31.7816	18.3813	11.2837
HVO_1649	351.015	194.056	16.4278	633.795	232.879	13.525
HVO_1650	79.5208	98.5163	145.413	56.4479	112.673	143.094
HVO_1651	236.126	277.432	37.9502	197.307	252.546	42.7413
HVO_1652	59.2002	46.8466	2598.65	135.553	43.1379	1250.08
HVO_1653	115.146	57.5673	578.953	169.748	63.4102	332.069
HVO_1654	99.7775	75.0076	38.4474	96.4837	66.1481	38.6014
HVO_1655	209.082	184.524	211.667	243.722	160.093	207.048
HVO_1656	44.2841	37.465	38.1646	43.0727	44.1987	27.091
HVO_1657	177.211	100.092	66.336	626.175	112.621	31.6261
HVO_1658	131.78	102.574	108.062	262.92	108.681	72.2554
HVO_1659	89.7402	68.6142	136.119	68.2275	81.2031	70.2823
HVO_1660	136.981	132.663	227.463	105.104	135.115	151.958
HVO_1661	20.8159	12.1933	9.14571	12.386	9.58741	30.9604
HVO_1662	4.23875	5.76602	5.92941	3.63068	6.7199	5.61463
HVO_1664	112.055	163.215	415.846	90.976	154.878	300.512
HVO_1665	59.6979	38.3169	95.944	83.9045	35.0593	99.5035
HVO_1666	226.55	211.376	170.492	297.113	170.086	212.333
HVO_1667	168.466	187.33	215.728	180.342	187.924	215.999
HVO_1668	47.8802	33.5736	27.5248	45.1534	31.4144	40.2206
HVO_1669	92.2175	60.8161	39.909	92.1547	53.4566	30.5722
HVO_1670	79.6713	45.8426	48.4442	86.7138	43.3037	40.9863
HVO_1670A	8.76007	7.70778	6.00574	1.70463	4.75841	7.10049
HVO_1671	109.598	81.9211	70.8547	19.149	62.3222	172.638
HVO_1672	52.9688	32.2163	46.857	39.9423	28.9936	74.2377
HVO_1673	248.243	221.757	390.886	142.142	203.115	211.066
HVO_1674	88.3788	81.2184	163.514	51.2281	61.6379	84.2834
HVO_1675	63.7229	53.4505	40.4565	38.4982	59.6228	33.4015
HVO_1676	452.218	535.282	1245.96	278.993	494.678	1032.74
HVO_1677	478.697	729.444	1377.81	192.839	594.198	1006.52
HVO_1678	99.8023	113.872	158.486	82.7629	98.885	121.058
HVO_1679	3782.95	4605.1	6491.5	3226.77	5298.05	4240.89
HVO_1680	552.638	1049.8	2139.08	207.427	865.49	1570.09
HVO_1681	63.4309	53.775	31.3679	80.6677	49.0819	41.2012
HVO_1682	13.3287	15.5177	9.06621	9.70287	16.3164	9.40079
HVO_1683	63.427	53.766	34.7848	42.5585	56.5566	30.2347
HVO_1684	344.453	207.174	205.152	429.238	214.9	194.11
HVO_1685	53.4954	156.243	179.119	35.6644	171.706	196.275
HVO_1686	29.5907	44.7759	8.15718	22.5463	43.5691	14.9295
HVO_1687	25.1791	29.4524	61.0336	4.30462	22.2243	68.8801
HVO_1688	16.3125	16.1106	67.6234	17.3533	11.5853	127.419
HVO_1690	305.786	215.356	179.676	435.86	237.157	158.271
HVO_1691	830.513	483.778	492.391	558.961	463.914	412.369
HVO_1692	250.188	229.511	419.562	279.519	282.772	325.159
HVO_1693	157.342	149.453	323.331	184.022	149.05	281.163
HVO_1694	60.1987	54.6977	33.5399	63.1876	51.555	32.6997
HVO_1695	37.6132	56.1656	60.1861	66.3181	50.5507	60.6132
HVO_1696	498.784	249.427	45.3403	2135.81	163.28	124.6
HVO_1697	516.818	291.399	86.6292	1726.69	224.741	140.934
HVO_1698	199.47	134.472	163.309	425.665	128.276	131.808
HVO_1699	65.1752	36.1752	36.0674	58.5792	33.0622	29.1281
HVO_1700	98.5019	71.1008	61.0924	85.312	64.0481	53.6878
HVO_1701	24.9254	34.5139	186.901	19.843	29.0807	102.183
HVO_1702	8.4442	28.4706	219.858	6.91905	19.0086	132.016
HVO_1703	141.93	141.384	108.791	116.33	176.096	107.205
HVO_1704	45.5379	168.773	79.909	160.559	151.844	55.2674
HVO_1705	261.361	937.385	694.453	1018.52	925.406	498.781
HVO_1706	177.348	379.259	298.681	475.248	398.151	211.528
HVO_1707	157.985	303.672	194.318	364.831	375.688	146.692
HVO_1708	64.3782	105.878	41.0137	153.128	122.077	43.101
HVO_1710	511.929	603.371	459.988	273.714	660.056	326.682
HVO_1711	340.405	272.533	125.767	181.534	297.632	126.913
HVO_1712	100.345	116.864	164.688	62.4826	99.073	101.568
HVO_1713	6.68471	4.3961	2.80811	3.8353	4.20455	2.81807
HVO_1714	25.9168	24.7806	13.6562	22.1479	25.2484	13.9739
HVO_1715	18.7107	21.1596	11.2234	18.7806	19.0877	11.0045
HVO_1716	25.1973	26.0861	6.64034	45.3856	27.7766	10.3835
HVO_1717	28.5245	36.3255	11.7577	50.4357	30.8173	18.8969
HVO_1718	74.5738	62.274	26.4246	81.0375	57.0466	34.3192
HVO_1719	61.484	74.2521	84.4935	74.9747	63.1044	91.597
HVO_1720	19.6384	48.795	72.1163	18.239	42.063	74.4255
HVO_1721	5.89944	9.75278	7.61201	4.36613	8.47475	8.17426
HVO_1723	103.411	85.7761	159.52	116.468	90.7617	137.516
HVO_1724	13.9886	40.5804	29.2528	13.2172	26.4157	32.5154
HVO_1725	41.573	23.4841	12.8466	48.6565	20.0129	13.216
HVO_1726	97.4906	87.8737	176.501	80.8324	93.9618	121.1
HVO_1727	1260.58	695.815	381.156	1049	684.299	312.788
HVO_1733	311.769	250.261	269.018	455.085	236.466	336.932
HVO_1734	251.407	157.339	183.005	394.073	151.387	252.238
HVO_1734A	25.4903	20.6325	41.3414	22.2444	19.6712	38.8008
HVO_1735	25.5319	22.951	23.5157	28.8204	25.4672	22.4835
HVO_1736	202.147	190.84	336.664	207.532	239.617	207.597
HVO_1737	180.961	210.599	201.905	184.846	263.073	140.702
HVO_1738	168.808	110.628	62.063	104.438	147.629	49.7065
HVO_1739	162.083	119.328	90.5881	93.4753	146.943	66.7967
HVO_1740	216.083	139.502	162.343	133.043	163.103	127.79
HVO_1741	228.849	235.535	252.859	185.262	263.994	219.166
HVO_1742	171.311	176.204	225.029	124.978	188.574	274.103
HVO_1743	55.0075	48.8161	62.6811	57.7133	48.4306	60.5327
HVO_1744	93.611	64.2575	55.9233	88.1248	84.2204	48.7326
HVO_1745	613.453	374.511	233.818	1067.05	342.326	196.089
HVO_1746	76.352	87.3324	142.827	65.043	104.24	95.2117
HVO_1747A	5.19304	3.58676	1.88359	3.4065	4.16476	1.7208
HVO_1748	13.7607	18.0089	2.88286	10.6718	16.1564	10.3469
HVO_1749	104.576	87.5998	95.6433	143.904	59.6581	102.083
HVO_1750	21.9992	22.4085	66.5449	12.4395	26.2111	54.2977
HVO_1751	59.1903	72.9728	135.559	41.5248	76.8487	146.671
HVO_1752	76.2651	97.426	105.63	52.4369	83.0932	109.612
HVO_1753	39.5481	53.1033	86.739	43.3437	44.634	70.1981
HVO_1754	174.04	220.745	796.368	158.44	163.738	745.391
HVO_1755	225.223	225.276	541	167.099	228.387	567.277
HVO_1756	93.1507	286.754	45.0591	144.669	218.256	152.693
HVO_1757	428.385	1990.48	226.642	397.902	1547.35	392.601
HVO_1758	126.664	556.584	508.296	532.677	577.344	399.495
HVO_1759	91.2221	406.512	309.912	511.475	530.169	220.624
HVO_1760	113.883	580.188	299.69	669.203	711.254	218.827
HVO_1761	141.842	114.059	99.1852	93.3049	108.128	120.729
HVO_1762	305.579	342.417	356.102	196.549	359.756	383.646
HVO_1763	46.3659	29.5374	20.1562	68.6299	29.2323	17.8275
HVO_1764	48.1028	729.521	539.966	220.831	781.776	297.184
HVO_1766	27.1469	15.3808	29.369	23.4495	16.1621	30.2728
HVO_1767	7.07019	3.94592	3.78622	5.44378	3.88209	4.31519
HVO_1768	6.36082	5.84411	1.1486	5.31876	6.06569	1.90789
HVO_1769	5.35593	4.56752	1.45678	5.00636	5.523	3.25684
HVO_1770	2.37312	2.76396	0.841201	3.01287	3.06293	1.39615
HVO_1771	6.13779	8.57612	2.88909	4.98562	7.16298	3.25902
HVO_1772	4.99366	3.99118	1.10196	4.8319	4.07479	1.73465
HVO_1773	6.47434	7.39138	2.28234	6.52467	9.11496	3.19935
HVO_1774	9.227	10.5135	2.76216	8.4221	9.15081	3.73982
HVO_1775	9.73266	8.87754	1.69055	8.38226	8.82975	3.60846
HVO_1776	9.39875	10.6551	2.5311	6.95675	9.87105	3.23109
HVO_1778	425.984	298.049	564.886	410.221	293.452	1016.95
HVO_1779	17.5484	15.301	10.4748	13.3751	18.4124	11.0191
HVO_1780	81.3796	120.847	86.6704	62.4292	106.194	157.298
HVO_1781	66.5016	55.4207	54.3125	59.0092	62.0442	79.4343
HVO_1782	2.69829	1.72647	0.316071	1.94496	1.52764	0.941069
HVO_1783	86.1692	73.6553	227.066	70.2409	66.0439	211.262
HVO_1784	143.906	126.582	169.739	99.2983	139.509	197.551
HVO_1785	253.622	528.454	526.578	234.458	451.605	549.769
HVO_1786	0	0.667387	0.62883	0.993811	0.938023	2.01996
HVO_1787	26.702	33.8188	33.4751	38.8306	31.8293	36.916
HVO_1788	135.13	160.176	144.567	125.718	159.161	202.083
HVO_1789	114.557	101.026	169.762	96.9371	95.9936	194.044
HVO_1790	186.243	20.0416	50.0629	65.3929	17.3035	71.0735
HVO_1791	11.0344	50.7002	7.38679	30.808	49.3346	5.1037
HVO_1792	50.0264	33.2143	60.1098	66.8699	33.5223	70.3813
HVO_1792A	57.0174	86.0713	81.1936	66.4976	64.3432	106.522
HVO_1793	8.854	48.0899	4.24569	13.0314	51.1544	5.43442
HVO_1795	12.5282	21.2926	5.95831	6.19985	17.5806	3.99073
HVO_1796	66.0862	1800.37	1760.84	172.667	1178.49	914.874
HVO_1797	32.1993	26.4592	35.9192	40.6734	22.6908	32.1643
HVO_1798	14.3986	22.2403	33.0377	16.1553	27.1813	34.6803
HVO_1799	56.3928	43.2062	91.0854	68.9409	41.7992	82.8941
HVO_1801	278.084	547.091	1663.91	190.256	473.323	1056.81
HVO_1802	92.6361	61.3788	134.529	99.1452	73.9556	108.242
HVO_1803	544.172	214.383	295.54	507.517	221.491	268.087
HVO_1804	45.9273	41.8286	30.5808	58.9668	39.9098	27.9434
HVO_1805	38.1198	36.1392	49.4624	25.4828	34.3167	37.6333
HVO_1806	42.0929	41.1791	68.072	29.7656	43.2259	52.2963
HVO_1807	27.2442	26.2436	44.7051	23.3186	24.672	40.6596
HVO_1808	160.311	133.936	388.057	118.89	144.781	279.496
HVO_1809	114.999	100.273	178.291	63.0555	96.232	139.947
HVO_1810	109.467	96.4979	29.5113	63.379	91.0128	39.6239
HVO_1811	46.2701	40.7807	33.4828	42.2863	43.3271	29.1502
HVO_1812	11.742	11.8983	11.6794	8.8932	10.257	14.1712
HVO_1813	118.453	97.845	308.785	47.0317	80.2538	323.146
HVO_1814	14.5378	12.5116	16.2302	11.6068	11.3957	15.6895
HVO_1815	72.8117	77.1261	72.212	73.6315	62.9513	64.276
HVO_1816	176.527	127.603	97.9229	184.541	120.46	71.0951
HVO_1817	81.7825	155.391	51.4146	57.7991	157.65	42.5587
HVO_1818	126.031	93.8698	92.0499	113.837	92.6525	85.0859
HVO_1819	67.3803	39.7425	34.6248	69.8961	41.2683	34.6849
HVO_1820	154.996	92.7452	87.6993	75.0356	91.6141	108.753
HVO_1821	241.566	143.511	123.45	103.915	145.621	141.752
HVO_1822	106.963	200.625	128.166	84.578	187.683	238.356
HVO_1823	120.714	206.767	137.938	87.3934	170.798	138.513
HVO_1824	206.431	186.151	192.193	244.632	161.502	175.9
HVO_1825	93.1203	45.2913	150.718	146.906	37.2931	170.376
HVO_1826	97.1168	39.1267	68.3805	203.173	32.8429	74.1631
HVO_1827	435.654	261.112	122.489	834.848	195.819	105.845
HVO_1828	238.081	316.024	282.723	56.5513	279.061	412.874
HVO_1829	312.008	302.944	379.617	232.158	304.871	201.294
HVO_1830	170.153	97.1123	65.8838	222.428	84.2296	73.4619
HVO_1831	1130.14	717.845	1001.21	1386.14	658.173	880.279
HVO_1832	27.8487	21.5259	26.1785	37.2629	26.0758	34.784
HVO_1832A	9.868	7.95554	2.73398	10.049	9.43275	3.88457
HVO_1834	63.4954	43.4199	124.29	50.2105	42.0355	116.457
HVO_1835	0.587312	0.406734	0.0949186	0.869804	0.332838	0.0344661
HVO_1837	0.0178576	0.103987	0.0824795	0.12471	0.179917	0.0640858
HVO_1838	100.006	63.8832	159.932	98.311	61.4366	228.265
HVO_1839	20.7292	23.9019	9.29925	14.3022	21.613	13.3009
HVO_1840	0.76592	0.226847	0.238036	0.229105	0.522327	0.689727
HVO_1841	3.70252	3.70974	0.741307	3.21571	3.62955	1.40143
HVO_1841A	41.7989	26.1042	25.2481	63.1865	28.8406	22.1845
HVO_1842	0.815115	2.70308	5.30062	1.37294	1.78906	4.28135
HVO_1843	41.57	22.1775	95.1973	20.4582	20.1047	125.209
HVO_1844	164.923	157.394	281.506	96.4833	156.599	405.971
HVO_1845	2.7917	1.79144	1.42149	2.78286	1.54275	2.66187
HVO_1847	143.877	251.701	223.596	90.682	275.476	220.022
HVO_1848A	955.208	4121.59	2791.64	509.319	4011.88	1472.71
HVO_1849	89.0085	91.1144	45.8073	50.1504	98.1572	36.5535
HVO_1850	67.0534	62.4536	95.3783	81.1388	61.6254	106.459
HVO_1851	70.038	100.72	149.641	80.7308	88.7018	159.6
HVO_1852	84.0489	74.0642	90.5564	86.8554	71.8302	106.466
HVO_1853	70.7658	83.9471	109.233	62.8927	71.1279	149.239
HVO_1854	42.9911	38.0582	45.1085	52.8675	39.9363	38.5964
HVO_1855	32.584	19.2669	32.4193	40.9469	17.9843	41.5468
HVO_1856	287.8	274.629	598.903	219.717	234.955	606.143
HVO_1857	538.707	567.483	1506.11	428.292	641.784	1322.41
HVO_1858	1185.5	783.65	722.196	1792.95	739.898	702.971
HVO_1859	77.2034	60.2967	59.9037	110.888	63.1172	59.3225
HVO_1861	92.749	66.2695	64.8269	134.405	59.4609	50.056
HVO_1862	125.484	96.3664	445.328	106.613	120.578	386.279
HVO_1863	84.9755	149.946	184.58	133.026	159.291	157.167
HVO_1864	120.207	144.168	199.458	107.741	130.571	182.022
HVO_1865	38.8674	38.381	34.6406	53.6467	31.9557	33.7849
HVO_1866	82.3881	41.7101	43.3323	123.72	46.5925	40.9241
HVO_1867	166.635	101.35	55.023	251.095	104.51	47.4151
HVO_1868	163.589	154.764	93.737	112.025	199.715	86.7816
HVO_1869	492.947	986.946	1830.63	389.299	943.298	1447.45
HVO_1870	77.945	88.0556	255.75	76.7974	85.514	198.967
HVO_1871	398.112	368.162	350.309	435.323	348.283	511.823
HVO_1872	137.219	112.456	161.019	125.75	94.2398	284.133
HVO_1873	409.985	518.741	557.553	406.562	446.008	856.58
HVO_1874	372.747	441.815	593.54	437.662	452.618	1001.05
HVO_1875	21.712	21.9061	60.0231	26.7663	18.7093	56.1475
HVO_1876	350.4	676.226	1864.33	144.058	515.906	1683.73
HVO_1876A	204.015	285.534	783.078	110.96	240.715	928.064
HVO_1878	981.954	145.046	1383.22	245.434	118.288	1157.16
HVO_1879	52.8506	48.9677	28.191	28.0759	48.1486	31.471
HVO_1880	267.416	178.903	427.353	315.606	153.628	419.347
HVO_1882	12.4764	11.9877	122.756	4.58332	11.6151	123.574
HVO_1883	68.6762	93.8865	804.3	52.1481	87.6622	663.075
HVO_1884	30.4613	35.8974	129.223	29.21	42.6565	117.107
HVO_1885	109.51	103.293	160.673	27.9597	98.2074	175.906
HVO_1886	95.2971	80.4844	64.9844	81.2814	82.1769	75.8628
HVO_1887	103.621	80.8134	93.4684	83.1922	77.9207	99.9928
HVO_1888	188.381	149.181	201.531	119.642	158.19	193.672
HVO_1888A	1.89748	2.38947	0.646442	1.19508	1.30147	1.78731
HVO_1889	22.227	27.4781	54.4816	19.6932	25.1964	41.7059
HVO_1890	95.2316	182.553	239.648	83.9314	141.165	161.199
HVO_1891	128.433	117.35	104.431	139.106	95.646	118.643
HVO_1892	72.8093	53.3401	48.4765	84.8804	49.4334	86.6183
HVO_1893	201.326	183.203	442.624	187.871	171.375	440.838
HVO_1894	662.2	662.568	1438.09	540.088	548.322	798.41
HVO_1895	178.621	69.566	77.6151	276.207	58.0862	129.512
HVO_1896	1353.54	812.312	1138.97	2007.91	736.064	1235.2
HVO_1897	643.112	469.8	231.874	927.257	432.133	235.633
HVO_1898	823.849	539.177	314.803	1204.22	551.247	320.424
HVO_1899	724.016	462.06	260.516	1014.13	480.045	263.698
HVO_1900	611.884	563.038	314.002	874.907	460.618	273.524
HVO_1901	697.223	523.441	503.19	982.419	545.156	395.726
HVO_1902	11.9204	6.84843	6.83366	11.419	7.45205	7.97172
HVO_1903	77.3925	74.2307	102.921	79.6207	82.3763	91.0552
HVO_1904	56.4836	41.9658	76.1602	61.9609	40.132	49.1335
HVO_1905	89.1435	54.1253	116.132	90.3959	60.2857	96.9567
HVO_1906	3.00533	3.10569	3.83324	2.49757	3.3359	4.39232
HVO_1907	338.439	214.746	290.218	329.502	214.448	352.001
HVO_1908	48.7523	15.2579	26.6577	25.1403	14.1885	26.696
HVO_1913	134.141	23.7341	42.1272	15.6647	19.3213	106.655
HVO_1914	1858.09	285.383	34.8557	329.011	278.608	116.309
HVO_1915	89.9463	23.2094	6.02236	22.528	13.2731	11.3171
HVO_1916	320.696	296.626	67.3192	266.63	291.46	73.2632
HVO_1917	642.121	302.929	160.466	356.498	362.162	178.386
HVO_1918	222.94	177.287	134.38	126.121	183.462	102.455
HVO_1919	59.6395	34.7079	26.8342	57.2291	39.283	25.6744
HVO_1920	517.392	192.41	18.4183	129.703	220.228	64.6049
HVO_1921	546.006	310.201	165.235	507.053	324.298	162.246
HVO_1922	91.4007	89.7326	91.4175	68.654	80.9877	82.8034
HVO_1923	259.126	327.947	385.798	307.361	295.223	357.862
HVO_1924	27.2028	31.1519	81.0308	17.1814	27.5761	57.8362
HVO_1925	36.7628	23.0678	63.7762	73.7369	26.8895	71.6361
HVO_1926	37.6794	50.2866	65.1509	29.8062	44.1271	79.8406
HVO_1927	147.083	113.194	50.1779	98.5156	120.929	38.5679
HVO_1928	103.005	97.1535	57.9005	68.9766	97.6222	48.347
HVO_1929	86.5851	45.7741	16.8913	63.9791	39.3429	22.1016
HVO_1930A	246.384	236.028	43.3483	177.525	210.573	46.3538
HVO_1931	93.5507	60.2712	85.2787	123.815	60.2352	78.2745
HVO_1932	54.2044	61.7064	36.9494	44.7687	58.0361	28.3459
HVO_1933	6.48622	7.91274	15.675	5.66795	3.30589	34.0097
HVO_1934	17.4598	25.4699	47.8545	10.8219	21.7366	41.6218
HVO_1935	26.4193	31.3595	40.8584	20.1585	31.2416	44.5267
HVO_1936	13.5462	13.2951	20.3866	14.8133	12.1195	31.4283
HVO_1937	15.6861	16.1893	13.3286	18.5133	14.9446	14.3211
HVO_1937A	291.793	146.083	289.991	277.054	124.419	225.317
HVO_1938	42.027	58.771	36.6777	50.5499	45.1238	26.5464
HVO_1939	43.0494	33.8586	30.5114	55.581	32.1969	30.3352
HVO_1940	44.5011	33.5788	57.0982	60.717	34.1399	50.2957
HVO_1941	492.701	582.314	1833.44	116.38	655.926	996.029
HVO_1942	162.879	179.652	546.212	38.8229	205.202	315.869
HVO_1943	127.694	129.16	268.309	32.2575	173.695	213.419
HVO_1944	72.9126	56.1672	43.6151	89.1354	63.2994	35.2413
HVO_1945	58.1214	41.9851	77.3456	54.6619	38.29	76.7304
HVO_1946	2957.71	1805.88	3233.8	2446.45	1621.99	2922.29
HVO_1947	101.564	62.6082	95.3217	91.5665	73.3949	86.1555
HVO_1948	71.8952	51.2854	96.4738	66.6164	51.4826	87.7711
HVO_1949	84.0489	58.7387	154.286	75.5958	61.1525	135.541
HVO_1950	40.6389	33.1625	157.886	37.4509	39.6217	125.029
HVO_1951	161.891	172.097	51.845	91.1223	168.295	70.7818
HVO_1953	11.2319	9.30986	17.3672	5.58582	9.18632	35.4331
HVO_1954	47.1752	67.2647	77.4162	43.4135	47.4856	72.1608
HVO_1955	2074.85	725.554	755.24	1682.97	782.69	1024.84
HVO_1956	31.9523	19.679	11.6529	53.478	16.7271	11.0431
HVO_1957	147.575	145.523	645.111	144.353	137.077	629.075
HVO_1958	59.1381	53.5639	214.568	87.4296	47.7497	255.485
HVO_1959	45.1929	32.2948	49.3427	58.9495	29.3058	55.091
HVO_1960	357.323	294.832	840.009	241.133	270.743	860.378
HVO_1961	250.87	432.472	434.684	201.758	280.147	548.945
HVO_1962	105.762	143.334	49.967	65.4844	119.955	82.1964
HVO_1963	125.585	61.184	147.976	232.186	59.9638	190.594
HVO_1964	870.062	635.928	1225.6	671.996	588.001	665.309
HVO_1965	728.407	542.975	1021.65	611.76	504.91	657.407
HVO_1966	87.6942	59.9915	62.3145	92.1409	61.2559	48.9001
HVO_1967	126.852	104.664	52.6949	139.251	100.576	39.7269
HVO_1968	96.3532	79.3021	161.453	126.377	72.0393	143.391
HVO_1969	11.1493	7.79912	7.25013	12.129	6.93694	17.7808
HVO_1970	18.3818	16.2702	7.90617	17.5159	16.9861	18.9462
HVO_1971	26.9374	23.0948	12.4719	22.0814	23.0969	28.3024
HVO_1972	33.9719	42.2381	46.312	26.7549	45.98	84.3439
HVO_1973	262.71	319.185	529.982	294.985	284.91	443.567
HVO_1974	66.9515	102.208	251.524	50.8839	91.0391	605.605
HVO_1975	208.615	169.252	79.7814	293.517	181.14	81.469
HVO_1976	261.088	245.13	56.9283	354.291	243.09	57.1814
HVO_1977	647.419	855.052	843.483	695.412	731.49	796.266
HVO_1978	30.1299	21.2315	14.9535	36.5511	18.0368	19.4177
HVO_1979	130.019	96.9132	62.8584	160.981	110.192	45.7559
HVO_1980	67.7126	39.3546	84.4979	111.33	42.203	50.0483
HVO_1981	305.845	138.478	81.2727	708.211	140.712	93.353
HVO_1982	33.3762	46.6721	72.0804	19.8455	43.3938	60.5732
HVO_1983	33.9546	11.7612	5.77615	19.0543	12.3323	8.38795
HVO_1984	29.6373	8.36703	4.52733	18.6077	7.65401	4.81089
HVO_1984A	51.6106	2.25453	8.32768	27.8974	3.90874	5.6858
HVO_1985	18.1733	18.4835	27.2407	20.9346	15.3537	21.9804
HVO_1986	18.1822	12.9037	25.7652	24.1319	15.3575	18.0799
HVO_1987	49.619	501.416	100.522	44.8234	436.301	86.0025
HVO_1988	82.3482	717.137	126.716	71.6188	628.476	119.155
HVO_1989	37.4385	35.2444	27.1439	57.115	34.3732	21.2258
HVO_1991	80.2778	1130.51	353.527	576.132	1337.61	232.528
HVO_1992	3077.29	3016.71	2361.71	2246.39	1971.57	1818.69
HVO_1993	98.9119	99.362	94.2414	109.756	78.0105	41.8114
HVO_1994	4.73752	1.38853	3.67653	2.01055	1.5991	3.56404
HVO_1995	43.6544	31.1236	53.015	44.3487	24.79	48.8008
HVO_1996	54.0161	54.9214	35.8653	55.3498	49.1312	30.8991
HVO_1997	31.0446	37.683	102.799	24.4725	39.1452	65.5196
HVO_1998	11.064	11.1075	12.8291	9.77274	10.1951	14.1178
HVO_1999	22.0978	18.7565	15.0599	17.4637	20.7286	15.086
HVO_2000	5.88731	3.58367	5.01003	4.56661	2.79267	3.06346
HVO_2001	62.0682	31.9536	22.7797	110.746	30.4809	23.9472
HVO_2002	111.494	82.063	110.72	152.244	88.7332	118.558
HVO_2003	116.813	65.8321	119.249	157.485	69.8058	97.9867
HVO_2004	36.7914	19.57	44.9776	58.5876	20.1313	35.8008
HVO_2006	15.9436	14.8262	6.04816	14.1892	12.9825	4.30691
HVO_2006A	5.52923	6.86677	6.94279	5.77024	8.01808	7.17779
HVO_2007	31.0924	57.0246	106.251	21.7985	49.0851	65.4217
HVO_2008	64.6459	40.592	47.0535	112.559	37.1544	43.3719
HVO_2009	214.155	149.316	99.7147	150.563	113.84	103.237
HVO_2010	72.6373	63.0776	66.2756	83.1893	51.1556	66.4854
HVO_2011	187.1	180.77	437.125	136.048	181.877	301.007
HVO_2012	1148.1	1259.13	1491.15	343.21	1443.93	1421.86
HVO_2013	169.828	366.504	294.621	127.547	364.513	267.334
HVO_2014	61.0901	53.7431	57.68	43.4222	48.7859	53.6258
HVO_2015	2180.54	2557.32	1662.32	1563.36	3034.86	827.998
HVO_2016	334.214	319.543	289.843	234.712	353.871	264.653
HVO_2017	1139.15	2607.99	1097.38	850.858	2681	829.511
HVO_2018	358.453	689.105	786.613	290.017	604.057	967.831
HVO_2019	298.914	872.562	282.577	261.745	690.177	233.781
HVO_2019A	237.745	611.547	1253.68	237.817	447.756	1450.28
HVO_2020	331.872	291.256	312.759	179.639	306.87	314.747
HVO_2021	228.503	117.297	1087.87	35.3189	87.1913	2297.71
HVO_2022	284.753	459.642	314.545	203.381	384.846	352.028
HVO_2023	17.6462	43.7343	5.90492	14.3563	24.4068	10.5676
HVO_2024	145.023	134.605	266.327	67.2275	132.485	112.178
HVO_2025	75.7563	63.0679	126.474	22.8792	78.7604	77.9592
HVO_2026	65.6496	50.4562	47.458	25.0366	53.0899	43.1035
[truncated: 2,075 more rows]
