# Supplementary material for: MinD2 modulates cell shape and motility in the archaeon Haloferax volcanii
Source: Front Microbiol. 2024 Nov 12;15:1474570. doi: 10.3389/fmicb.2024.1474570 (PMC11588486; doi:10.3389/fmicb.2024.1474570)
Supplement: Supplementary file 4 [file Data_Sheet_4.xlsx]

## Sheet: Sheet 1
category	over_represented_pvalue	under_represented_pvalue	numDEInCat	numInCat	regType	Condition	arcog_cat_name	arcog_cat_big	arcog_cat_big_name	plot_order	expected	deviation_from_expected
J	1.94067e-34	1	104	162	up	up_early	Translation, ribosomal structure and biogenesis	1	INFORMATION STORAGE AND PROCESSING	03	38.1176	2.7284
F	5.3933e-12	1	45	79	up	up_early	Nucleotide transport and metabolism	3	METABOLISM	20	18.5882	2.42089
P	0.00673996	0.996119	44	142	up	up_early	Inorganic ion transport and metabolism	3	METABOLISM	23	33.4118	1.3169
U	0.0085166	0.997902	9	19	up	up_early	Intracellular trafficking, secretion, and vesicular transport	2	CELLULAR PROCESSES AND SIGNALING	14	4.47059	2.01316
K	0.0399142	0.971588	64	254	up	up_early	Transcription	1	INFORMATION STORAGE AND PROCESSING	02	59.7647	1.07087
C	0.0809795	0.941529	52	198	up	up_early	Energy production and conversion	3	METABOLISM	17	46.5882	1.11616
H	0.0850306	0.943874	32	116	up	up_early	Coenzyme transport and metabolism	3	METABOLISM	21	27.2941	1.17241
D	0.135326	0.939488	8	24	up	up_early	Cell cycle control, cell division, chromosome partitioning	2	CELLULAR PROCESSES AND SIGNALING	06	5.64706	1.41667
O	0.44509	0.649471	22	99	up	up_early	Posttranslational modification, protein turnover, chaperones	2	CELLULAR PROCESSES AND SIGNALING	15	23.2941	0.944444
Q	0.534028	0.608306	10	45	up	up_early	Secondary metabolites biosynthesis, transport and catabolism	3	METABOLISM	24	10.5882	0.944444
L	0.702496	0.358683	46	216	up	up_early	Replication, recombination and repair	1	INFORMATION STORAGE AND PROCESSING	01	50.8235	0.905093
R	0.752175	0.292516	74	365	up	up_early	General function prediction only	4	POORLY CHARACTERIZED	25	85.8824	0.861644
M	0.780414	0.303956	18	93	up	up_early	Cell wall/membrane/envelope biogenesis	2	CELLULAR PROCESSES AND SIGNALING	10	21.8824	0.822581
V	0.86157	0.221754	11	66	up	up_early	Defense mechanisms	2	CELLULAR PROCESSES AND SIGNALING	08	15.5294	0.708333
T	0.927456	0.11669	16	98	up	up_early	Signal transduction mechanisms	2	CELLULAR PROCESSES AND SIGNALING	09	23.0588	0.693878
I	0.947604	0.0975842	10	66	up	up_early	Lipid transport and metabolism	3	METABOLISM	22	15.5294	0.643939
S	0.972774	0.034529	126	713	up	up_early	Function unknown	4	POORLY CHARACTERIZED	26	167.765	0.751052
G	0.978327	0.0362775	22	140	up	up_early	Carbohydrate transport and metabolism	3	METABOLISM	18	32.9412	0.667857
N	0.996834	0.0128349	3	41	up	up_early	Cell motility	2	CELLULAR PROCESSES AND SIGNALING	11	9.64706	0.310976
E	0.9985	0.00238315	56	345	up	up_early	Amino acid transport and metabolism	3	METABOLISM	19	81.1765	0.689855
Q	0.0128991	0.999368	2	45	up	up_mid	Secondary metabolites biosynthesis, transport and catabolism	3	METABOLISM	24	0.178299	11.2171
E	0.291488	0.889137	3	345	up	up_mid	Amino acid transport and metabolism	3	METABOLISM	19	1.36696	2.19465
I	0.297116	0.954078	1	66	up	up_mid	Lipid transport and metabolism	3	METABOLISM	22	0.261506	3.82401
O	0.331339	0.941722	1	99	up	up_mid	Posttranslational modification, protein turnover, chaperones	2	CELLULAR PROCESSES AND SIGNALING	15	0.392258	2.54934
K	0.511668	0.846801	1	254	up	up_mid	Transcription	1	INFORMATION STORAGE AND PROCESSING	02	1.0064	0.99364
G	0.520055	0.841371	1	140	up	up_mid	Carbohydrate transport and metabolism	3	METABOLISM	18	0.554709	1.80275
C	0.675282	0.704129	1	198	up	up_mid	Energy production and conversion	3	METABOLISM	17	0.784517	1.27467
L	0.758951	0.600835	1	216	up	up_mid	Replication, recombination and repair	1	INFORMATION STORAGE AND PROCESSING	01	0.855837	1.16845
R	0.784002	0.5641	1	365	up	up_mid	General function prediction only	4	POORLY CHARACTERIZED	25	1.44621	0.691465
S	0.881656	0.388958	1	713	up	up_mid	Function unknown	4	POORLY CHARACTERIZED	26	2.82505	0.353976
D	1	0.89258	0	24	up	up_mid	Cell cycle control, cell division, chromosome partitioning	2	CELLULAR PROCESSES AND SIGNALING	06	0.095093	0
J	1	0.533518	0	162	up	up_mid	Translation, ribosomal structure and biogenesis	1	INFORMATION STORAGE AND PROCESSING	03	0.641877	0
H	1	0.612855	0	116	up	up_mid	Coenzyme transport and metabolism	3	METABOLISM	21	0.459616	0
F	1	0.718434	0	79	up	up_mid	Nucleotide transport and metabolism	3	METABOLISM	20	0.313014	0
T	1	0.630505	0	98	up	up_mid	Signal transduction mechanisms	2	CELLULAR PROCESSES AND SIGNALING	09	0.388296	0
N	1	0.809622	0	41	up	up_mid	Cell motility	2	CELLULAR PROCESSES AND SIGNALING	11	0.16245	0
U	1	0.897085	0	19	up	up_mid	Intracellular trafficking, secretion, and vesicular transport	2	CELLULAR PROCESSES AND SIGNALING	14	0.0752819	0
V	1	0.753854	0	66	up	up_mid	Defense mechanisms	2	CELLULAR PROCESSES AND SIGNALING	08	0.261506	0
M	1	0.633919	0	93	up	up_mid	Cell wall/membrane/envelope biogenesis	2	CELLULAR PROCESSES AND SIGNALING	10	0.368485	0
P	1	0.47977	0	142	up	up_mid	Inorganic ion transport and metabolism	3	METABOLISM	23	0.562633	0
E	5.29883e-05	0.999969	105	345	up	up_stat	Amino acid transport and metabolism	3	METABOLISM	19	69.3996	1.51298
I	9.07869e-05	0.999969	28	66	up	up_stat	Lipid transport and metabolism	3	METABOLISM	22	13.2764	2.109
C	0.000281632	0.999848	63	198	up	up_stat	Energy production and conversion	3	METABOLISM	17	39.8293	1.58175
G	0.00191076	0.99898	45	140	up	up_stat	Carbohydrate transport and metabolism	3	METABOLISM	18	28.1621	1.59789
M	0.348661	0.738392	22	93	up	up_stat	Cell wall/membrane/envelope biogenesis	2	CELLULAR PROCESSES AND SIGNALING	10	18.7077	1.17599
U	0.363329	0.810981	5	19	up	up_stat	Intracellular trafficking, secretion, and vesicular transport	2	CELLULAR PROCESSES AND SIGNALING	14	3.82201	1.30821
Q	0.41911	0.714996	10	45	up	up_stat	Secondary metabolites biosynthesis, transport and catabolism	3	METABOLISM	24	9.05212	1.10471
T	0.539683	0.561112	20	98	up	up_stat	Signal transduction mechanisms	2	CELLULAR PROCESSES AND SIGNALING	09	19.7135	1.01453
K	0.619005	0.446025	46	254	up	up_stat	Transcription	1	INFORMATION STORAGE AND PROCESSING	02	51.0942	0.900298
N	0.761059	0.380524	7	41	up	up_stat	Cell motility	2	CELLULAR PROCESSES AND SIGNALING	11	8.24749	0.848744
D	0.788226	0.392493	4	24	up	up_stat	Cell cycle control, cell division, chromosome partitioning	2	CELLULAR PROCESSES AND SIGNALING	06	4.8278	0.828535
J	0.789613	0.275308	28	162	up	up_stat	Translation, ribosomal structure and biogenesis	1	INFORMATION STORAGE AND PROCESSING	03	32.5876	0.859222
P	0.826281	0.234813	26	142	up	up_stat	Inorganic ion transport and metabolism	3	METABOLISM	23	28.5645	0.910222
S	0.864655	0.160068	122	713	up	up_stat	Function unknown	4	POORLY CHARACTERIZED	26	143.426	0.850614
F	0.971049	0.0572159	10	79	up	up_stat	Nucleotide transport and metabolism	3	METABOLISM	20	15.8915	0.629267
V	0.97133	0.0605779	8	66	up	up_stat	Defense mechanisms	2	CELLULAR PROCESSES AND SIGNALING	08	13.2764	0.602571
R	0.987716	0.0177037	58	365	up	up_stat	General function prediction only	4	POORLY CHARACTERIZED	25	73.4227	0.789946
H	0.989819	0.0197655	15	116	up	up_stat	Coenzyme transport and metabolism	3	METABOLISM	21	23.3343	0.642829
O	0.997294	0.00658768	10	99	up	up_stat	Posttranslational modification, protein turnover, chaperones	2	CELLULAR PROCESSES AND SIGNALING	15	19.9147	0.502143
L	0.999891	0.000226944	28	216	up	up_stat	Replication, recombination and repair	1	INFORMATION STORAGE AND PROCESSING	01	43.4502	0.644416
E	1.1345e-11	1	134	345	down	down_early	Amino acid transport and metabolism	3	METABOLISM	19	76.9704	1.74093
I	1.23066e-07	1	35	66	down	down_early	Lipid transport and metabolism	3	METABOLISM	22	14.7248	2.37695
G	0.00589572	0.996612	46	140	down	down_early	Carbohydrate transport and metabolism	3	METABOLISM	18	31.2344	1.47274
C	0.0333751	0.977163	57	198	down	down_early	Energy production and conversion	3	METABOLISM	17	44.1743	1.29034
Q	0.0580001	0.971341	15	45	down	down_early	Secondary metabolites biosynthesis, transport and catabolism	3	METABOLISM	24	10.0396	1.49408
V	0.131662	0.919185	19	66	down	down_early	Defense mechanisms	2	CELLULAR PROCESSES AND SIGNALING	08	14.7248	1.29034
T	0.257153	0.813289	25	98	down	down_early	Signal transduction mechanisms	2	CELLULAR PROCESSES AND SIGNALING	09	21.8641	1.14343
S	0.412406	0.626244	152	713	down	down_early	Function unknown	4	POORLY CHARACTERIZED	26	159.072	0.955541
R	0.438771	0.612303	83	365	down	down_early	General function prediction only	4	POORLY CHARACTERIZED	25	81.4325	1.01925
D	0.69343	0.49541	5	24	down	down_early	Cell cycle control, cell division, chromosome partitioning	2	CELLULAR PROCESSES AND SIGNALING	06	5.35447	0.9338
O	0.785548	0.295395	19	99	down	down_early	Posttranslational modification, protein turnover, chaperones	2	CELLULAR PROCESSES AND SIGNALING	15	22.0872	0.860228
M	0.796348	0.283182	19	93	down	down_early	Cell wall/membrane/envelope biogenesis	2	CELLULAR PROCESSES AND SIGNALING	10	20.7486	0.915727
K	0.83661	0.206679	48	254	down	down_early	Transcription	1	INFORMATION STORAGE AND PROCESSING	02	56.6681	0.847038
P	0.895524	0.148143	27	142	down	down_early	Inorganic ion transport and metabolism	3	METABOLISM	23	31.6806	0.852257
N	0.989232	0.0331302	4	41	down	down_early	Cell motility	2	CELLULAR PROCESSES AND SIGNALING	11	9.14721	0.437292
H	0.995225	0.00967455	16	116	down	down_early	Coenzyme transport and metabolism	3	METABOLISM	21	25.8799	0.61824
F	0.999975	0.000115913	5	79	down	down_early	Nucleotide transport and metabolism	3	METABOLISM	20	17.6251	0.283686
L	1	1.00432e-09	18	216	down	down_early	Replication, recombination and repair	1	INFORMATION STORAGE AND PROCESSING	01	48.1902	0.37352
U	1	0.00775152	0	19	down	down_early	Intracellular trafficking, secretion, and vesicular transport	2	CELLULAR PROCESSES AND SIGNALING	14	4.23895	0
J	1	0	5	162	down	down_early	Translation, ribosomal structure and biogenesis	1	INFORMATION STORAGE AND PROCESSING	03	36.1426	0.138341
T	0.0524853	0.994404	2	98	down	down_mid	Signal transduction mechanisms	2	CELLULAR PROCESSES AND SIGNALING	09	0.418165	4.7828
G	0.0833966	0.988417	2	140	down	down_mid	Carbohydrate transport and metabolism	3	METABOLISM	18	0.597379	3.34796
N	0.142652	0.990139	1	41	down	down_mid	Cell motility	2	CELLULAR PROCESSES AND SIGNALING	11	0.174947	5.71603
J	0.149296	0.970787	2	162	down	down_mid	Translation, ribosomal structure and biogenesis	1	INFORMATION STORAGE AND PROCESSING	03	0.691253	2.8933
R	0.428532	0.830661	2	365	down	down_mid	General function prediction only	4	POORLY CHARACTERIZED	25	1.55745	1.28415
L	0.49737	0.856028	1	216	down	down_mid	Replication, recombination and repair	1	INFORMATION STORAGE AND PROCESSING	01	0.92167	1.08499
S	0.669555	0.573298	3	713	down	down_mid	Function unknown	4	POORLY CHARACTERIZED	26	3.04237	0.986075
E	0.700179	0.674728	1	345	down	down_mid	Amino acid transport and metabolism	3	METABOLISM	19	1.47211	0.679296
U	1	0.92927	0	19	down	down_mid	Intracellular trafficking, secretion, and vesicular transport	2	CELLULAR PROCESSES AND SIGNALING	14	0.0810728	0
D	1	0.917498	0	24	down	down_mid	Cell cycle control, cell division, chromosome partitioning	2	CELLULAR PROCESSES AND SIGNALING	06	0.102408	0
F	1	0.730728	0	79	down	down_mid	Nucleotide transport and metabolism	3	METABOLISM	20	0.337092	0
O	1	0.664233	0	99	down	down_mid	Posttranslational modification, protein turnover, chaperones	2	CELLULAR PROCESSES AND SIGNALING	15	0.422432	0
H	1	0.64444	0	116	down	down_mid	Coenzyme transport and metabolism	3	METABOLISM	21	0.494971	0
I	1	0.796866	0	66	down	down_mid	Lipid transport and metabolism	3	METABOLISM	22	0.281621	0
K	1	0.304926	0	254	down	down_mid	Transcription	1	INFORMATION STORAGE AND PROCESSING	02	1.08382	0
P	1	0.593875	0	142	down	down_mid	Inorganic ion transport and metabolism	3	METABOLISM	23	0.605913	0
C	1	0.493228	0	198	down	down_mid	Energy production and conversion	3	METABOLISM	17	0.844864	0
M	1	0.721667	0	93	down	down_mid	Cell wall/membrane/envelope biogenesis	2	CELLULAR PROCESSES AND SIGNALING	10	0.39683	0
Q	1	0.837194	0	45	down	down_mid	Secondary metabolites biosynthesis, transport and catabolism	3	METABOLISM	24	0.192015	0
V	1	0.769803	0	66	down	down_mid	Defense mechanisms	2	CELLULAR PROCESSES AND SIGNALING	08	0.281621	0
F	0.000326417	0.999888	21	79	down	down_stat	Nucleotide transport and metabolism	3	METABOLISM	20	9.7516	2.15349
O	0.0256599	0.986895	19	99	down	down_stat	Posttranslational modification, protein turnover, chaperones	2	CELLULAR PROCESSES AND SIGNALING	15	12.2204	1.55478
Q	0.0403937	0.983523	10	45	down	down_stat	Secondary metabolites biosynthesis, transport and catabolism	3	METABOLISM	24	5.55471	1.80027
R	0.0616703	0.955485	54	365	down	down_stat	General function prediction only	4	POORLY CHARACTERIZED	25	45.0549	1.19854
S	0.134938	0.890024	96	713	down	down_stat	Function unknown	4	POORLY CHARACTERIZED	26	88.0113	1.09077
D	0.162373	0.935611	5	24	down	down_stat	Cell cycle control, cell division, chromosome partitioning	2	CELLULAR PROCESSES AND SIGNALING	06	2.96251	1.68776
U	0.180648	0.93475	4	19	down	down_stat	Intracellular trafficking, secretion, and vesicular transport	2	CELLULAR PROCESSES AND SIGNALING	14	2.34532	1.70552
H	0.235369	0.840033	17	116	down	down_stat	Coenzyme transport and metabolism	3	METABOLISM	21	14.3188	1.18725
V	0.259597	0.841641	10	66	down	down_stat	Defense mechanisms	2	CELLULAR PROCESSES AND SIGNALING	08	8.14691	1.22746
N	0.336111	0.810407	6	41	down	down_stat	Cell motility	2	CELLULAR PROCESSES AND SIGNALING	11	5.06096	1.18555
P	0.550533	0.55386	17	142	down	down_stat	Inorganic ion transport and metabolism	3	METABOLISM	23	17.5282	0.969866
M	0.588626	0.539281	11	93	down	down_stat	Cell wall/membrane/envelope biogenesis	2	CELLULAR PROCESSES AND SIGNALING	10	11.4797	0.958211
T	0.629387	0.495999	11	98	down	down_stat	Signal transduction mechanisms	2	CELLULAR PROCESSES AND SIGNALING	09	12.0969	0.909322
I	0.692359	0.456794	7	66	down	down_stat	Lipid transport and metabolism	3	METABOLISM	22	8.14691	0.859222
E	0.752988	0.306051	38	345	down	down_stat	Amino acid transport and metabolism	3	METABOLISM	19	42.5861	0.89231
L	0.806761	0.260815	22	216	down	down_stat	Replication, recombination and repair	1	INFORMATION STORAGE AND PROCESSING	01	26.6626	0.825126
G	0.878903	0.187806	13	140	down	down_stat	Carbohydrate transport and metabolism	3	METABOLISM	18	17.2813	0.752257
C	0.982385	0.032083	15	198	down	down_stat	Energy production and conversion	3	METABOLISM	17	24.4407	0.61373
K	0.990985	0.0160897	20	254	down	down_stat	Transcription	1	INFORMATION STORAGE AND PROCESSING	02	31.3532	0.637892
J	0.998505	0.00386046	9	162	down	down_stat	Translation, ribosomal structure and biogenesis	1	INFORMATION STORAGE AND PROCESSING	03	19.997	0.450069
